# Supplementary material for: Differential Expression Profiles and Functional Analysis of Long Non-coding RNAs in Children With Dilated Cardiomyopathy
Source: Front Pediatr. 2021 Feb 4;9:617298. doi: 10.3389/fped.2021.617298 (PMC7891041; doi:10.3389/fped.2021.617298)
Supplement: Supplementary Table 1 — Differentially expressed lncRNAs in pediatric dilated cardiomyopathy. [file Table_1.XLSX]

## Sheet: lncRNA_D_VS_C_p005fc2
ProbeName	pvalues	foldchange	ProbeSeq	Accession	Chromosome	Strand
EX_86_5547635	0.0132267	24.7179	AATGCAAGAGGCTGATGACTCCAGATCCCTTATATAAGCCAATAAAAAGTAGTTTCATTT	lnc-FAM20C-3:27	chr7	+
EX_73_0021941	0.040129	18.634	CAAAATAGTGCCTATTTATAGAATTAACTAGAACCCGCAGCAGACACGGACATGGTCCCG	NONHSAT237865.1	chr17	-
EX_98_0693733	0.0123738	16.6783	TCCATTTGGATAATGGGAGGAACTGAAAACGGGAAGTTCTTATGATGGGAGAGAGAGGTC	NONHSAT194653.1	chr3	+
EX_78_3532817	0.0160345	12.8545	TTAACTGGATGGAACTTAATGGTGCAAAAGTCCAGGATACAGGAAAGCCAGGAGGAGAAC	NONHSAT079558.2	chr20	-
EX_82_4842736	0.0422513	10.2182	TTAAACGACTTAGCATATGAAAAAATCGGAAATGAGGCGCTGGGGAAGGAGCTGGGATTG	NONHSAT227390.1	chr1	-
EX_49_2597519	0.0301693	9.34752	GGGACATTAAACATCCCCCTAACAAAGACTAGAGAGAAGAAACACACTGGTATGCTTCAT	NONHSAT191692.1	chr21	.
EX_55_6932317	0.0170893	8.99576	TAAGAACAAATCCAGACTTAATTAATTGTGTGAGGAACACGCCGGCCTTTTTAGCCGAAA	XR_001741215.1	chr4	+
EX_77_8554960	0.0271333	8.62742	ATTAGGAGAGATTTGAAACCGAGCCCAGTGGAGTCAGCAGAGACAAGTTCCAAACGGCCA	NONHSAT249922.1	chr5	-
EX_19_8586860	0.0184269	8.11401	GACCAGACAGCTTTAAATACCTACTTTTGTATGCTATGAATTCATCCGTTTACTTGTCAA	NONHSAT244263.1	chr21	+
EX_65_3959169	0.00874775	7.38329	AACTACCATGAGCATAAGACGTGGGAGTGCCATGGAGTGACCATAGAAGTATAGACAGTA	ENST00000560465	chr15	-
EX_86_5129746	0.00869279	7.07152	TGAGGATGTCGGGGTTTATTACTGCATGCAAGCTACACAATTTCCTCACACTTTTGGCCA	NONHSAT072257.2	chr2	-
EX_84_2797544	0.0154521	6.84437	GTGGGAAATTGTAACATACCTCCATCAGATACTGTCGAACATTAGTAATGGTAGAAAATA	ENST00000415338	chr1	-
EX_45_9938139	0.0155779	6.72075	AAAGAACACACTGATCCAGGGGACCCTAGAATCTGGACATTCCAGGAACATAACCTGTAA	NONHSAT067420.2	chr19	+
EX_54_5372103	0.0187443	6.62093	GAGTGGGAAATTGTAACATACCTCCATCAGATACTGTCAAACATTAGTAATGGTAGAAAA	ENST00000428289	chr1	-
EX_22_5130442	0.0215506	6.54795	TGAGGATGTTGGGGTTTATTACTGCATGCAAGCTACACAGTTTCCTAACACAGTGGTACA	NONHSAT072330.2	chr2	+
EX_42_2726513	0.0199055	6.51285	GGAGTAGTGACAGGAGTAGAAGCACTGTAGACCTTTTCATATCATTTTGGTTTTTAAATT	NONHSAT121869.2	chr7	-
EX_23_9665950	0.0182447	6.42518	GGGGATGGGCAGACCCTTCAGTCCAGGGTAGGGAAGCTGAGATTATAGGTTAGGGACCCA	NONHSAT180370.1	chr19	-
EX_95_3549600	0.0189393	6.36981	GGGCTTGTTGGTAAGGTCTAAAGTTTGTTATCAAGAGAAATTCCAGCCAAAGTGGATTGT	XR_001752606.1	chr17	+
EX_01_1321473	0.0310594	6.35905	TAGTAAAGTAACTGGAAGAGGTGGGGCTGATAGGATTCAATCTATAAAGGGCCTTATTTT	NONHSAT206172.1	chr5	.
EX_05_6512923	0.031702	6.28651	TTCACACTTAAATTCAGCAAAGTGGAGGCTGAGGATGTTGGGGTTTATTGCTGTGAACAG	NONHSAT072275.2	chr2	-
EX_29_2548622	0.0496625	5.9507	TCTCTTTTTCTGAGGCTGAAGAAGAACAGAAGCTCATCAAATAGAGGAGGGCTGGCTACT	NONHSAT190446.1	chr20	.
EX_71_7866797	0.0257846	5.94768	CATTTTGGTGGAATAGGAAGGAATTTCTGGCTTATCTTGATCATCATGAGGACGGAGAAA	NONHSAT006251.2	chr1	+
EX_43_6538547	0.0411792	5.89019	AATCAGCAGAGTGGAGGCTGAGGATGTTGGGGTTTATTACTGCATGCAAGCTCTACAATT	NONHSAT072233.2	chr2	-
EX_78_3589149	0.0180989	5.85269	GAAACACAATCAATAGTCACTCCAGTGAGGTAGGAAAGAAAGCCATTCCGAAGTGGCAGA	NONHSAT240528.1	chr2	+
EX_55_2484842	0.0212593	5.79014	GAGTGGGAAATTGTAACATACCTCCATCAGATACTGTTGAACATTAGTAATGGTAGAAAA	ENST00000457996	chr1	-
EX_75_2102909	0.0411704	5.7639	AAATCAGCAGAGTGGAGGCTGAGGATGTTGGGGTTTATTACTGCATGCAAGCTCTACAAA	NONHSAT072232.2	chr2	-
EX_96_6894025	0.00673478	5.65235	TCTATGACTTGGGTGACATTCAATTCTGCACTCCAATGGACACACTCCAAGGGTTCAATG	NONHSAT181432.1	chr2	+
EX_33_6673024	0.0144246	5.51388	TCCTATACTTTGCTCAGCGGCCTGGAAGATTGACCTCAAAAGCAAAATCACCTGGATTTC	NONHSAT240526.1	chr2	+
EX_38_4920650	0.0465737	5.49936	ATTCTAGGAAGTTCTTCATCAGCTTAGGACGGTGCAGCCTCTGCAGTCATTAAACACAGT	NONHSAT153168.1	chr1	-
EX_51_3675142	0.0425064	5.13232	ACTATTACTGTCTATCAGCAGACAGCAGTGGTACTTATCCCACAGTGACACAAGGAGACA	NONHSAT192106.1	chr22	+
EX_48_9779247	0.0193391	5.0802	TTTTGAATGAGAGGTGTTGTCCAACTGCGAGACGGAGTGATTGAAGCTGAGAATAAATGG	NONHSAT181665.1	chr2	+
EX_03_6483038	0.0349161	5.0226	AGGCTGAGGATGTTGGGGTTTATTACTGCATGCAAGGTACACCATTGTGTGTGCAGTTTT	NONHSAT072249.2	chr2	-
EX_54_0904205	0.0163406	4.95395	AGAGAGTAAGTGCACAACTCACGCTCACCCTTGTATGCCTTGACTCTCATCACTTAGTAA	NONHSAT167474.1	chr13	.
EX_52_8797268	0.0147937	4.95334	GAGTAAAGCCCAAAAGGTGAGGGTTTCACACTTTTTGATCTCATCAAAATACAAATGACT	NONHSAT208904.1	chr6	-
EX_37_8939048	0.0210682	4.95157	ACTGATACAGCTGATTTGATACTGGAAAAATCACCCAGGAGGCAGCGTGGACAATGGATT	ENST00000614372	chr7	-
EX_99_1904760	0.0344983	4.93973	GCCAATTCTGCTGAACTTAAAAAGGGATACCTAAAAGGCCCGGTTAGAATTATCAGGAAA	NONHSAT198502.1	chr4	+
EX_59_7084128	0.0263098	4.84276	GGGTAGTGGAATCTGACAATTAATGAGAATCAACTTGCAGGGTCTAAATGAATAAACAAA	XR_001752608.1	chr17	+
EX_73_6560595	0.0349854	4.80863	CTATTACTGTAACTCCCGGGACAGCAGTGGTAACCATCTCACATTGACACAGACAGATGG	NONHSAT192102.1	chr22	+
EX_53_7497708	0.0460959	4.7508	TTCTGAAGGGGCTTTAGGAGAAATACAACAAGAGGTGTGGTGGCAGAGCAGTACTTTTGA	NONHSAT181938.1	chr2	+
EX_40_2689334	0.0322777	4.68607	TGATTTCACACTGAAAATCAGCAGGGTGGAGGCTGAGGATGTTGGGGTTTATTACTGCAT	NONHSAT072319.2	chr2	+
EX_39_7398231	0.0256268	4.61389	GAATTCAGACTTCCTGCAGCTGCCATATCACCAATAAATGAGAATTGTGAAAAACAATTT	NONHSAT070272.2	chr2	-
EX_26_4269589	0.0337489	4.58386	TTGGAGAATGTGGTCAGAGGAACAGGGTCCACTGGAAAGAAACTTCAAGCTTGTGTATTA	ENST00000627520	chr7	+
EX_67_6954045	0.0489285	4.55864	GTTCTATTTGGAATGATACCCACAACTCTACAAGCATCTTATCCCTCTACAGGAATGACT	NONHSAT170625.1	chr15	+
EX_20_1000838	0.0241613	4.54014	GGCACAGAAGATAATATGTTATGCCCCAACTGTGCTAAGAAGAATAAGAAGATGATGAAA	NONHSAT001832.2	chr1	-
EX_42_9264813	0.0488427	4.50902	TGACTATTACTGTAACTCCCGGGACAGCAGTGTGGTAATCATAGCACATGTGTGGTATTC	NONHSAT192103.1	chr22	+
EX_08_9800846	0.0174846	4.46432	TCTGTAGGACGCACTGCAGATAGTCCTGAGCCAGCCTGTAAATATATCCAAATTCACAGT	NONHSAT047669.2	chr15	+
EX_82_8363770	0.0397548	4.45226	AGGCAATGGGGCATTATATTCTGTGCCTTAGCATCTGGAAAACATGATGAAATTGGAAAT	lnc-DMXL2-2:1	chr15	-
EX_49_3553412	0.00878691	4.44834	TGTTCTCCAGGGAGAACTGGAAGGAGCAGTTGAACATGCGGAAGTCGTGGAAGATGGCCG	NONHSAT209048.1	chr6	-
EX_93_8928737	0.0226641	4.42033	ATTAGTTGTGAGAGAAGGCCAAGTTGAGAGGGCAAACAGAGTCCTACAGAAACTCTTTTC	NONHSAT235382.1	chr15	-
EX_65_4860298	0.0484305	4.41325	AGATTTCACACTGAAAATCAGCCGGGTGGAGGCTGAGGATGTTGGGGTTTATTACTGAAT	NONHSAT072299.2	chr2	-
EX_33_2542652	0.0130095	4.41016	CAGCTGAAATATCCACACCATGCAGGGAACAGAGACACATTAAACAACAACACATCTCAA	NONHSAT136275.2	chrX	+
EX_27_9913495	0.0360578	4.40267	TGATTTCACACTGAAAATCAGCTGGGTGGAGGCTGAGGATGTTGGGGTTTATTACTGCAT	NONHSAT072285.2	chr2	-
EX_61_2728230	0.0115321	4.39629	AACCAGTGGACATGCAAACAAAGCAAAACTAAAGTTGACTTCCTAAAACCACCAATTTCA	XR_001752667.1	chr17	-
EX_70_5726865	0.0411615	4.27825	AGCCTGGGTTGTCCATCAAGGCCTCATCATCCAAAGTGTTCAATCAGAGGGCTGAGGCCT	NONHSAT037918.2	chr14	-
EX_86_9486671	0.0469425	4.23674	TTACTGCATGCAAGCTACACAATTTCCTCACACAGTGGTACAGCTCTGAACAAAAACCTC	NONHSAT072295.2	chr2	-
EX_80_3418288	0.0248105	4.2316	AGGGATCTGTGTTGCCTTTATTGCTCTCGGTTTGCCCTATGGCTTGATTTATTAATATAT	lnc-F13A1-2:8	chr6	-
EX_84_6747963	0.0188148	4.22146	TTAGTTCAGTCACCCCAGAAGTCTAGATAGTGTGAGTTTACCTCTGTTTGTGACTTATCA	NONHSAT218913.1	chr8	.
EX_53_7109573	0.0468045	4.17267	AACCAACGCCCAAAAAGGATCCCTTAGCAGCGGTGATATCAAAGAAACACTTTTGAAGAA	NONHSAT231499.1	chr12	+
EX_70_0519844	0.0159937	4.17103	AGTCCCAGAAGTGATATAATATGTTCACGGAGACGTACTATTAAAAAGTGCCACAAAAAA	NONHSAT058806.2	chr18	-
EX_50_5807758	0.00293195	4.16663	ACTACTGATGTGCTATGAAGATAGAAGACAACCACACACTGGTGTTCACTGTGGATGCCA	NONHSAT026968.2	chr12	+
EX_23_1261857	0.00953304	4.11377	TAAGTTTCTCTAACACACTGCTAAATTGTAACACCAGACTGTACCACATACTCTCCAGCT	XR_001737042.1	chr1	+
EX_63_2519455	0.0234906	4.08292	ATCCTCAGAGTCTCTGGATACAGTTCTGTCTCTAGCAGAAGACAAAGAGCTTAAATTTTA	NONHSAT012599.2	chr10	-
EX_98_8595172	0.0490599	4.08156	TGATCTGCGACCGAGCATACTGCGGCTTAGGGAGGCTTGGGTATAGCAGCGGCCACCAAG	ENST00000514287	chr5	-
EX_69_5902335	0.0386962	4.05759	GAATGAATGTCAACCAAATGCCATCTTTTAGGGACAGTGGCAAAAACGCCTGTCCAACTG	NONHSAT177113.1	chr17	.
EX_64_6024361	0.0351471	4.02523	AGGCTGACTATTACTGTAACTCCCGGGACAGCAGCGCTGGTATGAGAGAGATGAGAACAC	NONHSAT192100.1	chr22	+
EX_24_3436696	0.0193806	4.00232	TAAATGCCTTCAGGATTTAGGAACATTTTCCTAGGAGGGCCAAGGATTAGCTAGACCTGC	NONHSAT225469.1	chr1	+
EX_73_6983511	0.0192405	3.96093	CAATTGGAAGAGACTTTAAGATCACCTGACTCAATGCCTTCACAGAAAGAGAAGCTGTCT	NONHSAT166957.1	chr13	-
EX_51_8423088	0.0275543	3.95786	TGTCTCTTCGGGTCACACCCAGTGTGAAAAGACGGCAGATACAGCACCAGGGCAGACACT	NR_024592.1	chr22	+
EX_37_6528052	0.021103	3.95211	AATAGCAGCCAGGCTGTAATGTAAGCTGGAATTTCAATCAAGGCAGAGAGGAAACAGTTC	ENST00000616965	chr5	-
EX_15_2131746	0.0127089	3.93597	ATAGGCATACTCAAAGTGTTCCCTTCCAAAAACCAAAACTTATCACAAAATCCCACTCTG	NONHSAT165542.1	chr13	+
EX_84_1752798	0.0145773	3.90406	GTCAGCTTTTCTCCCAAGTTGTATGTTAAGTCTATACTAATACATGCTCAACATCAAGTT	NONHSAT174389.1	chr16	.
EX_26_7546215	0.0244608	3.86821	AAATGCCTTCAGGATTTAGGAATATTTTCCTAGGAGGGCCAAGGATTAGCTAGACCTGCC	NONHSAT225518.1	chr1	+
EX_75_1381325	0.0318281	3.82373	GAGTTCAAGTTTGTTGGCTCATTGTAGGACTGTCATTTATTAACCTAAGGCTCTAGTCCT	XR_925165.1	chr4	-
EX_84_0004930	0.0114631	3.79684	GCTCTATATAGGGGTTATATGCACAGCTCAGTTTATAATAAAATGTACTTTGTGTCCCAT	NONHSAT133985.2	chr9	+
EX_36_8365045	0.0197974	3.78931	TCACCTTGCAAGGAGTTGAAAAGTGCAAAGATGTAGACGGTGGAGAGGCCCAACGGGGTG	ENST00000563062	chr16	-
EX_40_1447552	0.0231903	3.76612	GGACCTTCTGGGAAATAACTCTTTTTCATAATCTATAAAGGCTGTAACATTCTTGAACTC	NONHSAT026345.2	chr12	+
EX_04_1958739	0.0351073	3.73683	GGAATGTGGGTGTGTAACTTTTGTGTATGTCCCGTTTCCAAATTTCCCTCTCCAAAAAGC	NONHSAT102757.2	chr5	+
EX_90_4574975	0.0233033	3.71302	AGAAGAGGTGAAGGCTGCTATCTGAAAGCAAAAGTGCATTCTGTAGGACTCTATATTAAA	NONHSAT213310.1	chr7	-
EX_34_3994463	0.0199217	3.6928	GAGATCAAAGGAGTTCCAAAAGATTCCAACATAAACACTGTGTGTTTTGATCATCCTTTT	NONHSAT074954.2	chr2	-
EX_87_9945255	0.0171693	3.66595	GATGTCTATAAGGAGCTCATGGGCAAAGACGTTGATTTTGACTTTCCAGAATTTCAATTG	NONHSAT055379.2	chr17	+
EX_10_0541229	0.00273929	3.60452	GGATGTGCCTAAAACCCCTCACCCTAAATGCCCCTGAAGACAAAGCACAGGTCATCCACG	NONHSAT177243.1	chr17	.
EX_13_8247652	0.025372	3.55155	TCTGGAGTGTGGAGTCAGGGAGAGGAGAACCACTCCTTCCTTGGATGCCAACTCTGTTGA	NONHSAT170486.1	chr15	+
EX_98_8251245	0.0413215	3.53292	TTTTCCGTGGAGCCCTAACCCAACTGATCTCACTTCAGCTCTGCCTTTGATGGGGCGGTG	NONHSAT186661.1	chr2	-
EX_37_1446097	0.0110762	3.52253	TCGAGGGTATCTACACTTGATTTTCAAGGAATAATAAATAAGCTCAAATTCCAGCTCAAC	XR_001755039.1	chr21	-
EX_13_3007064	0.0485683	3.49256	AAGATAAAAGCCTCTGTGCATATAGCTGCAACTCAAGAGGAACCAAGAGCCAACAGGCAT	NONHSAT212975.1	chr7	+
EX_78_6718298	0.0345529	3.4615	TTTGCAGTTTATTACTGTCAGCAGTATAATAACTGGCCTCGTGCAGTTTTGGCCAGGGGA	NONHSAT072228.2	chr2	-
EX_10_4180216	0.00834355	3.4542	CATGGAACTGTTTCATGTTTACCCGTTCTACATTTAAAGGATGCCCTTTTACTATATATG	ENST00000599781	chr3	+
EX_59_2447731	0.0382139	3.44668	CAAAGAGCCCTGCTTGGTTAACTAGGAATGCATAAATCAATAAAAATAATCTCAGAGACA	NONHSAT252076.1	chr6	-
EX_41_0949214	0.0106731	3.4161	CCAATCTGATGTGAGTCTTAAGCAGAGCATCCAGAAGTTCACTTAGCCATTCTACTGCCT	NONHSAT183207.1	chr2	+
EX_97_8223250	0.0158358	3.41544	CTCAGGAAACCACCAGAAGTTTAAACCTTCTTGGCTGAGAAGGAATAAAGGCTTAAAAGT	NONHSAT203305.1	chr5	+
EX_25_1560539	0.0102274	3.33884	TGCAGTTTATTACTGTCAGCAGTATAATAACTGGACTGTGGATCACCTTCGGCCAAGGGA	NONHSAT072234.2	chr2	-
EX_02_5388331	0.013454	3.3305	TGTTTTACATGCAAATGCAACCAGTTTATTGAGGGCTTGATGGGGGATATGGGAGTTGCG	NONHSAT129403.2	chr8	-
EX_26_5010124	0.043434	3.32398	CCACCCTGCTGTAGCAGGAATAAGAGGCAAGGTATTAGCACCAAGAAAAACAGCAAAATT	NONHSAT176902.1	chr17	.
EX_95_0057051	0.00300819	3.3221	GCTATTAGGAGATGCTTGAAGAACTCAATAAAATCCTAATCCAAGTCAAACTTTGCACAT	NONHSAT223785.1	chrX	.
EX_22_6351529	0.0378872	3.29194	ATGTGTCCTGTACCCTGGAAGCAGTGGCATGCATAAGGAAGACCACCAGGCCTTAGAGGG	NONHSAT192233.1	chr22	+
EX_12_6288561	0.0165286	3.26012	CTCAGCATACCCTATATGATATCCCTGGGAGAGAATTATTTCATTAGCCAAAATAATGAA	XR_930766.2	chr10	+
EX_42_9719621	0.0129899	3.24332	ACTTTGAACTTGTCCTCTGGGCGGAGGTTGCTGGAATGGAGCTAAATTACAATGAAGAGA	NONHSAT150521.1	chr1	+
EX_30_9608270	0.0425352	3.24319	TCTTTCCTCTCTGGGAATCAAAGGAAAATCTCTACTAGATCTTACACATTTGTTCCATGG	XR_001749468.1	chr13	+
EX_68_9037895	0.0070736	3.24237	AATAATGGAAAGGAAACACCCTACTGGCTTCCAATTCGGGGCCTGACAGTTCATCCTATT	XR_001754251.1	chr20	+
EX_75_4237574	0.0281883	3.19913	TCAAAATCTAATGTGTCTCCATCAGCTAGTACCTCCTCAGCTGCTGTTTGTACATCATCA	NONHSAT186494.1	chr2	-
EX_03_0450263	0.0277946	3.18996	GGTACGCCAGTGAGGTGTGTGTTTGCTGCCTGGGTGACATGAGCTACCATCGTCTACAAG	NONHSAT191457.1	chr21	-
EX_67_1979622	0.0108248	3.18452	CTGAACCAGGATATCGGCCATAGAAGCAGAAAGGAAGGGGTATGTGTGAAAGAAATTAAG	NONHSAT128145.2	chr8	+
EX_80_0332605	0.0426574	3.17026	TAGTGCAATATCGCCATGATGTGCTGGGTCATGAAGATGTATCCTGCGTATCAATGGAAA	NONHSAT227044.1	chr1	-
EX_06_4732586	0.0388022	3.16841	CCTCCTCCTTGGCTTTAATTATGCTAATGTTGGAGGAGAATGAATAAATAAAGTGAATCT	NONHSAT185101.1	chr2	-
EX_68_5088889	0.0371537	3.15671	TCTCGTCGTTCACATTGTAGCCCTTCTTCTTCTTGCTGAGCTTGCCTCCCATCTTGGAGT	NONHSAT249921.1	chr5	-
EX_33_1127321	0.0362288	3.14336	ATCTGGACAGGGCCAAGCAACATTTATCTTCAATATGGTAGGCTGGCAACTTTCTCAGAG	NONHSAT240504.1	chr2	+
EX_85_2926588	0.04807	3.12451	AAAGAGGAACCAGCGAAGGGTCCAGGCCTGCGATGATGGTGAGGGAGGTGGCAGGTTGAC	NONHSAT017438.2	chr11	+
EX_52_2708319	0.0184095	3.10217	AGAAGACCTTGCCAAAGCTCCACTTGCAGGACAGCTGGTAGATGGCAGAGAAGGGCAGCA	NONHSAT205070.1	chr5	-
EX_89_8485147	0.0160357	3.09361	CTTTCTCGAAGGACCGACAGGAGGGCCTACAGGAGACAAAAGAAAAAACAAATGAAAATA	ENST00000510449	chr4	+
EX_05_0154579	0.0122323	3.09123	TGAGGCCATAGTTCAGTGGGGACAAAGTGGGGGTCCAGACCTGCATCTTCCAACCCTTCT	NONHSAT176687.1	chr17	-
EX_88_7261059	0.0267206	3.08439	ATCTTGAGCATAGGCAACTGGATGAAGGGCTCTGTGGCATTGATTTTCATTGTGTGTGTG	ENST00000555146	chr12	-
EX_41_3293291	0.0106485	3.084	GTGGGTGTTCTAGCTGGAAGTAACCCCTTCTGGGAACCCAGATCCTGTGCTTTACTCTGA	NONHSAT044124.2	chr15	+
EX_96_8238944	0.0163875	3.08385	CAGTGTAGTTCCCAATATGGCCTCATACTAACTTCAGATACCCCAGTGTATCTGAAGAAA	NONHSAT082085.2	chr21	+
EX_15_6433801	0.0229735	3.07771	TTCACAGAAGAGGTGACAGGAATTTATTGCCATGTGGTTTACTCCAGCATCACTGGTTGT	lnc-GAPT-6:4	chr5	+
EX_39_6261477	0.0224948	3.05678	AATGGGCTTTTCAGTAGGGGTTGGGGCAGTGCCTGGAATAACCCGCAGTGCTCACATCTG	NONHSAT205163.1	chr5	.
EX_20_3060317	0.0249477	3.05393	AAGAAACCATCACTGACCAACACTTGGGGTACTCTGTCAAAATGCTGCTCCTTCCATACT	NONHSAT242024.1	chr2	-
EX_05_8411426	0.0211007	3.04767	GAGTGATCCTGGGTGGATTCCTCACCCTGCTGAGAATGTGAGGTGGGACGACTTTGAAGA	NONHSAT221307.1	chr9	-
EX_51_9639239	0.0327692	3.03807	TCAGGTCTCACCTAAGAAAATAAACACATGCTATGTCAGAGAAGCCTCAGGGCTTCCACA	lnc-EIF2AK3-4:77	chr2	-
EX_48_5485475	0.0427683	3.0215	TTTATCTTCAAGTACCCTAAGGTGCAAAGCACAGAAGGAGGGGTGGTTTAGAAAGACTGG	NONHSAT101548.2	chr5	-
EX_71_5431686	0.0405923	3.02103	TTTAAGAATATGTCGTAAGACTGCATTTTGTGCTAGCAAGATGCAGGCCATGGAGCCTGG	NONHSAT209958.1	chr6	-
EX_67_7424716	0.00551816	3.00661	TAATAGTCAGCCTCATCCATAGCCTGGGTCCCGCTGATGGTCAGAGTGGCTGTGTTCCCA	NONHSAT192700.1	chr22	-
EX_52_0533320	0.00350084	2.98908	AAACGAGAAGGTGCAATGACACAGCAGAGCACAATGCAGAATCCAGCCCTAGGACTCCAA	NONHSAT141522.2	chr16	-
EX_56_2184195	0.0188904	2.97977	AAGGAAGTGGACGCAAAGAATCTGACGACTCTGGTGATGACATGGCTTTGGACTTTTTGA	NONHSAT032460.2	chr13	+
EX_44_8380174	0.0383763	2.96089	TATACATAATTACTTCCGATGTTGGAGCTGCTTCCAGAACAAGAGATGGTGACCCTCTGC	NONHSAT192678.1	chr22	-
EX_08_9540465	0.0372022	2.95776	AGTCCTATGACAGCAGCCTGAGTGGTTCCACAGTGCTCCAGCTCCTCATGACCCTTGTCA	NONHSAT192081.1	chr22	+
EX_97_0832256	0.0482516	2.94071	AGGAAGCATGAAAAATAATCATTTAGCCAACAGTTACAGCACCTACTGACAGACAGAAAG	NONHSAT201969.1	chr4	.
EX_57_7346801	0.0235597	2.93029	TCTTGTGAGATTTCCTATCAACCAGAGGCAGGTGGAGCTGTGGACCCTACATTTATTTCA	NONHSAT215803.1	chr8	+
EX_58_0303360	0.0455001	2.92167	TAGTTTATAGGTTAGAAGCAACTGCCAGTTTTGTCACATGTGCCATAGGGCGGATCCTCA	NONHSAT208489.1	chr6	+
EX_54_0377513	0.0279412	2.9084	GCTTATGTTGCTGCCTATGAGGCATACTATAGCACCTAGAAACCCCCGGCAATTTATTAA	NONHSAT127951.2	chr8	-
EX_35_5599412	0.0365894	2.90745	TCCAAGATCAAGCAACACATGCCATCATACAACGGGGAGTGCAATGACTTCGATCTGGAA	NONHSAT123245.2	chr7	+
EX_14_8821225	0.0144101	2.90233	CGCCGCAGTATGCTTAACATGTATTTTCTAAGTTTGTATTATGCCTTTATCTTGGTACTT	ENST00000564237	chr1	-
EX_10_7510383	0.00897048	2.90132	TGCATCACACCCAAACCCCATGACCAACACCCACCACAGGCAGCAGTGTGGTGGGTCAGG	NONHSAT056654.2	chr17	+
EX_12_8411932	0.0409746	2.90038	CAGTGAGCATTTCCCACCCTGGTGACCACACACTTAACTAATTAAAAATATACAAAATAT	NONHSAT219047.1	chr8	.
EX_31_4841742	0.0252649	2.89474	TGTGTGCCCCCTGGACTGGAGGGGATGGGATTGGTGGGAATAAAGTTGTGAGTTTGGAGT	lnc-RCAN1-2:1	chr21	-
EX_94_0329408	0.0290925	2.88926	GCATCTCTAGACTTGTGCAATCACAAAAGTCACCATTACCGCTACATAGTACGTATTATG	NONHSAT225519.1	chr1	+
EX_55_9864197	0.0414625	2.88688	TCCACACGGGTGAGGGCACAGCCTTCTCGTCTCTTTCCTATGCTGCATCTTCAGAGCTAG	NONHSAT129402.2	chr8	-
EX_46_4589910	0.0389527	2.86905	AATTGTCTGTATATTCCATAGTGCTTCCCAGGGCAGTGGGCAGGGTGAAATGTAGAGAAT	NONHSAT181500.1	chr2	+
EX_51_3708165	0.0448375	2.86896	ATGTTTGTCAACAGTAATACTGAGTGGGGAATCAGGGTGCATTAGAGGGGTCAGAGGAAA	NONHSAT172279.1	chr15	.
EX_43_5084512	0.0271968	2.85875	TGTTACTTCCAAATTTCTGACCATTCACCCCACCTATCATCAATGTTTAAAATCAGAGTT	NONHSAT059845.2	chr18	+
EX_42_2059814	0.0233084	2.85761	AGTTTACAGTATTACTTCCGATGTTGGAGCTGCTTCCAGAACAAGAGATGGTGACCCTCT	NONHSAT192683.1	chr22	-
EX_92_5867477	0.0360235	2.84062	ACCCCATGTGTCCTGGACTCAGGAAAAGAGTATCTTATCACCTTACTCTTTTGTTATTAT	NONHSAT257384.1	chr9	-
EX_07_0045414	0.0367458	2.83575	AGTGATTTGGCTCAGGTGATGGGTGCGCAGCTGGTACAGGTACTTGGCTCCACCACCTTT	NONHSAT184949.1	chr2	-
EX_59_6398476	0.0473786	2.82983	CTTGGACCCTACATGGCACCTGATACAAGCCAAATTACTGTTATTCAAATAAAACATTTT	NONHSAT258350.1	chrX	+
EX_32_9634049	0.0118652	2.81542	ACTTATGAAGGCTTAGAAAAACAGGGACAGTTTACCCACACCAATTGGACAGGCCATGGT	NONHSAT029537.2	chr12	+
EX_47_4138564	0.0284273	2.81503	AGAAGAGACGGATTTAACCAGGAAAGATCTGAGCTGAGGGTGTATCCAGGTTTTCTGGAA	PPP1R12A-AS1:7	chr12	+
EX_69_2457210	0.0382445	2.81492	GCCCAATGATCCTACAACTTTTTGATGCTATTTCATTTGATTCCTCTACTGTCTAAATCA	NONHSAT231840.1	chr12	-
EX_92_8027967	0.0402965	2.80306	ATTCTGTCATGCCATCCATGAACTCCTGTTTGGAGAACTCACACTGTATTGCTGCTCTGA	NONHSAT209491.1	chr6	-
EX_10_2562022	0.0378437	2.80173	AAGGTGTACTTCATGCGGAAATTGTGGCTCAACATATCTCCAGGGAAGGATGTGAATGCA	XR_001738748.1	chr2	+
EX_37_8307574	0.0192727	2.79566	TTCATACATGATTTGATCCTGAAAGGAGGGAGAACACAGAATACAGAGACCGTCACTGCT	NR_110668.1	chr1	+
EX_99_2086681	0.0306188	2.77799	GATGGAGAGTATGCAGGATAAAGTCCATACCAAATCCAACGCCTAGCAAATGGAGAACAA	NONHSAT227543.1	chr1	-
EX_76_2088989	0.0281467	2.76868	GCAAAGCCAAGTCTTGACAAGTTGGAAAAGAGACAGGCAAATATAAGGAAGAACTTATTG	NONHSAT050157.2	chr15	+
EX_97_8782023	0.00657671	2.76334	TCTCTAGGCTATTGCTGTCTAAAGCTTTCCTGACGGTCTGACTTGGATGTTCTGACATCT	NONHSAT077660.2	chr2	-
EX_09_9386256	0.0215897	2.75961	GACCTGGGATAGCTTCCTGAAATGCGTGAAGAAAATGATAAGAAAAAGAAGGACGCCAAA	NONHSAT027327.2	chr12	+
EX_95_2439351	0.025227	2.75166	TTATCTCTGGTTCCATCTTAGTCCCTGCACACCCTAGGATTCAAGGACTCAAGTAAGTTG	NONHSAT190965.1	chr21	+
EX_27_0898906	0.00502115	2.74952	TTATTAATTTATATAGATCTGACAATTGGGTGTGGGCTGAGGAGTGTGGGATGAGGAGAA	NONHSAT156114.1	chr10	+
EX_57_4240704	0.0273382	2.74659	TTTCTGACGTTGAACCATTTGACAGTGCCAAGGACTTTGGTGGCGAGAACTTTTTTCTCC	NONHSAT172888.1	chr16	+
EX_67_1690184	0.0351644	2.74325	AAATCCAGAGTGAGCCTGCAGGACAGCCAGAAAGCCCACCCAAGGTGCCTCAGCCTGGAG	ENST00000435412	chr20	-
EX_20_9737657	0.0162344	2.7399	AGCAGGGTGGAGGCTGAGGATATTCGACTTTATTAATACATGCAAGCTACATAATATCCT	NONHSAT072313.2	chr2	+
EX_42_1697819	0.0456752	2.73744	TTTTACTTTGGGATCAGGCTGCCCAGGCCACACCATGCCAAGTCCACCTCCAGCCTGTTT	NONHSAT172529.1	chr16	+
EX_99_8943564	0.0179031	2.71655	TCCTCCAGGAAGCAGCAGGTTAACTGGTTGGCAGAGACAGAGGGACAGAGGGACTGTCTT	NONHSAT208575.1	chr6	+
EX_85_3014856	0.0481644	2.70843	TATGGCAAGGCTCTGGAGGCCACCCTGCTTCCAAAGGCTAGGTCTGCCTTCTAACTCTAG	ENST00000582536	chr17	-
EX_74_4459562	0.0464395	2.70227	TCATCTGAGACCAGAGGTGTCCCCACCGTCCCCGCTAGCAGCGCTGGTTATATTGTGGGC	NONHSAT175400.1	chr17	+
EX_62_7946002	0.0139479	2.70191	TACAATAAGCACCCTAATAATGTAAACCAGGGGCCAAGGGATGCACCTTCCACTCTACTT	ENST00000553697	chr14	-
EX_00_3536387	0.0210468	2.6987	TTGTTTCAAGAGGAAAGCCAGCCAGCAAGATGACCCCTCCTGAGCACCCTGGGATCACCT	XR_928308.1	chr8	-
EX_99_2858018	0.0200148	2.6893	GGAATTTCTCCCTCTTCCAAGGATGTCTGTTCCCTAGTACAAACATTTTAAAGGAAGAAA	NONHSAT203018.1	chr5	+
EX_83_3825779	0.0251383	2.68418	TCACAGACCCTACCTGTGACACAGACAGCGGCCAGTGCAGTGCAGACCCAACGTGACTGG	NONHSAT080732.2	chr20	-
EX_39_1681693	0.0114472	2.66938	CTGATAATCGATGACAGACTTCAGAGCTTCGTGAATTGAAACACAGGCAGATTCCATCTG	NONHSAT203079.1	chr5	+
EX_76_5506708	0.0104539	2.64798	TGAGGTTGGGGAAGAAGAGGATCATTTTATATCGAAACCAATACCAATATAGAGTCGATA	ENST00000602790	chr14	-
EX_01_6346369	0.0277842	2.64526	AACAGGCTGAAGACTGTGAGTCTTAAAGTCCTGAAGTAGGCAGGTTTTAGGAGGTGGAAT	NONHSAT228449.1	chr10	+
EX_55_0216025	0.0408811	2.64361	ATTTGTATTGTGACACCTAAAATTTCATGCTGCACCCCACCAGTTCCTCAGCCTAATGGC	NONHSAT099777.2	chr4	-
EX_60_1608736	0.0494072	2.64307	GAAAATAACTTGCCTGTTCCCGTGGACTTTATCCACTAGTCAAGGAGGACAAGTGGACAA	NONHSAT202038.1	chr4	.
EX_00_3683368	0.00079161	2.63536	AGAATATGATGGAGTGAATATGATTCCCTGCTGCCAGATGTGTGTGAGTGGCCAGAATCT	NONHSAT130638.2	chr9	-
EX_37_4626085	0.020012	2.62645	GGAGCTCATTAATCCATCTGCATCTTGGGGGCCTTGTCTGTAAAGAATAATCCTACCAAC	NONHSAT155917.1	chr10	+
EX_62_2526465	0.0313083	2.62329	GGGAACCATGGAAGGAAGGTGGGTAGCGATCTTTATATTAAATAAAACAATGATATTGTA	NONHSAT175052.1	chr17	+
EX_99_3874317	0.014551	2.61622	AGATTTTAGAAGAATCTCAGTTTTACTCCTTTCTACCCAGGTCAGGTCATATTGAGCACT	NONHSAT227234.1	chr1	-
EX_47_0100709	0.027369	2.61582	ATTGGTTGAAAGCGGAAAGGAAAGAAGGAGTGAAGACTGACCTCATCAATGACAAAGGCC	NONHSAT093179.2	chr3	+
EX_06_1334873	0.00083547	2.61484	ATTTCAGTTTCCTTAGACCTGCACTGTTTAGTATAGTAGCCAATTAGCCACATATGATTA	NONHSAT227062.1	chr1	-
EX_48_8613701	0.0246228	2.61219	TCAGATCCTGAGGATAAAGCAAAGGAGACGTGTGTGACTGGCTGGTGGGTCTGTGTGGGC	NONHSAT157786.1	chr10	-
EX_22_3568228	0.00776237	2.6086	ATAGCACAATTCTTGGATATGCAGTTTCTGTTTCATGCAATCTTCTCTGGATTTTGAGTA	NONHSAT152583.1	chr1	-
EX_51_8302439	0.0460269	2.60078	GGGAGGGGAGAGTGATATATACCTAAGAAAATTAGCAACTTCATCAATAATAAACACTTC	ENST00000618230	chr18	+
EX_94_4654540	0.0256142	2.58743	TTAAGCACAGCCGCCATAGCTTCCTGAAACATGTGACGGAAAATGATCAGAAAAAGAAGG	NONHSAT070913.2	chr2	+
EX_66_0816885	0.003638	2.58476	CATGGTGTGCATTGTGATATGATTATCTGGGGACTGAAAAATGTGGTATGAATTATAAAG	NONHSAT167476.1	chr13	+
EX_99_7103699	0.0257759	2.58394	ACATCAGAGTCGAGGAAAGCAAAGCTCGGATTGGATAAAAGAAACTTGCAAACACGGATG	NONHSAT256370.1	chr8	-
EX_61_1088238	0.0432893	2.57918	TTGTAATGCATCCAGTTGAGCATGATCTCAGGTGCCCGGTACCAGCGCGTGGCCACATAG	NONHSAT087468.2	chr22	+
EX_31_5199623	0.0198649	2.56622	ACAGCTTCTGTAACTCGTTAATTGGCTCATTCATGGCCCTTCCTAGGCCCATGTCATTTA	NONHSAT228332.1	chr10	+
EX_24_4272332	0.0123574	2.56085	TTGTATGCATCAACATGGAGCCTGATAAAGGGTATCTTTGTGTATGTGAGTGTGTAAAAT	NONHSAT241080.1	chr2	+
EX_10_7838796	0.0422885	2.55961	TGAGACCCCTGAAGGTGCCAGGCATGGGGCTTGGGAGCTGGGCATATGGTGATTAAAAAA	ENST00000504249	chr4	+
EX_43_6795338	0.0159321	2.55711	AAATAGTGAAGAGCATTCAGCGAAGTACAGCAACTCCAATAATTCAGACCCTGCCTGCCT	XR_001740187.1	chr3	+
EX_37_9886275	0.0134055	2.55695	AATCCTGGCTCTTATTCACCCCTTTGGATTTCACAAGCAAGTAATCGATCTCTCTGCCTG	NONHSAT233469.1	chr13	-
EX_68_9898900	0.024556	2.55352	AAAGGTGCCATTTATGTAGATTTTATGTCACTGGCTCCTTTCTGGGTAGAGCAAGGCTCA	NR_030593.1	chrX	-
EX_59_1911995	0.0263626	2.55079	TTTATGCCTTCCTATTTCTTTCCCTAGTGGGTTCAGCACGGGAAAAGTCTGGCTTTGTAT	NONHSAT253991.1	chr7	-
EX_06_8101507	0.0335588	2.54444	TCAGGACATTGATGTGTAACACAGATAACAAACACCCCTGGATGCCCACTTGATTCTCTG	NONHSAT083748.2	chr22	+
EX_80_2531959	0.0124745	2.54174	CCTTCATGCTTTTGACGGAGAGAAGACAGATAAAGAGGAAAACAGAAAACAAAACCTGAG	NONHSAT151096.1	chr1	-
EX_54_7003091	0.0462447	2.52441	GAGATGTCCACGGAGCCCTTAACTCCACGGAAGAATAAACCACCACCGCTCACCGAATAA	NONHSAT235514.1	chr15	-
EX_99_1643727	0.00194039	2.52243	GGATTCAGTAAAAATGATGGACTGAAGATGCACATTCGTACTCACACCAGGGTTCCAGTG	XR_938677.2	chr4	-
EX_98_5372786	0.0357347	2.50878	GTATCTGTGAAAAGTCGAATAACCATCAACCCAGACACATCCAAGAACCAGTTCTCCCTG	NONHSAT234648.1	chr14	-
EX_52_9018323	0.00190333	2.50368	AAGACAATGACCAGGAACTTCTCCAAAGTCAAGTAGGTCAGTAGCAGAACAGAGACTTCG	NONHSAT166575.1	chr13	-
EX_37_3131623	0.0106002	2.50109	ACAGCAGAACGACCCTGAGTGGATTCTACTGGCCCCTTGAAGGCATGCTTCTGAAGACCT	NONHSAT215762.1	chr8	+
EX_71_1841757	0.0198889	2.49908	GTGTTCTTGGCTGTGGAGGGACAGAAAAAGATCAAAAGGTCCCCTACATTTTTTACCAGA	NONHSAT172105.1	chr15	.
EX_34_7255447	0.00959893	2.49884	ATGAAGCCATTATGGCAGAAGAGTGCAGGAAACAAGCCCTGTCTGATCACCAAAACTTCA	NONHSAT095894.2	chr4	-
EX_56_8676522	0.0240068	2.49881	AACAGTCTGTGATTTCATAGTACCCACCTCTGAAATAAGACTCTGTCTACAATTAAAAAC	NONHSAT107910.2	chr6	+
EX_84_2437665	0.0219837	2.4965	GGAACCATCACAGCCTCAGACATAGGACTAAAGAAGTCAAGAGTGATTAAAAAGCCAGGG	NONHSAT249701.1	chr5	+
EX_43_7798164	0.0392683	2.49407	GCCAGGGGGAAGTCTTATTTTTCACTTTGAACTCTTCTGTAAATTGTGTTTTGAATTTCT	NONHSAT139226.2	chrX	+
EX_40_6813194	0.0470251	2.48973	ATAGCATTTTTAGAGGACTAATATTATAATTAAAAACTCTAGATGGGCCGGGCGTGGTGG	NONHSAT207587.1	chr6	+
EX_85_7382830	0.0173923	2.48835	AAAGGTGGGTGAATTTTCTGGAGCCCATAAGGAAAAGCTTGAAGCCACCATTCATGAATT	NONHSAT145093.2	chr17	+
EX_97_1164140	0.0186051	2.48774	CAGAGCAGTGAATTCTTTTAGAGAGAGCGTATATCAGGCAGCAGTGCCCAACTCTTTTTT	NONHSAT249488.1	chr5	+
EX_89_5759880	0.0222479	2.48468	TAAGATGGTCACTGCCTCTGACAATTTCGTAAAAATCTCAGGCTCCTGGGGCTTATTCAG	NONHSAT250618.1	chr5	-
EX_36_7451551	0.0307842	2.48415	TATACAGGAGAGAGATTATACAGGAGAGAGTTGGTCTGAGGCCAGAACAGTTCAAGGGAA	NONHSAT251037.1	chr6	+
EX_74_2498672	0.0202557	2.47968	ATGATTCCTGCTGGGTCCTCTTCGCTGAGGCTTTTCCCTGAGTCATATATTTACTGGAAA	NONHSAT219748.1	chr9	+
EX_28_0153949	0.0139702	2.47772	GGCCTTGTATGAGGGGAGTTTGAATGTTAATAAACATGTTTTCCACTTTAAGATCCAAAA	XR_927716.2	chr7	-
EX_37_3924365	0.00950774	2.47465	ACTTTTGCACAGACTAAGCAGGTTTCAACAGCATCCAAGAAGACCTGTAATCCCAGCACT	NONHSAT172656.1	chr16	+
EX_12_9166676	0.00913685	2.47092	ATAAGTAAATGATGCTGGTGTCAGGGTCATAGAAAGGCAGCAACACCCCATTGCTAGTGT	NONHSAT162723.1	chr12	+
EX_19_3606225	0.0460013	2.46713	TTGAGGGCACTAACCTGTGTGTTATCCATATCAAACGTTTAACAATTATGCCAGAAGACA	NONHSAT088711.2	chr3	-
EX_03_1992593	0.0278556	2.4637	TATTTCCGATGTTGGAGCTGCTTCCAGAACAGGAGATGGTGACCCTCTGCCTGGGGGCTT	NONHSAT192687.1	chr22	-
EX_33_4587646	0.0281546	2.46175	AAAGATGCTGAAGTAGGCTGAGGCAGGAACTTTGAAGTCTGATAGAACCTTCAGATTTAT	NONHSAT234251.1	chr14	-
EX_07_0444114	0.0187319	2.45022	CACCAAATTTCAACCTGACGGAATCCAGTTCGGACCTATGGTTATGCGTTCCTTTTTTCC	XR_001743451.1	chr6	-
EX_06_9876664	0.00298509	2.44818	ATGTGTCCCAGATTTTCCAGGATGTTCCCCAAATTCATGTAGTTTCAATCTTTTCAATAA	NONHSAT241081.1	chr2	+
EX_72_1162193	0.0256207	2.43815	TGAAAGATCTTGGGCTAGATGGGAATGGAAAACAGGCCGAGCAGTTTTAGCTACCAACAT	NONHSAT243632.1	chr20	-
EX_43_9103384	0.0352258	2.43265	GAAAACTCCAGTGACTGTCAGTCAAAGCTTGGTTAGGTAGAGAAGGAGCACTAAAGAGCT	NONHSAT115862.2	chr6	-
EX_18_5697051	0.00358689	2.43083	TGAAGACGTCGCGCGTGGGAGGCAGCTGTGATGAAGTGCCCATCTGAGCCCAGCATGTGA	NONHSAT236288.1	chr16	-
EX_77_2203301	0.00824526	2.4286	TTGGAACTGCGGGATTGGGACACGTGACTTCCCTGGTCATTCACCTTGAAGTGGACACGG	lnc-MED24-1:2	chr17	-
EX_03_1585783	0.0498365	2.41726	TTTGGCCCCTCAAGCATGGCAGCCTGATGTAACACAGGGTAGAGTGAATATTTAGTTTAC	XR_001742448.1	chr5	-
EX_27_7247705	0.035474	2.41606	CTTAATACCTTCATTGTCCTTTAAGTATTCGGAATGAGAATTACAGTGCTTCATTCAGCA	NONHSAT163911.1	chr12	-
EX_28_4723746	0.017635	2.41538	TTTAGAGATCTTCCTCCACCCTGGGCAGTAAAACAGTGTCTGAAGTTGACTTAATGGCCT	NONHSAT242270.1	chr2	-
EX_87_3376253	0.0109347	2.4102	ACAGACAGACAGTATCGCTGTCCTCAGCCGGGAGACACACAGACAGTATCGCTGTCCTCA	NONHSAT245825.1	chr3	+
EX_83_3828213	0.0207539	2.40369	GGCTAAAATTCATACTGCTACATGTTCATTAATCTTGCCTTCCTCACCCCATAAAATGTG	XR_927138.2	chr7	-
EX_45_5530782	0.032083	2.40202	GACATGATGTACAGAGCAAACCAACTGGCCCTGTGAGTACTTAATCCAAGCATAACATTG	NONHSAT072843.2	chr2	+
EX_31_4060720	0.0143062	2.3994	GGGGAATGCTGAGTCTCGCCTGGGATGAAGTTTCCCTTTGGAGGCTTTTCATTCCAGCCC	NONHSAT229962.1	chr11	+
EX_66_1452515	0.00327888	2.39409	CCCAGATTTTCCAGGATGTTCCCCAAATTCATGTAGTTTCAATCTTTTCAATAAAGTAAG	NONHSAT182733.1	chr2	+
EX_42_5512826	0.0334377	2.39128	GGCTCTTATTCACCCCTTTGGATTTCACAAGCAAGTAGTAAGTAGAAAAATAGTTTCATT	NONHSAT233472.1	chr13	-
EX_11_7604169	0.00570895	2.39011	AACGGGGTCTACTACTGATCTCAGGAAACTCCAGCCTGGCCTCTGACCCCAGTTCAATCC	lnc-ST6GALNAC4-1:2	chr9	-
EX_75_9328828	0.0360073	2.38983	AGAGAATCGCTCAGGGATCCCTGAGGGCCGCTTGCTATCTTGATAGATGACCAGCACAGG	NONHSAT192699.1	chr22	-
EX_55_2696639	0.0480854	2.38419	TAAGCCACAAGCTGTGATCAGCACTTTTACTAAAATGTAGTGATGCGGTTCTTAAATTTA	lnc-MAGEB1-2:1	chrX	+
EX_18_5827503	0.00243061	2.3814	GATCCCAAGAAATATTAACATTGGTGACATTACTATAAAGTGCCAAACCTGCCCTCTTTT	NONHSAT026970.2	chr12	-
EX_80_5606212	0.0351417	2.36935	TCTAGGTGCTGAGAAAATGGGACTTGATTACATACAGTGGCTGCAGTGAGGAAAGAAAGG	NONHSAT163088.1	chr12	+
EX_34_3456580	0.0078842	2.36689	CTTCTAAGACATTCCAGGTGACAGCTTATGCAACTGTGAATCTGAGCTTTGACCTCTCTC	NONHSAT204740.1	chr5	-
EX_42_6772481	0.043559	2.36682	AGGCTGTGCCCACTTCCCAAGGACATCACCAAGTCACTGTCCACCCTCAGAGCACCTGCT	XR_001746974.1	chr9	-
EX_70_1178196	0.0379771	2.36619	AAGGGGATGGACAGATAGACGGAAGTCATGTATGTCTGTGGGTTTCCTCTTTGTCTTACT	NONHSAT190272.1	chr20	.
EX_84_7603690	0.0220654	2.36545	TTACAATGGTAACACCAACTATGCAAAGAAGTTCCAGGGCAGAGTCACCATTACCAGGGA	NONHSAT040550.2	chr14	-
EX_39_3270652	0.0470825	2.35778	TGCATGTGTCTGTGGTCTCTAAGAGTCAAAACCAAAGCCAAAAGAAAAAGACAACCCCGC	lnc-ZNF527-6:1	chr19	+
EX_89_2629937	0.0457912	2.35606	GTCAGCAACTCTCCTGTTGGTTCATTATTGAATGTGCTGTAAATTAAGTCTTTTGCAATT	NONHSAT098029.2	chr4	-
EX_76_1450405	0.0154546	2.35083	ATTCTCCTACAATCAAGCCAAATCCAGCTGCTTCCAAAGAGTACTTTCAGAAGGTAAATC	NONHSAT086723.2	chr22	-
EX_47_0311150	0.0129056	2.34532	ATGTAAATGTTATTGGAGAGAAAGAAGGGACTTGGGCATCTCACTAAGCCTCTCCATGCC	NONHSAT217828.1	chr8	.
EX_41_6944033	0.0461586	2.3435	GAGCTGGTCCCTGACACGCACTTTTATCATCAGTAAAATGGGGATGTTAAGAATACCTAC	ENST00000567718	chr2	-
EX_01_7663301	0.0226359	2.34053	ATGAGAAGAATAAAGGCAAACCTCAGTTCTTAGGAATGCCCAGGAGCTTAGGGAACCTCT	ENST00000626340	chr1	-
EX_88_7233605	0.00329376	2.33738	AGAGGAGAGTCTAAAGAAAGTGAGAGCAGTGTCCTGTGCTGCAGAAAAACCAAGAACATG	XR_931870.1	chr15	+
EX_84_3271303	0.0242681	2.33712	AAGCCACTTATTCATATTTTAAGAGGTGCCTTCCTCACCTCTCTAATACTTCATCATTTC	NONHSAT167556.1	chr13	.
EX_06_8778490	0.0464781	2.33505	ATATTTATTTTTCAGGAAGAGAAACAGGAGACCTCGAGGCTTCTGGACTTAGGAGGTCCG	NONHSAT235958.1	chr16	+
EX_38_0254819	0.0332446	2.32993	GTTAACAAGAGATGGCAGCGGGCTCAAGGTAGGTATGTTCTTGATAATTCAGAGTCAGAA	NONHSAT132795.2	chr9	+
EX_36_3770108	0.0445532	2.329	GAGAAGACCCTTATTGGCATGACATGTCAGAAACCACAATGAAAGAATTATTTTAACTTG	NONHSAT078044.2	chr2	+
EX_81_6346054	0.0290845	2.32899	CTTTTGGAGGTGTTGTTTACTCCCCTGCAAAGCGGGAATAATAAAAACAGTAGCATGTGC	ENST00000612495	chr19	-
EX_78_3499703	0.0278051	2.32291	CAGGGTGCTCTCATGTGGAGCTAAGGAAACAATATGTGAAAGCCCGTTGCATATAAAATT	EIF1B-AS1:4	chr3	-
EX_83_2341560	0.0300222	2.32254	CTGAGGAAAAAGATTGAAAAGCCCCAAATAGTGTAGCATATATCTTCATCACGTACTATA	NONHSAT106773.2	chr6	-
EX_44_0271418	0.00423601	2.32239	CAAGAAACATTAACACTGGTGACATCGGTATAAAAGTGCCAAACCTGCCCTCTTTTAGAT	NONHSAT108123.2	chr6	-
EX_50_4402399	0.0196477	2.31596	GCATGGCACAACATACTGCATGGGCTTACACCCAGAAAATTTGGATTTTAATAAAAATTT	lnc-OTP-5:1	chr5	-
EX_84_0295521	0.00631251	2.30784	TATGGAGGTCAGAGCAGCTGAGTGGTGGTTATGAGGTGGTTATGGTGATCAGAGCAATGT	NONHSAT115866.2	chr6	-
EX_25_5505686	0.034491	2.30732	TGAAGTTTAAACAAGGAGACAGCATTACACGCACTCCAGCAGCTTCATAGAGGGGCTTTT	NONHSAT173085.1	chr16	+
EX_75_4996723	0.0260299	2.3048	CATCAGTTTTGGATTTCTTATCACTTGGAGATTCTTTGCCATCTGGAGAGTAAGATCTTT	NONHSAT204737.1	chr5	-
EX_15_6432141	0.0221944	2.30355	AAATAATTCTTTGATGGCACCCAAAGAGAAGCTCTGAAAGGCCGGTACAGCTGAGGACTT	NONHSAT006506.2	chr1	+
EX_40_5264472	0.0214756	2.29952	TGCATTGAAAACCGCATTGACAACCAGGAAAAACTGGGAGAATTTGATGCAATTGGTAGT	NONHSAT043927.2	chr15	+
EX_83_3056993	0.0366464	2.29474	CAGAATATAAGACGCTCCACGTTTGTTGATATCAGCATTCAGACTCTGGAATCTTGAATG	NONHSAT106779.2	chr6	+
EX_07_6393666	0.016035	2.29272	TACCTCACCCTGTGAAGCATAAACATTGTACATGCTGTACAAATAATACATAGTTCATGT	NONHSAT191615.1	chr21	.
EX_23_5696605	0.0338041	2.29144	AGTAACATGGTGGATGGGGATGCTAGTTGGGGCTGGATGTCTACTATCTTGAAGTTTCTT	NONHSAT087757.2	chr3	-
EX_96_2054625	0.0170431	2.28996	TCTTTTGTTCTGAGCTACAGTCTTCGCAGAGACTAAATTAGTGACTGGACAACAGAAGAA	NONHSAT196490.1	chr3	-
EX_21_6092574	0.0226654	2.28632	ACTTAATGGGGACAATGCATGTGATTTGGGTGGTGGATACTGTAGAAACACTAACTTCAC	ENST00000577618	chrCHR_HSCHR6_MHC_DBB_CTG1	-
EX_01_3744707	0.00971411	2.28226	GATCCTGACATATACCATCACCTGTTTTGGAATCATTTTCAAATAAAACTCCCCCTCACA	NR_002174.2	chr6	-
EX_66_0950064	0.0188514	2.27979	AGGATGACCAGCCAGTTGGCATAGAGGCTGGGGCAGGATGGTGAGTCCTCCAGCAGCAGT	ENST00000433035	chr11	+
EX_20_4649744	0.0489659	2.27902	GCCTGAAGACGTGTATCATAAAGAGCTACATGGTATGGACTATTTATTTGTAATTTGACA	XR_001738667.1	chr2	+
EX_08_6435687	0.0316762	2.27644	TGAAATTTGTATCTATTTCCCAGATGGACAAGAGCCTAGAAGATCCCAGCCTTGCCACTG	NONHSAT195775.1	chr3	-
EX_51_3803516	0.0291335	2.27138	CAATGGCACACAGATGGACTCCTGCTTGACGCCACGAGAGGAAAACTAAAAATGAAATCA	NONHSAT171416.1	chr15	-
EX_94_6850014	0.0252318	2.2601	GCAAGAAATGTGGAGCATGGTGGTTATCATTTATTCAATAAATATTCAGTGTCAGGCAAA	NR_024565.1	chr18	+
EX_77_7429874	0.0182667	2.25906	ATCGACATCCTCACCGAGCCCAAGACATCGGGAAACGGCTCGAGGTGCGGAAGACCGTGA	NONHSAT048432.2	chr15	+
EX_94_3430216	0.0185563	2.25746	CCAGAACCACAGCAAGAAACCTGACAATATTTTTGCTTTCTTCAAAAGTAATTTTGACTG	NR_027466.1	chr13	-
EX_97_6275788	0.0106281	2.25354	TAGCCCAGAGGAATTTAGTCCATGTTTCCACATGTGGTTGATCTTCAGTTATCCTGAGTC	XR_001756905.1	chr2	+
EX_59_1520207	0.0397512	2.25122	ACAAGACTCTGTGACCGATTCGACAAGGCAACACAAAGCAGCGTATCAATGAGTTTGAAG	NONHSAT017646.2	chr11	-
EX_44_1074455	0.0369873	2.24262	CTTCCTCCCTGGGGTTCTACTCATCTATGGAGGGAGACGATAAAGGGAATCAATGATTTT	ENST00000632904	chrCHR_HSCHR11_1_CTG7	+
EX_30_5445952	0.0116854	2.23543	AAGTCCTAAAATGGCAGCTCTGCAGCAAGCAGAAAGTACAACTAGCCCAGAATAAGGAGA	NONHSAT246393.1	chr3	-
EX_03_2546636	0.0450043	2.23197	CTGGCGTAACTGGGCAGCAGCATAATCTAAAAATATAAAATGAGAATCAGCGATAATATA	NONHSAT148547.1	chr1	+
EX_03_8313163	0.0383086	2.23031	AATTGTTTCTAGATCGATACCCCGAGGAGCAACCCTGCATTATTATATCAACCTTTTCCC	NONHSAT235742.1	chr15	.
EX_57_5236875	0.0120502	2.22669	AATGTAAGACAAGATTAAAATGTTTGTCAACTTTGTGTGTGGCCCTGGGTGTGGCCATGA	NONHSAT178857.1	chr18	.
EX_38_0702384	0.0168043	2.22043	ACCTCAAAGGAGGAGGTGCAAATGAGGAAGCCTAAATAAAAACAGGAAACTCGATTTTTT	NR_027045.1	chr1	-
EX_83_4957494	0.0220858	2.21561	GCTTTTAAGAAGTATCTGCAAGAAACCTACTCAAAACAGGTCACCAGTCAGGAGCCCTGA	NONHSAT036243.2	chr14	-
EX_23_2128185	0.0443668	2.21505	TTTAAACCCTGGATCCTGTGGGCCTACCCTTAATATGAGGGAGATGCTCAATTGTTACCA	NONHSAT257345.1	chr9	.
EX_44_2297698	0.00687369	2.21448	TTGATCTGTGTCTGGGCTGGGAAGAGTGAGAGCAGCTACCCCAACGACATGAGACCCTTC	NONHSAT051965.2	chr16	-
EX_07_0744481	0.0477225	2.21133	GCTTTTCTGTTTGTATCCAGCAAAACACTCAACAATTCTGTATAAGAACACCTATCTCAT	NONHSAT251571.1	chr6	+
EX_63_2587732	0.0432031	2.20863	TTTGGCTTTCCTGTGATACAAGGACAGCCATACTCTCTTTCCAGCCTCTAAAAAGAGTGG	NONHSAT196493.1	chr3	-
EX_16_8201092	0.044491	2.20433	GCGATGTCCGGGAAAGAGAAATCTAAATTTGATGAAATGGCAAAGGCAGATAAAGTGCGC	NONHSAT139001.2	chrX	+
EX_22_3422484	0.048536	2.20347	TAAAATGGGGATAATGCAGGGTGCTCTCATGTGGAGCTAAGGAAACAATATGTGAAAGCC	NONHSAT246410.1	chr3	-
EX_33_9697575	0.0488108	2.20155	CCTCTAGTTGGACTTCTATTACTGGTTTAGCAAATTCCAAATAGGCAAAATGGCAAAAAA	NONHSAT071287.2	chr2	-
EX_21_1734878	0.0355867	2.19629	TATGTTGGAGAAGGTTAAGTACAGCCACATGAATGAGGGGAAACGTGCAAGAGGAACAGT	XR_953045.2	chr6	+
EX_55_9820598	0.0313359	2.18932	AAGATGGGGACACAGAACGGGTTTATCATGACGACGAAGACAATTCTAAACAAGGGAGGA	NONHSAT156016.1	chr10	+
EX_49_6196611	0.0457315	2.18781	AGTGATTGTTTACAAGGCTGACTGGTATCTGGACTCAGAACTGGCCATCAGTAAATCAAC	NONHSAT250956.1	chr6	+
EX_25_2177156	0.0188216	2.18217	TGGGCGACCCCAAAGAAGATCCCAGGACTCACAGTACCCCCTGAGAACATGGACAGTATG	NONHSAT248536.1	chr4	-
EX_26_2420352	0.0153966	2.18029	TAGTAAAGATCAAAAGAATTCGAAGGGAGTTGGTAAACGCTGCTAGAGGAAGTCCAAAGA	NR_135641.1	chr1	+
EX_31_6182643	0.0399128	2.17875	ACAATGACTCTTCTGGGAAACAGCCTGGGCAGAGTTCAGAGAAGGACACTTGCATTTAGC	NONHSAT239057.1	chr19	+
EX_99_0160556	0.0111302	2.17591	ATTAGGAGGGAGGTGTCTGTGGCGGGCAGGTTGTCTGGTGGGATTAGGAGGGAGGTGCCC	NONHSAT017125.2	chr10	-
EX_32_1381227	0.0454535	2.1752	CCATAACATTGATGAGCCAAGATCAAGACCCTGATCAGACCTGATGAAGAGAAGAAGGCT	NONHSAT076360.2	chr2	+
EX_59_1641031	0.0166177	2.17123	GCAGCTTATATCCTCTTTTATACTTCTTTGGGACCATGAGTAACTGATGTAGGCACATAA	NONHSAT117395.2	chr6_GL000253v2_alt	+
EX_89_8341721	0.0254366	2.17041	GCCAAGTGTGGGTCTACTATTCTGCACTGTCTTTCTTCTATAAAAATACACAGTTTATTT	NONHSAT246899.1	chr3	-
EX_09_6272599	0.0429242	2.16501	AACCCATGAAGCTACCTTCTGATGTTGTAACTGCCATAAAAGGAACAGAATTATTAATGC	NONHSAT136922.2	chrX	+
EX_97_9466580	0.0416472	2.15818	AATATTTGGACTCCCCATTGGACATAGGCACCATGAAGCCAAAGAAGCCTACTCTGCATA	NONHSAT253974.1	chr7	-
EX_10_2820065	0.0318952	2.1555	ATCAATTTTTGAGCAGTGGCTCTGAGCTGGGGGATGCAAGAGAAGAAATAAGAGGAGACT	NONHSAT255783.1	chr8	-
EX_41_4698957	0.00369913	2.15259	AAGTCCACCCTGGCCTGGCAAGCTGCAATGGCACCCAGGAGATGATGCCCTACACCCCAG	NONHSAT227705.1	chr1	-
EX_33_8040108	0.0116317	2.15137	ATTTGTTCAGCATTTACCTTTTGAACGCCGGTTTCCTGTAGGAAGTGTCGCCTAGCTGAT	NONHSAT007118.2	chr1	+
EX_57_6200403	0.0231944	2.1501	ATGTTCTGCACACAAACCTTGGAGAAGAAGATGTGTGCATAGCGGGTCCACTGCTGCTGC	NONHSAT098009.2	chr4	-
EX_70_4045388	0.0124041	2.14576	ATGTTATTGGCTCCTTGAAAATGTGTGTGTGTGGCGAGGGGAATAGATCCACAAAAGCAT	XR_001737437.1	chr1	-
EX_40_9026987	0.0294355	2.14303	CGCTTGAACTGCAGAAGCTTCTCAGCATTTTCTCCTAAGAATGAAGAATGTAAATAAAAT	ENST00000606361	chr8	+
EX_81_2676907	0.00477114	2.14143	GAAATGATTCCACCTGGTCTTAGCAGAAAGCTGGCCCGGAAGTTGTAATACATGAAGATC	ENST00000540875	chr12	+
EX_43_4263302	0.0307659	2.14088	ATCATCCTCCATTACATCATCCACCTCGATCAGTTCCCGGATGTCTGAAAAGGACAGATA	NONHSAT231605.1	chr12	+
EX_15_9693631	0.0269082	2.14003	ATGAAGAATGTTGATAGAATAAACACTTGACAAACGTCACTGGGGCCTGTGGGCTGTGCT	NONHSAT256387.1	chr8	.
EX_00_3743521	0.0382006	2.13483	TTACGCTCTAACTTGACCACATGGACAAAGGAGGTGATTTGTATTTCTTCAATGATTATA	NONHSAT172051.1	chr15	-
EX_34_6727756	0.0304311	2.13459	GGATCCCACGGAAACCGGTTTGGGAGCAGGTTGGCCCAGGTCGTTTGACTTTTGACTGGG	NONHSAT173108.1	chr16	+
EX_25_4849513	0.00218362	2.12967	ATTCCAAACAAAAAATACAAGAAAAGAACTTAGCCCTGAACCCCATCTCATGTATTTCAG	NONHSAT182770.1	chr2	+
EX_87_1903417	0.0263686	2.12718	TAAAAATATCCCTTCAAGCTGAGCACTGTGGAGGCAGGAGAATAACTTGAACTTGGGAGG	NONHSAT167865.1	chr13	.
EX_94_8878629	0.0138735	2.12229	ACACTCGGAGGATGGATGGCAAATAATACCAGCGACTGAAGGGTTAATTAATGATTGCAG	ENST00000563151	chr16	+
EX_68_7265466	0.0158	2.12227	AGATTTGCTTAAAGTGAGGTTTTTTGGTGTGTGCTTTTTTGTTGTCTTTTGACCCTTCCA	NR_126521.1	chr16	+
EX_27_9556824	0.0126541	2.12199	TTCCCCTAATAACCCTGCACCTGGGGGAGACCAGTGGATACAACCTATGAGGGCTTCTGG	ENST00000558156	chr16	-
EX_65_3532805	0.0158627	2.11759	GGTGTGGCCTTATGAAGAAATGTGCCTGTAAGTAGTTCAGTAAAGTAAGTACATTTTTAA	XR_001751095.1	chr15	-
EX_65_8710036	0.0416549	2.11746	CAAGTTGCCAGAATTATTTGTATAGGGCCTCTATTTTCGGAACCATGATATAAATAAAGG	lnc-SIPA1L1-2:11	chr14	+
EX_92_7151116	0.00876922	2.11731	CACAAGCTACACACCAGGCTGTGAACAAAAATACTGAAAGGATAGGAGAAAGTTAAAAGG	NONHSAT165668.1	chr13	+
EX_68_8189867	0.0165823	2.10477	CTGAGTATTTGTAGATGCTTAATGACTGAAATGAATTTGGAGGCACTGATGAAAGTGATT	lnc-REL-6:1	chr2	+
EX_24_9868119	0.00917826	2.10376	AATCAAAGCTGATCCATGTTTGCCCTGACGAATAGAGTTTATCCCCACAAATTGGTGCTC	NONHSAT092839.2	chr3	+
EX_53_5997496	0.0455183	2.09682	AATTCTAGGCCTTAGTGGAAATAGTACTCATCTCTTCTGTCCAAGCATTTTCTGTGAAAG	NONHSAT209869.1	chr6	-
EX_63_3601470	0.00391741	2.08643	TTGATAGTGTCAGTGCTGTAGAAACAGAAGATGACCAGGGCCTTCGGGGCCAGCCCAGCA	XR_941396.1	chr12	-
EX_57_8706788	0.0425769	2.08576	GGAATCTCAGATTTCTTTTGTGAACTCCTTTACTGTCAGACAATTAACCAGAAATACCAA	ENST00000610220	chr4	-
EX_09_1893617	0.0400652	2.08534	TTTCTGTTTTTTCTCGGTTGCTAATACCACACCATTTGCCGCTTTAATTCCCACTGACAG	NONHSAT186210.1	chr2	-
EX_73_9779548	0.0271136	2.08069	GTGTCTTGCTGGGAGATGGTGTACAATCAAATGAAGATGTCTACAAAATGAAAGGCCCTA	ENST00000602381	chr11	-
EX_87_9000206	0.0440276	2.0784	TGGACTTGAATGTACACGATTCTCATAAACCCAATGTCACACTAAGTAAAACTGCAAAAA	NONHSAT242030.1	chr2	-
EX_76_7816311	0.0208258	2.07584	AACACAATCTTATCCAGAATGTCCCAGTATCTAACCCACTGCTCTGGCCAATGCTGGAAT	NONHSAT251085.1	chr6	+
EX_09_8587851	0.00388938	2.07107	TAAGGAAGAGGGCAGACGGGGGAAGATTTTATAATTGTTCAAAAACATTCACTGGGATGT	lnc-STX4-1:5	chr16	+
EX_04_8082961	0.0210503	2.07025	GCTACCAGTTCACATAATATGAAGCCTCCTCAGTGCCAGAGAATGAGGAATATCAAGGTG	NONHSAT206448.1	chr5	.
EX_73_4414676	0.0477718	2.06881	CCTCTTCAAACTTTCAGACTTACGTTTGCTTCTTCTAAGTCCATCGACTTTATACATAAA	NONHSAT127141.2	chr8	+
EX_31_3713117	0.0277185	2.0663	GGGGAGATGTGAAGGAAAGAACTAGGACCCATTCATCCACTGCATTCCTGCTTGGCCCAG	NR_106865.1	chr19	+
EX_36_5493519	0.0261121	2.06602	TCAAAAGGACAAATTAAAAGGACCTATAAATGGCACCACCCAGCCCAATGGACAGATGCC	NONHSAT228085.1	chr10	+
EX_64_4067499	0.0202527	2.06479	ATCTGCCTAAGTTTCATTCTGCCTTTGATGGCTCCTTATTTTCATCTCCCTACTTCAGGC	NONHSAT005589.2	chr1	+
EX_19_7527692	0.0477342	2.06079	TTTGCACAGACTAAGCAGGTTTCAACAGCATCCAAGAAGACCTGTAATCCCAGCACTTTG	NONHSAT172655.1	chr16	+
EX_66_8378751	0.0359678	2.05964	CTCTGCATTCACTCTTGCACAATCCTGTAATCTCATGGTTTACTTTATGATGACAATATT	XR_926607.2	chr6	+
EX_78_7105372	0.0121945	2.05784	AGATTTGCTTAAAGTGAGGTTTTTTGGTGTGTGCTTTTTTGTTGTCTTTTGACCCTTCCA	NR_126516.1	chr16	+
EX_06_0792308	0.0162382	2.05756	AGATTTGCTTAAAGTGAGGTTTTTTGGTGTGTGCTTTTTTGTTGTCTTTTGACCCTTCCA	NR_126520.1	chr16	+
EX_30_6725763	0.02824	2.05572	TATACGGAGAACTTAGCACAGGGCAGGCATGGTCGGCACTAAATAAACACACACATTTAA	NONHSAT255268.1	chr8	+
EX_35_2511302	0.0248944	2.05498	ATGAGGTGAGCAGCAAATTCTCCCTTGGGAAAGGCAGCAGAAGCCAGTTGGGCAGTGGGT	NONHSAT255765.1	chr8	-
EX_04_0573636	0.0293572	2.05458	AATTCTGTGATCAAATTCAGTGATGTTATGGCCCTGGGATGAGGATGACAGTGAGGGTGA	NONHSAT181687.1	chr2	+
EX_26_3037082	0.0235185	2.05253	AGTCACCCATGTAGCATTTAATTCAATGTTTGGTTCTTTGCCTCATTTCTTTCTTAGGTC	NONHSAT196613.1	chr3	-
EX_76_3966435	0.00742903	2.04937	AGTGCAAAGGTTGATTTTGTCTCAGAGAAGTTGGTGAGCGTCCCTATCAATGTCCTTACT	XR_938678.1	chr4	-
EX_55_5640760	0.000663975	2.04473	GCCTTGCTGATGATAAGTAAAATGGTGAGGTTCTGGAGAATTGATGAGGATTATCCAGTG	NONHSAT175032.1	chr17	+
EX_68_2460145	0.0294894	2.04217	TGTTGTTTCTTCAAGTGGGTTACCTGTCTCCATCGGAATGTTCTCGTCGTCTTTCTTCTC	NONHSAT175198.1	chr17	+
EX_08_8055748	0.0164525	2.04129	ACTTTTCTTAGCTGGAGTGTGGCTTTGAGATCAGGAAGAGAAGCCACCTGAAAAATCCAG	NONHSAT134322.2	chr9	-
EX_62_2919046	0.0227885	2.03797	AGAAAGAAGAAAACCAGATGAACAGGAGCCAAACACCCTCTCTTTTCCTCCAGCAATACC	NONHSAT041948.2	chr15	-
EX_94_7570858	0.014486	2.03523	TTCCTAACAGCAGCAAGAATGCCCCTTCCGTTTGCCTGGTGAAAAGAACTGACATTAACA	NONHSAT243962.1	chr20	-
EX_06_5828118	0.0362726	2.03359	GGTGCTAGGAGAACCTGCCAACCAATACAGAAAGTTGTCACGAATAGAAACCTAAGCTCT	NONHSAT232771.1	chr13	+
EX_45_2249969	0.00716563	2.03305	CTCGGAGGCCCAGCAGCAGGTGGCCATCAAGCCTAGAGGTCCAAAGCCCTACCTGATCCC	NONHSAT245039.1	chr22	-
EX_02_8042580	0.00326543	2.03279	TTCTAGGAACAGAACTGGCAAAGAGGCAAGAGGTCACTGAGGGCCTCTGTCACCCAGGAC	lnc-GDPD3-2:2	chr16	-
EX_79_5655486	0.0316946	2.03219	ATTACTGCCAGTCCTATGACAGCAGCCTGAGTGGTTCCACAGAGGCGGAGGTTGCAGTGA	NONHSAT192082.1	chr22	+
EX_69_1043801	0.026349	2.0262	CCGCTGATGGATGATGATGTGTTCTCCCACGTCGTTTGCCATGTGGAGCACAAGTTGACG	NONHSAT078132.2	chr20	-
EX_59_6906213	0.0342313	2.02536	TGGTTATGGAGGTCTGAGCAGTGTGAGTGGTGGTTATGGAGGTGGTTATGGAGGTCTGAG	NONHSAT115864.2	chr6	-
EX_58_6427461	0.0165019	2.02197	TATCAAAGTGTTGACAGACAGAAAAATACCAACCGAGCCTGGCATTCACACAGGACTCAC	NONHSAT148732.1	chr1	+
EX_95_4645205	0.00508267	2.01913	TCACTCAGCTCTGCATCGAACCAGCCACAGAAACGGTTCTCCTGGTTCCATGTGCTCTCG	ENST00000425727	chr7	+
EX_62_2188288	0.0126823	2.01842	TTTTAGAGAAAATGAGAGGTAGAATGGACTCTAAGTTAAACCCTGGGGGACAGTGTCACT	NONHSAT232950.1	chr13	+
EX_20_3065525	0.0243367	2.01652	TCATTCTCAGCACCATACAGATTTGGCTTCAAAGCCAGAACGTTTTGTTCACTGAGCAAA	XR_935268.1	chr18	-
EX_84_4335023	0.0428651	2.01332	AAAGAGGTTTCTACTGGTACTACAACAAGTACATCGACGTGAAGAAAGGGTGTCTCAGGG	lnc-ACTL7A-3:1	chr9	+
EX_26_4716502	0.0308619	2.00989	ACCAGTGTACATCATAACCTGCCCCGATGTTGGAGCTGCTCCCAGTGCAGGAGATGGTGA	NONHSAT192686.1	chr22	-
EX_24_0376454	0.0357399	2.0078	TAGCTCTTCCTTTGATGGAATCATTGCAATGATGAGTCCAGAGGACAGCTAGGTCTCCAA	NONHSAT071807.2	chr2	-
EX_49_0456988	0.0368727	2.00761	ACTTTGGGATCAGTTGCTTTCTGGAGCTTCCTGGCACCTCCAGCCTGCACTTGCTTTCTC	NONHSAT060181.2	chr19	-
EX_62_7049246	0.048092	2.00618	TAAAAGGAAATGGAGATAGGTGGGCTGGTCCAGAATGAACTCCCAGCTTAGTGTATGTAG	NONHSAT235829.1	chr16	+
EX_44_6326831	0.0424071	2.00598	TTGATTCTTCTTTAGATACCACCTTGGCCAGGTCTTCCTGCTCCTTCATTTTATCCGCAA	NONHSAT192445.1	chr22	+
EX_37_3243485	0.0386027	2.00501	GTGGAGCAAGCAGCCAAAATCACCTTGTGCCCCTGGAACTCAGTGTCATTAATGTAAATT	NONHSAT220133.1	chr9	+
EX_55_7229134	0.00872984	2.00459	GCACTATATTTCTTCAGAAATAATGCTAAGCCTAGACAACAGGGCAAGACCCCATCTTTA	NONHSAT167420.1	chr13	.
EX_25_2469854	0.0168701	2.00386	CAGGGCTACCTATGATCTGTGTTTTCCCAGATAAATGAAATTTATTCTCAAAAATTGGTG	NONHSAT093000.2	chr3	+
EX_49_2934456	0.0247641	2.00236	TGGTGAGGGGACACTGCAGACCTGTGTGTTGGGAAGGGAGTTTGCAGTGACACAGTACAG	NONHSAT095024.2	chr4	-
EX_65_7763086	0.0495504	0.499879	GAATGCTGAGATGTGCAGCTATATATTCTTAAGAGAAAACTATTACGTGTATCAAAACTG	ENST00000529656	chr11	-
EX_33_7185179	0.00978451	0.499329	AAGTAACATCAGCAGGAACGATCCCCTTCTTTGCATTTGGGTCAAGTAGTTCATGAGATA	NONHSAT002060.2	chr1	+
EX_53_3490033	0.0085066	0.498568	GAAGCTGCCCGTGATACGTTAAAAATAGTAGTCATTGTTCTAAGCACTTAACTTGTATTA	NONHSAT001784.2	chr1	+
EX_30_7069650	0.0137043	0.49838	TGACTCATGGGCCCTGTTCCTGTGTCCCAGGCTCAGGGATAAATTTGGTTACAGACATCA	NR_002919.1	chr7	-
EX_40_4826121	0.0192626	0.497503	AGAACGTACTTTGACATTGGCAGTGCTTTTCTCTGGATGATCGAATTATAGAGGTTTTTT	NONHSAT251140.1	chr6	+
EX_62_1119570	0.0191996	0.497294	TTTTGGGAAATGTTTCCTGATTTTCGTCTTTTCCACCACCCCTCACTGAGGCTGGGTAAA	NONHSAT255448.1	chr8	+
EX_57_9735557	0.00733785	0.497121	ATCTTCCTGTCCGCTCGCCCCCCTTCTTCACATCTCCGGAGATCGCCTGATTTGGGGAGG	NONHSAT240652.1	chr2	+
EX_26_2096623	0.0439666	0.497023	CTTTCAGAAGTGTATTTTTTGGAAGTTGGGCAGCTGGTAATCATTGGTCTTGGCATCCTT	ENST00000391149	chr8	+
EX_58_1996749	0.0128391	0.496621	TGTGTACACCACATACTCCACAAAGCTGCGTGTCAGCACGAACCAGTCAGAACCGCCATC	NONHSAT176339.1	chr17	-
EX_30_7847206	0.0450595	0.496485	TCACTCAATTCTAGAGGTCTGAATGAGAATCCCTACACGCTTCTCAGGGGTTCTGAAGAA	NONHSAT243149.1	chr20	+
EX_48_6955400	0.0223129	0.495774	CCAACCACCCCCTCCCCACATTGCCAAAAGAAAGATACAAGACTTTTAAAAAGTAATTGG	NONHSAT149966.1	chr1	+
EX_99_9591456	0.0271235	0.495724	GCCTACTTTGGATCATCTGTCTCTAAGAGAGGGAAATAAACATTTCTTTTGTGTGAAAAA	NR_111988.1	chr17	-
EX_81_0468261	0.0473535	0.495375	CCCCCCTCCTCTCTGAAAGCAAGGCCACTTGAGTCGTGCCTTTCTGAATGAAGTCAATGT	NR_107048.1	chr9	+
EX_58_2712583	0.0162736	0.49526	AGCCACTTATCTCTTGTTTGTCACAGTGTGACAACTGACAGCTGGGGGAAATTCCAGTTT	NONHSAT035749.2	chr14	+
EX_16_0050036	0.0213007	0.494795	TCTTAGAGCTTTCTCTTTTGTTTTTGGCATTAAAATATCCTTTCTATTATAAAATGATAA	lnc-MRRF-2:1	chr9	+
EX_42_8450826	0.0309544	0.494331	AGAGGCAGAATGCTGCCTGAAATAACAGGGTGGTCACTTGTATGTAAACAGTCCATTCTG	NONHSAT158550.1	chr10	.
EX_94_7943264	0.0349031	0.494129	ACCCCTCCCCTCAGCCCAGCGCCGGGACCGAGTAGCAGGCGGACTGAGCGCCACGCTACA	NONHSAT003729.2	chr1	-
EX_27_5367199	0.0213875	0.493604	CTTTTGAGCTGACGTTAGAACCTAACCCCACATAAGCATTGTTTAAAGACTCATGTATCA	NONHSAT232402.1	chr12	-
EX_81_7380119	0.00818559	0.49312	CCCCTGCAGCTTTATGAGCATTTGACTCCTGAGAACATTTTAACTGTAGTCCAAGTAATT	ENST00000612833	chr16	-
EX_48_8316293	0.0070611	0.492938	TTCTGTGCTGTGGGGATAACTATGGTCAGAATTTTGTCTTTGGTCCCGGAACCAGATTGT	NONHSAT035750.2	chr14	+
EX_38_6767099	0.00340797	0.492415	CCAGCAGGCAGTTGGACTTATGAGAAAATGCACCATTATTCATCCAAACAAGATAATTGA	NONHSAT253722.1	chr7	+
EX_82_3705378	0.0145904	0.491675	CCCACATTTTTCGAACCCCACATTGGTTCAAAACTTGTTAGAAAAACCATATTTCTGTTT	XR_001750038.1	chr13	+
EX_33_5075711	0.048968	0.491671	CTAACCGTGGCATTTTACTTGTAAGTTTTCTCTTTCCCCAATAAAGTATATCTTTAACCC	lnc-TC2N-1:3	chr14	-
EX_59_8278712	0.0447625	0.491392	ATGCCAACCCCCGCCCCATCCCTGGCAGATATCCAGGTTACAGAATGAGAGTCTGTAGTG	NONHSAT106948.2	chr6	+
EX_76_4681830	0.0163158	0.491371	TACACACATGCTGTTGCAGGCGTGCAGGTCGGTGGTACACACATTCATGCTGTTGCAGGC	NONHSAT135680.2	chr9	+
EX_35_2791897	0.0363272	0.491055	TGGCAGTACTCAAAATAGAGGTCAAGTCTAATGACTAAAGCAAGCAAAATCTTCTTGAAA	NONHSAT255351.1	chr8	+
EX_93_8649255	0.00849652	0.490842	TTTTCGTTCGGTAAGCATTAGGAATGCCATTGCGATTAGAATGGGTACAATGAGGAGTAG	NONHSAT222375.1	chrM	-
EX_69_8813288	0.00341424	0.49083	TGTTCAGGCCCAAATGCGCAGCACAATCTGTGGGAAAGTTGCAACAGAGAAAGCAAAAAA	ENST00000611296	chr20	+
EX_33_7690790	0.0223419	0.490478	TACACACATTCACGCTTTTGCAGGCGTGCAGGTCGGTGGTACACATGCTGTTGCAGGCGT	NONHSAT135681.2	chr9	+
EX_72_2651754	0.0382346	0.490431	AGTTTTTAATTATTGGGGTAGGGCCCCAAGGGTGGGATGAAATGTTGCTTTAGCTGATGG	NONHSAT149354.1	chr1	+
EX_21_8396827	0.0347393	0.490388	TTGTTTACCAGCAAAGCTGTCACCATTTAATTGGTATCAGATTCTGACTTGCACAAGTAA	ENST00000384176	chr15	-
EX_66_2845835	0.0112555	0.490372	GGGGCTTTGTTTTCCCAGAAAACGACAACTTGCCAAAGTTGACTCAGGAAGAAATAGAAA	NONHSAT174346.1	chr16	.
EX_99_6614237	0.0455536	0.489356	ATAGTTTTTAGGGGGGTGCAGGTGCTTTCTTTTTTGGAAGTGAAGGGTTCTGCATTGATG	NONHSAT203279.1	chr5	+
EX_78_3173736	0.00465992	0.48923	GCAAAAGCAGATTTTATGTTCCTAGGAGAAAGCTTGTTTGGTTAAAGCCATCACGCCTGT	NONHSAT166342.1	chr13	+
EX_01_2381875	0.00622453	0.48905	TTCTAACGACTACAAGCTCAGCTTTGGAGCCGGAACCACAGTAACTGTAAGAGCAATATC	NONHSAT035746.2	chr14	+
EX_43_6962706	0.0426215	0.488501	GACATGAAGAGAAGGTACATTAGGGTTGGAAAGGACTTAGAAGCCTCCTCCCCCATTATT	NONHSAT219145.1	chr9	+
EX_95_5943099	0.0453706	0.487157	TGAGATAATGCACAAGAGAGAGCCTCCCACAATGCCTGGTACATAGAGAAGAAGGAAGAA	XR_951893.2	chr15	-
EX_28_9715521	0.00121644	0.486621	ATCTGACTTAGGTGGTGTTTAGCACTTAGTGGAAAAGATGAGTTTTGGGTTTTGGTGGCA	NONHSAT181725.1	chr2	+
EX_35_1642587	0.0197356	0.48615	TACAAACACCTGTGTAGCAGACCATGTGCTGATCACTGTGGAGACAGACATGAACAAAAG	NONHSAT220217.1	chr9	+
EX_52_6607103	0.0254116	0.485396	TGTGCTATTTACTTGTCTGTCGATTGGAACAGTGGCAGATCTTCAGCCCAGCTGTATATC	XR_001755419.1	chr22	-
EX_73_3402991	0.0025767	0.485042	CTTACAGAAATGTTGGACTTTGGTGTGTAAGGCAACTTAATGGGATTTTTATTGCAGTAA	NONHSAT156384.1	chr10	+
EX_82_6425214	0.0306711	0.48442	CTGCTGGAAGATTTGTTCAAAGTGACCAGGAAAATCCATGATCCTACAGAAAAACAAAGA	NONHSAT131062.2	chr9	+
EX_52_3020045	0.00609802	0.484356	AGACAGGCACTTCCTGGATACTTTGAAAGGAAATAATAGAGATTTGTGTTCCATTAACAC	NONHSAT254595.1	chr7	-
EX_28_2247459	0.0238334	0.484204	AGCCTCCTTCCCTCCTGGTGTGACGTAGCAGAGAAAGACATCAACCTATTATTTAAACAC	NONHSAT158472.1	chr10	.
EX_25_3581404	0.00602125	0.483875	CTCAACTGCCTATCCCTAGACATTTCATTATGTGAGCAAAATAAACACCTATTTTAAGTC	ENST00000617644	chr20	-
EX_59_2086890	0.0429023	0.483544	CAGCAACTGTGTCTGTTAAAGAGCTGATAACTGAAGTGTAATTCCCAAAGACCAAGGTGA	NONHSAT237753.1	chr17	-
EX_13_6966842	0.0234428	0.483156	CTTCCCCAGCCCCTATGAATGTCTTCATAAATGAAATAATAGATTTTGTTTTGACACTAC	ENST00000635018	chr10	-
EX_69_6177949	0.021484	0.482694	CTCAGCGAAATGAAATTAATATTAGGACCACCTTCTCTGGGTAGCAGTCAGAGGGAAACG	NONHSAT197518.1	chr3	.
EX_96_6623704	0.0021971	0.482507	TGACTCATGGGCCCTGTTCCTGTGTCTCGGGCTCAGGGATAAATTTGGTTACAGATACCA	ENST00000384275	chr3	+
EX_71_2269991	0.001875	0.482046	GAGAGTGGTAATGTCTTCCTCTTTTTGCTTTAGGAGAAAAGTCTCTCGCTCTGTTGCCCA	lnc-CDHR4-5:2	chr3	-
EX_25_0512480	0.045497	0.481773	TCTGAGAAACCAGGAAGAAACCCTCGGCATGGGCCCTGTCCCTCTCCCTTCACTTTTCAT	NONHSAT108557.2	chr6	-
EX_75_8845832	0.0316483	0.481151	GTCCTGTGTAGCCAGTAATTCTCTTCCACAGCTATTATATTTCAGTGAGATAAAATAGTG	NONHSAT242187.1	chr2	.
EX_59_7851647	0.0393874	0.481115	CCTCCCCTCCACTCGGGCCTGCTTCATTGCCGTGATTACACTTTACGATCCTTTTATGAA	ENST00000625694	chr22	-
EX_38_7901193	0.0122668	0.480692	CTTGGCCACCTGTGTGTCACTTGCCAATGCAAGGACTTGTCATAGTTACACTGACTGTTA	ENST00000364139	chr7	+
EX_96_0002852	0.00767078	0.480504	TTCCCCCCTAAATTTCTGGAAGACTAGAGATATAAAGCACTGTATGTTTCTGTGAGAATT	ENST00000602568	chr21	+
EX_10_6595928	0.00530828	0.479934	ATACAGTCTACCCTTCTATCCTGAATTATTGTATTGGTATGTTTCTTGTCTGATGTACTG	NONHSAT184715.1	chr2	-
EX_42_3309943	0.0289164	0.479901	GGAAATGTGTTTTAGGTGCTGAGGATTCAGCAGTGAACAAAACAGACCACAAAACCCTGC	XR_001736951.1	chr1	+
EX_93_2196892	0.0376436	0.479763	GGTATCACGTGAGAAGAGTAAATACATGTGATTTGATTCTAAACTGGCTAAGACGTTATT	NONHSAT244867.1	chr22	+
EX_20_1252871	0.0204181	0.479743	TTCTACTTGGAAGGGGTACAGGTGCGTGTGGTGGTTCCAGTTTTCTGTGAAATAGAGTTA	NONHSAT231119.1	chr12	+
EX_43_1627518	0.0184849	0.479575	AGTATCAGGAGCTCCATCTAATCTGTTTAATTTTAATAAATCCCTGACTGGGAGAGGGAG	NONHSAT148356.1	chr1	+
EX_46_3946906	0.0407735	0.479377	ATCTTAAATAGTAATCCATATGGCTACCGGTGAGTCGTTGGAAATCAGCCTTGGGAATGT	lnc-ZNF227-2:2	chr19	+
EX_51_2245813	0.034036	0.479091	TCCTCGATAGACTGACATAGGCGAAACTCACTAGAAATGCTGATTAAGTTACTGAAAAAA	NONHSAT215121.1	chr7	+
EX_66_3584242	0.00931449	0.478962	GTAGGTAGGACTATATGCCCAGCTAATCCAGATACCCTTTTTATTAAAAATCTGAAAATC	NONHSAT024538.2	chr11	-
EX_39_2810943	0.0432036	0.47826	ACCTTGTTTGTTGGTGTATATATTGTAATTGAGAGTGCTCGGGGTAACAGGTTATGTGAT	NONHSAT102821.2	chr5	-
EX_06_1195984	0.0194046	0.477955	CTGTAGATCAAATGAAATATGGCCCAATTTACAAGGGTATACACCTTCATGGTAGATGAA	NONHSAT157048.1	chr10	-
EX_34_2315951	0.0470042	0.477779	CTGTGGTGCTTTGGTTGAAGCTCTCTGTCTGTTTTAGAGAAAAGACTTACAATGACCTCC	NONHSAT142591.2	chr16	+
EX_70_3412641	0.0147811	0.476877	TCTTGGTCACCTATGTGCCACCTGCCAGTGCAAGGATTTGTCATAGTTATAGTGACCGTG	ENST00000516021	chr6	+
EX_75_7633488	0.0475983	0.476694	GGTTGATTAGAGTGATTCCAGACAGATCGTGTTTTGAACTTGCATTTTTATTTTCCCATT	NONHSAT152226.1	chr1	-
EX_59_1713981	0.0464451	0.47593	CTTAGACATTTCAAATGTTCTGTTGTGACTGTGAACTGGGCTTAAAGTGCTGTTATTTTA	NONHSAT254241.1	chr7	-
EX_58_2090493	0.0031347	0.475513	AAGTAGTTCTAGACAAAGGTCATTTCTTATTTAGAGGTGGTGCCATTCTTGGAAAGTGTG	NONHSAT115726.2	chr6	+
EX_78_4586314	0.0171824	0.475007	TTTCTTATAGCGGTGGTTTAAACAGAGGTGCAAACAGCAAGTGAATCTCGTCGCCTTTGC	ENST00000364518	chr19	-
EX_09_6718391	0.0219145	0.474981	TTTTGTACCTTGTGACTCCACGAAAAGGACTTCAAAATTACCCAGTGCCCAGAAGTTCCC	ENST00000533740	chr11	-
EX_58_2236113	0.0384536	0.474576	GATGTGACTCATGTATCCAAACATCCATGGATTTCCCATAAATTTGAGGTATTATTGAGT	NR_135923.1	chr19	+
EX_69_0336586	0.00954209	0.474108	GAAATGAAATTATAATGGAGGACATGGCAACTTAAAGCCGTAGGTAGATCCTACACAAAC	NONHSAT225591.1	chr1	+
EX_07_8762030	0.0201012	0.473593	ACTCACTACCCAGGTTCATAAATGGGCATTGGGCATTTCTGGTATGTCCTGATCTTGTCT	NONHSAT239130.1	chr19	+
EX_74_7024763	0.0157221	0.472649	TTATGGTTAGAGGACTGTGTAGAAAGGCATCAGTTCTCCTCTGTGTTGATGGTTGGAAGA	NONHSAT168089.1	chr13	.
EX_44_1628347	0.0242382	0.472589	GTAGTTACTGGTTGAACATTGTTTGTTGGTGTGTATATTGTACTAGAGATTGCTCGGGGG	NONHSAT103883.2	chr5	+
EX_95_9206601	0.00439182	0.472252	TGACTCACAGGCCCTGTTACTGTGTCCCAGGCTCAGGGATAAATTTGGTTACAGACACCA	NR_002990.1	chr7	-
EX_60_6111269	0.0385918	0.47211	TTGTTTGCTGATTTTATGGAACAGGCTTTTGGGGGTACCTCAGTTCAGATGTGTCATCTT	NONHSAT125172.2	chr8	-
EX_65_6510250	0.045652	0.471951	TGCATCCAGCCAGTAATGTATTTTTGAATCGCCTTTGCTTTAATCCGAGGGCTCCGCATA	NONHSAT156764.1	chr10	-
EX_35_2966720	0.0392928	0.471897	TTAGTATGGAAATAGAGACATTTTTAGGAGGCCTCTGCTGATAGCCCCTTTACCGTCGGT	NONHSAT176703.1	chr17	.
EX_68_6188737	0.0262913	0.47175	AGGACCCCCTCACGACAGCCTCGGCGTCCCGCCCAGCCACGCTCACTATTGGATGGAGCC	NONHSAT225917.1	chr1	+
EX_36_5401759	0.0151264	0.471074	CCATACTGCTGCCAGAAGAACCTTGAAATATCGCTCTTTTTAATTAAAAAGCAAAACTCT	NR_126438.1	chr15	+
EX_65_0482383	0.0446952	0.47096	GCCCTCATTTTCTTAATAGCAGCAGTCATCATCTATAACATAAAAATCTGAATGGATTGG	lnc-RUFY3-1:2	chr4	+
EX_54_7554403	0.00172812	0.470857	GACAGGTGTGAGCTAATAAAGTGCTTTGCAAAGTATAAAACACTGTACAAACCTATGAAA	NR_102705.1	chr20	-
EX_98_1092705	0.0353486	0.470631	CAAAAGTACAGTACTTTGTTTTTGCCGTACACAAGAGCCAGTTCAGAACCAACGCGCTGT	NONHSAT240593.1	chr2	+
EX_12_6878717	0.0445881	0.470303	TTTAACATCAGGTCACTCTATTAAGCCATCAAAGTGTAGCTGAACTACCTAGCAACAAAG	NONHSAT037338.2	chr14	-
EX_53_6849850	0.00667988	0.470279	TTACCAGAAAGTCTTGGTTCATGTTAGAGGCTTTCCAATTTAGTAGGGTTTCACTTACAG	NONHSAT176352.1	chr17	-
EX_79_9548248	0.0368913	0.468896	TTCTTATTGGTTTAGTAAGATTCCCCTCCCCATGCCTCCACTAGGGTACTGTCTCCATAA	NONHSAT174294.1	chr16	.
EX_05_2150913	0.0332024	0.46874	CTTCGCGCCCGCCCCTGCAGCACGGACAATAAACCTCCGCCAATGCACGGCCTCGCGTCT	NONHSAT078214.2	chr20	-
EX_16_4439378	0.00308382	0.468617	ACTCCAGCACCATCTAGAGGAAAGTCTAGAAAGGTTTAAAATGGTATTTTACAAGTTCAC	NONHSAT170915.1	chr15	+
EX_72_0781188	0.0099257	0.467851	ATAGTTCTCTGCAGGCTTGCAATCCTGAATCAGGCTTGACTTCAGAAAGTGCTTTAAAAG	ZBTB11-AS1:9	chr3	+
EX_39_8662499	0.0490056	0.467554	AGATGTATGTCCCCAATTTTCCAAGACCTTCTGAGCCTTCGAGTGGAATGAAACTCGAAC	NONHSAT218778.1	chr8	.
EX_25_7448332	0.0323583	0.466262	CTGAAGTGGCAATGTTTAAGTAACATCTGGTAGACTTTAACATGAATGTTATTAAGCAGG	NONHSAT113543.2	chr6	+
EX_99_4919853	0.0352706	0.465994	TTTCCCTGCATGTACGCACATCTTCACATGTGCACACATGTAAAACAAAAATGAAGCAAA	NR_003683.2	chr2	+
EX_13_7843967	0.0129208	0.465675	TTTTATGCCCAATCTTAGTTCACTTTGCCATCTTCAACATAGTCACACCCAAACCAGATT	NONHSAT002577.2	chr1	-
EX_19_9165524	0.0286559	0.465615	CCTTTGAGTCTCTTTTTGGTGTCTCTTGATGAATAGAAATTCCAAAGTCCATTGTCAAAT	NONHSAT159264.1	chr11	+
EX_79_8794394	0.00737211	0.464582	GTGTACAACTTCAACAAATTTTACTTTGGATCTGGGACCAAACTCAATGTAAAACCAAGT	NONHSAT035705.2	chr14	+
EX_31_0764039	0.0464117	0.464416	ATAGATGAGAAAGCACATATCCCTCCCCAGTAAGACGCTGTTTTCTTTTGGGGCCTACAA	NR_002979.2	chr12	+
EX_57_7431333	0.0296005	0.464063	ATATGCTTTTTCACTGAGTAGCAATAGAAGTAGTATTTTTGCTAGGCTTGAGTTGCTTAC	NONHSAT128551.2	chr8	+
EX_66_9466056	0.0383527	0.462481	TAATGTTTTCTCTATGAGTCAGTCTGGGTGTGAAAACTAACTTTGTGTCTACTTTTTGCA	NONHSAT189729.1	chr20	-
EX_72_7066549	0.042326	0.46167	CCCCCGCGGCCAACCCCGTTCCCTGCCGGTTGCCCCGCGGCCTCCCCGATGGTGATGATG	NONHSAT246149.1	chr3	+
EX_89_7889597	0.0130897	0.461223	AGCATTTAGTTTTTTGGGGGGTAAGAACAGGTTTTATCCTGCTGACCAACCTTAAGCACA	NONHSAT242543.1	chr2	-
EX_06_5992424	0.0393011	0.460962	CATAAAAATCAGAATAAGAAGTACCTGACATACTTTCTACATCTGTAGTTGCGGAAGACA	NONHSAT215921.1	chr8	+
EX_21_4265469	0.0118192	0.460264	GCTCCAGGATAGACAAATGTTACTGACCTTTGTTCCAACTGAATTTTTTCCCAAAATCTG	NONHSAT164648.1	chr12	+
EX_57_1111684	0.0252053	0.45997	TGTTTCTTATAGCGGTGGTTTAAACAGAGGTGCAAACAGCAAGCGGATCTTGTCGCCTTT	NONHSAT179527.1	chr19	+
EX_98_1468049	0.00726697	0.459536	AGGAGCAGAGCTGACAGGCTCACCTGTTTTTAAGAAAACATGTTGCCACCTTAAAAATTC	ENST00000612517	chr17	+
EX_61_3873443	0.0112898	0.459184	ATGTTAATCTCCCTGAGCCTAAAAGTGGACAATCCCATGAATAAAACATTTGCCAATGCC	NONHSAT175852.1	chr17	-
EX_53_5252406	0.0233276	0.459033	AGTCCTGGGATTCTGATTGATGCTATTGTCAATTTGATGAAAGAAAAATTACTCCTGGGA	ENST00000572691	chr16	-
EX_34_2016184	0.00495952	0.458737	ACACGTGTTCGCTTATTTAAGAAACTACAAGATCTTAAGGCCGAGGACGTCCCAGTGATC	XR_001737391.1	chr1	-
EX_73_7286844	0.0333124	0.458548	CCCTGTCCGTCGCCTCCCCCAGAGATGCTCTGCAGGGACGATGAGACCTTGGTGTTCCCC	NONHSAT250638.1	chr5	-
EX_82_1761337	0.0134781	0.45813	AGTTTTTGGCAAAGTCTATGGTCCCACCCCGTCCTCCTCCTACACATACTCGGATGCTTC	NONHSAT120233.2	chr7	-
EX_78_5479896	0.0465643	0.457974	CTACCAAGCTAATAATTCCAGACAATACGGTCTTTACAAAAAATAAGGATCCAGGCAAAA	NONHSAT250941.1	chr6	+
EX_56_1712033	0.00490789	0.457627	TTGGGTTGACAGAACTTATTTAGCACTAAGTCAGTATATTCCATTTCCTTCGACAGACCT	NONHSAT240011.1	chr19	-
EX_79_1702121	0.0212856	0.45748	TACACCCACACGGGGTTCTCGTGTTGCTTAAATTAGCGAATGTGTGAAAGATCCAGTGTA	NONHSAT245363.1	chr3	+
EX_09_8755914	0.0245274	0.457263	GGCTTATTTTATTCTGGGTTGTTCTAAAAAGGACAGGACATTTACTGGTCATATGTGATA	NONHSAT172590.1	chr16	+
EX_75_0282867	0.0263196	0.456698	AAACAACTTGTTAAATGTCAGGGCTTTGTGTTTTTGCCTTTGGGCTTTTGCCATGCCTGG	lnc-AMZ2-3:1	chr17	+
EX_97_7704282	0.0441012	0.45656	AACAGGTACAGCTTCCATCCTAAAGCATTAAGATGCTTCCTGCAAAAAGATCTCAAGAAA	NONHSAT237262.1	chr17	+
EX_40_3986519	0.0127848	0.456514	GGACTGTATAGATGTGTGTGTATGACAGTGTGGACTGTATAGATGTGAGACGGTGTGGAC	NONHSAT060583.2	chr19	-
EX_57_7815214	0.0278129	0.456043	CAGCAAAACATTTGGAGATGCTCATTAGAGAACTACCCGGACACTTCATCCTTTGCACCA	ENST00000613614	chr2	-
EX_75_6302510	0.0421138	0.455874	CAGTGCTGCTGCTACAGTTAAATAAGTTGAAGATCTTGTAAGGAATTTTAGCCTGTTTTT	ENST00000435621	chr12	+
EX_20_0684592	0.0142263	0.454438	ATCTGTCTAACCCATCAGTTAGCCTGGTGCCTGACACATTTTAGGTTCTTAAGGCCAAAA	XR_938407.1	chrX	+
EX_84_2643113	0.0281693	0.45437	AAGAACTCAGCCTCTGAAACCCGCCGCCCAGCTTCGAGTCAGCGACGTACTTTTGTTGTC	ENST00000520375	chr8	-
EX_25_1940827	0.0326914	0.453998	GAGGTGTTTTACTTGGAAGCAGTACTTTCTCCATGTTAAGTGCTTTGAGCTCTGAAGGGC	NONHSAT252623.1	chr6	-
EX_56_2934052	0.0363771	0.45307	CGCCAAGCCGCTCGCCCTTCCCCGTTCGCCGCCCGGAGGTTCGGGAAGGAGACACACCCG	NONHSAT106820.2	chr6	+
EX_14_3626080	0.017321	0.452738	AGGGCACACATTTACGATTTTGGCAGGTTTTTGAGTAGTAACATGATTTTCACCTCTTCT	NONHSAT244939.1	chr22	+
EX_06_8790880	0.0421581	0.452384	CTGGGAGCATTGGCCAACCCCAACATCTTGTGGGTTCAAACATCTAACACAGAAGGAAGG	NONHSAT220220.1	chr9	+
EX_06_9915462	0.0121006	0.451914	GTTTTCATTCCGTTTAGAACCGGACCTGGTAACTGTTGATTATCCTAATAAATGCACTTC	NONHSAT199777.1	chr4	-
EX_20_5829595	0.0247209	0.451891	GATGTGTGTAAATCCTATTCCATTGCTGAAATGCAGTGTGGAACACAATGAACTGAACTC	NR_003076.1	chr10	+
EX_54_5922013	0.00987451	0.451816	CAGAAGGCATGACACCTCTAGGACCCATTCTCATCCTACATCCTCCTCTTTCTGGTGCTG	ENST00000585275	chr17	+
EX_19_0748336	0.00912308	0.451779	TAGAATAACCAGAAAATGTCTTTTCGGCCATGTGCTTTTGGGTTTAGGTGTGGGATGCTC	NONHSAT204898.1	chr5	-
EX_85_3794155	0.0464552	0.451657	ATTTACCATTTGCCTTTACTGATTACCTTTATACGTAACCAAGCCAAGGAATATCAGAGA	NONHSAT258831.1	chrX	-
EX_45_2670988	0.00777482	0.451639	CAGTTTGCTCACAAGGAGCAATATTTAATTAACTGCCATGTAGAGGGGAAATAGAATTAA	NONHSAT175850.1	chr17	-
EX_47_1133371	0.0216695	0.450311	ATGGCCTCGGTTTTCTGGGACTGCCACATCCAACATTAAGCCCATCCTCTCCCATGTGCG	NONHSAT222261.1	chr9	.
EX_06_8545253	0.0154858	0.449651	GAGAATCTGGACCATTGAGACACCAGGCTTAAAATGTTGTATTAAGATATAAAAGTACCT	NONHSAT009902.2	chr1	-
EX_13_9104716	0.0302263	0.449342	CTTCTGATAGACTTTGCACTGCAGATGCTTCATTTAAGGCTATAGAGTAGATGTTGGCAA	XR_001748866.1	chr12	+
EX_62_5621542	0.0269565	0.446459	TTCTTGAAAGAACTGTAACGTCCGATCGAGGTGGAAGCACTCACTTGTGCTTTGATGCAT	ENST00000531426	chr11	+
EX_75_9530918	0.0476017	0.446084	ATCTTCTCAGAGCTGCTGTCCAACCTGTACTCGCGTGGGAACGAGAAGACACTCGTGGAG	NONHSAT235172.1	chr15	+
EX_30_8967565	0.0111744	0.445897	GTGAGATGTTCAGGGTAAATCTTCTTCTAACATTGACTGTATGTGAAGGGCATTAGATGC	NONHSAT091534.2	chr3	+
EX_24_5960547	0.032124	0.445675	CATCTCCTCCTCCCCCAAGTGTGTAATCATAGCCTTTAGTTTTTACAAAACTTTCATTAC	ENST00000412800	chr7	-
EX_12_7707047	0.0493332	0.445479	GCCTTTTAACTTAGAGCTGCCACAAAAATACATAAACAGCTTTGTGAATAAAGCCGTAAA	lnc-NUTM2G-5:3	chr9	+
EX_84_1572250	0.0371361	0.44544	CTCCAAATGTCCACAGTCAATCCAGAGCCATTTAAAAACTATATCTGTACATATATCCAA	NONHSAT166618.1	chr13	-
EX_79_8693567	0.000930044	0.44447	TCTATACATAGTTTCATCAGTGTTTATTGGGAACTGTGTTCTGGATAAAGCAATCGTATG	lnc-TTC5-2:3	chr14	-
EX_59_5850324	0.0112137	0.443605	TAAAATCTTTTGAGGATCTCTTAAGGAGCAATGACATTGACTACTACCTGGGACAGAGCT	lnc-FAM231A-6:1	chr1	+
EX_18_0333813	0.03392	0.443596	ATTTGTGTGAGAGAGTCCAGGAGATGATAAAGTGGCTCTCTTTTTTATTTTGTTTGCCCT	NONHSAT033548.2	chr13	+
EX_31_4379764	0.0112528	0.442948	GTGGTGGTTCTAACGCTGAGTAGAGTATATTAAAACTCCCTTAATGCAATGAGTTTTCTT	NONHSAT183401.1	chr2	+
EX_28_5341579	0.0335227	0.442467	GAAAGTCCTGACTACAACTGTTGTTTATAGAATCTTTGGAATGTTAGATGGGCGTATTTA	NONHSAT203343.1	chr5	+
EX_23_4155373	0.0199706	0.442217	CTCAGAATTGCCAGCAGTCCATGTGTTATATGTGTATGTAATTGCTATTTGCTTTTCTTC	NONHSAT175356.1	chr17	+
EX_49_0620108	0.0267301	0.441183	CGACTTCTCGGGCTTAAGTTATCTTCCCGCCGCAGCCTCCACGCCCGAAAGAAAAGAATG	lnc-PTPN11-1:1	chr12	+
EX_80_0786047	0.0208139	0.440806	ATGTAAGCTCAGAGAGAATCAAAACCTGAGGTGTTGGGAAGCTAAGTTCTGGCTCTGTGT	NONHSAT251038.1	chr6	+
EX_20_6382654	0.0350648	0.440163	AGCCCTCACTTTGTGTGTCCAGGCTTTTGCCTACAGAACACAACTTCAGCTTGTATCTAT	NONHSAT185919.1	chr2	-
EX_60_7213172	0.0134615	0.439861	ATGGAAAAATCTTAATCTTCTGAGACTTGTGATGTCTTCAAAGGAACCACTTCAATGCAA	ENST00000365570	chr4	-
EX_10_5243858	0.00461168	0.439857	GTCTCAAGATGGTCAACACTGCTGTTTTCACATTTTACTTGCTGTCAAATATAAAGAGAT	ENST00000564577	chr16	+
EX_46_1540857	0.0217319	0.439442	TACTGTCTTTGTGAGGTTTTGGTGAGTTAGTAAGTAGGCTTCCCTATCATTAAGAAAAAG	NONHSAT174100.1	chr16	-
EX_66_2997828	0.0313927	0.439148	TACACACAAGAAAAGTAACTGCACTAGATTGTGAAGACTGGGGTGGACCTGCTTCTGAAG	ENST00000458922	chr21	+
EX_30_8751482	0.0135571	0.438902	GCACAAAACCTGAATCTGCAAAGCAGCAAGTTGAGGGTTTCCATTCTTTTGATAGGAGCA	NONHSAT153200.1	chr1	-
EX_98_2564028	0.0400831	0.43882	TAAGCAAAGAGGTACACTCTAAAAACTATCCTGATCAATGGCTCCAAGGCTGGAGCAAAG	NONHSAT254346.1	chr7	-
EX_42_0402541	0.0449588	0.438725	ATAATCCTAGTATGATTCATAATGGTTGCAGCAGATGAGCCGCGAGGTTTGTGGCTCAGT	NONHSAT255447.1	chr8	+
EX_53_7652739	0.0226934	0.438308	AATAAACCAATAATCATTACCAGGTACTGAGCCCTTCAATTGAGGTCTAAACCCTCCACC	NONHSAT094180.2	chr3	-
EX_06_5864942	0.0248342	0.438302	GTCTCATCTCAATATCTTATCTGTTCCATTCCTTTTGCAGGATGGGTTAAAAAAGGCAGC	NONHSAT081737.2	chr21	+
EX_76_8218385	0.0417506	0.437675	TGCAAAGCCATGAGGATCATAGAAAATTTCCCAAGTCCATGAGGAAAGAAAAATATACAG	NONHSAT252486.1	chr6	-
EX_25_8142053	0.0495882	0.436458	ATACCACTTAGTATAGTTCGCTACTATTTTGTGGCCTACATGACAGGTGTCAAGTTTTTT	NONHSAT195094.1	chr3	+
EX_73_1831336	0.00715545	0.436283	GCCTCTGTGGTTATGCTAAATAAGTTTAACAGATACTTTATAGAAAACAAATCAGGGTGC	NONHSAT079300.2	chr20	+
EX_04_8775551	0.0105085	0.436031	TTATTACATCTGACCTATGTGGGCAAATTTCCTGTGCTTTTCAGTGGAGTCCCAGCTCCA	NR_037931.1	chr2	+
EX_61_8113325	0.0483151	0.435513	CATTCACCTACCCACAAACTAGTGGATGATAAATTTTGGCTATTCAGAAGACGTTTATTA	NONHSAT158810.1	chr11	+
EX_14_0800497	0.0208894	0.433577	GATAATGTGAGAGTGGAACCAACGGATTCAAGGTATTCTTGTATTGTTGTTATTGTTTCT	NONHSAT215917.1	chr8	+
EX_53_4272997	0.0180039	0.433191	TGTGGTCAGGTGGTGCAGGCAGCAGCTCCGGCCCGTCCGCTCCCGTGGACTATGAGTCTG	NONHSAT017090.2	chr10	+
EX_51_5088511	0.00935334	0.433004	TGAACAGAAGATCTTGGTCTTGCAAGTGATAGAATTCTTGAGAATGAGGCTGTGGTAGAA	NONHSAT203705.1	chr5	+
EX_48_3340797	0.0246943	0.43272	CGAAGTCAAAGGCTCTGAAATTCTCCAATGGCGGTTCTTCTATGAAGGTGACAAAAGAAA	NONHSAT218924.1	chr8	.
EX_27_5749219	0.0424036	0.432652	AAAGGGCTGCATAGTTAGGATATGATTCCAGTTTCCCCTCAGTGCAAATTGATATTTTTT	NR_134476.1	chr10	+
EX_35_8511370	0.0333969	0.432306	TGGTGTCTGGGGTTTCCGTCACAGTATATGTACTATACAAAGAAAATAAATATTTGAAGG	NONHSAT190514.1	chr20	.
EX_72_3569630	0.0163897	0.432104	TCTTTCACTTCTTAGACTGTTGATGGCTGCTAAGGTGTTCTTTGTCAAACTGAGTTATTC	NONHSAT137440.2	chrX	+
EX_76_1263158	0.0365157	0.431136	GTATAATTACTGTCAGAGACAGACAGGTCCACTTGTGAACTGTAGTATAATTACTGTCAG	XR_001738572.1	chr1	+
EX_32_6671458	0.0217963	0.4309	AGCCTAGTGCTTGGCACCTCAGGCACACAATAAATATTTATGAAATGGATCTTCTCTGGT	lnc-METTL16-1:3	chr17	-
EX_92_4549241	0.0496173	0.430224	AGTGGGCTGGTGGTGATGGCCTTAGAAAGTCTCAAGAATAAATATGAATGTCCCAAACAA	NONHSAT160692.1	chr11	-
EX_14_2661057	0.0138903	0.429281	GTGCTTTTCATCTAGCCTTTTCATGATTCCTTCTGAGTTATACATTTGGCTATTTTAGAG	NONHSAT189623.1	chr20	-
EX_25_5558165	0.0465112	0.428699	CCACTGCACCTACATTTGGTGGAAATGTTTAATGCATGTAAATGATCATTGTATATGTCA	NONHSAT240108.1	chr19	-
EX_95_8253423	0.010375	0.428111	TCTGCAGCTCGCGCCAAAGCTTGTTTAAACATCATTTGAACCAAACAGCCAGTCAATTTA	NONHSAT203393.1	chr5	+
EX_64_0453611	0.0406523	0.427847	GAGTACCTGCAGCCAAAATCTGTTTTTCAGTTAATCACTCGATATTGAATGAATGAAATG	NONHSAT255191.1	chr8	+
EX_94_4095881	0.0195915	0.427835	CCCCCCGCAGCCCTGCAGACCGCACGGTCCCCGCTGCCCTCAGCCTCCTGTGCCTGCAGG	NONHSAT180090.1	chr19	-
EX_02_5743723	0.0174196	0.42759	TATAGATGTGTGTGTATGACAGTGTGGACTGTATAGATGTGAGACGGTGTGGACTGTATA	NONHSAT239699.1	chr19	-
EX_14_2290127	0.0366495	0.427345	CCGCTCTGTGGAGTGGGGTGCCTGTCCCCTGCCACTGGGTGACCCACCCCTCTCCACCAG	NR_106964.1	chr9	-
EX_32_4102810	0.0474258	0.427228	TGAAAAACAATGGTGTTGCTTTCTCCCCCGCCCGCACCTTCCTGAGCGCTGGGCTCTGGG	NONHSAT226209.1	chr1	+
EX_47_2945643	0.0126695	0.426841	TTGTTTTGTAGCCATCTGGGACGCTGAATTTCCAGAATAGATTGAATTGTAACTGGAGTC	NONHSAT129177.2	chr8	+
EX_10_1232817	0.0146851	0.426165	TCTAGTGTGTCTGAAATTTGATAGGCCTTTATAGAACCCCTGTAATTGCTGTTTAAAAGT	NONHSAT203563.1	chr5	+
EX_53_3633056	0.0340515	0.424923	CATGCTTCAGATTTGGATTTTTCTTTTTCTGCTGGCATTGCAAGAACGTAACTAAACAAA	XR_001753325.1	chr18	+
EX_01_0656279	0.0410905	0.423485	CCCCACCCCAGCCCGAGCCCTGTGTTCTGTTTATTCCCAGGGCGGCCTGAAGGGGCAGAA	NONHSAT191089.1	chr21	+
EX_58_4514294	0.00316903	0.423094	ACAGCTAAAGCTGAGAGTCCAGAAGAGAGCACAGTTTTGATTCCTGATAAAACTGTATTT	NONHSAT247876.1	chr4	+
EX_43_3458932	0.0477515	0.422584	AGGGTTTTTAAAATATTTCTTGGGTAAGGCAAATCAGAGTTTCTAAACCTGGTCATCAGT	NONHSAT185054.1	chr2	-
EX_43_7935448	0.0319159	0.422248	AGACTGTGAGATTGTGAGCATCATATCATCCAAAATGAATATACTTATTCGTCAGGGTGG	NONHSAT039178.2	chr14	-
EX_21_9850285	0.0386527	0.42208	TTTTGATGTCAGAAAGTACAACACTTCCCATTATGCACTGCATGTGAGCCTCACACCTGC	NONHSAT047719.2	chr15	-
EX_18_8368766	0.0162727	0.421977	CAGTGGGACCCTAAGAAATGCACTTCAGTTTCCTTTTATGTAAAATGGTGGTAAAATTAA	NR_026984.1	chr2	-
EX_99_1006272	0.016924	0.421856	GGTCAATTCCATATCTGAAATTAGTCTTGTTAGAGTTGCTGCCAAAAACAGTTTAACCTT	ENST00000620327	chr20	-
EX_96_0229778	0.0388625	0.421445	ATGTCACCAGACAGAATGTATGGCTGCAGGTTTACAGCAGATTCTATTAAAATCTATGGT	lnc-AMPH-6:2	chr7	-
EX_16_5281873	0.00678548	0.421384	TCACACAACGGTAGCCTTTTGTCATACATGATATGGAGACACTGTGTATGGCTGAGAAGA	XR_937869.2	chr22	+
EX_88_7453664	0.0421497	0.419922	TCAAATAGAAATGAGTCTTTCTCCTTGATTCCAAACCTGAAGGGAAATAAGGTTCCTGGG	NONHSAT206382.1	chr5	.
EX_26_1246126	0.0246379	0.419652	TGTTCACTCTCCTGGATCATGAATTCTCCAAATTTGTCCTTTGAACCCAGTGCCCATATC	NONHSAT055525.2	chr17	-
EX_63_0679970	0.0359236	0.419482	GCCAACTCGTTCCTGTTTGCATGTGTCGACTGAAAAGAATCAAAATAAACAAAATATAAC	NONHSAT078848.2	chr20	+
EX_89_6855644	0.0107621	0.419338	ACAGAATGCTACACACTGTGTGTAGGTTTGCCAAGTTGTGATTTGGATCCCAAGTCATGA	NONHSAT258089.1	chrX	+
EX_85_5678020	0.0155841	0.419039	CAAAGTTTTAGCAGTAAGAAAAATATGGACAGGCCTATTACTCTGTACCCTGTGGAACCC	NONHSAT195706.1	chr3	-
EX_58_5954297	0.03794	0.418657	TAGTGTACATGTTTTCACTGGAGTTGGTAGAATCTCCAGGGCTAGGCATGATGAGGTGTT	NONHSAT177458.1	chr18	+
EX_31_3934476	0.00468475	0.417341	ATCTGATTGTGTGTTTTCTGGTGGCTACAATAAGCTGATTTTTGGAGCAGGGACCAGGCT	NONHSAT035715.2	chr14	+
EX_57_9391590	0.0342224	0.41608	ACCCGGCGTCCCCGGGGTCCCTCCGCCCGACCCGAGCGCCCCGGCGCCCACGGGCCCACA	NONHSAT226267.1	chr1	-
EX_75_3361546	0.0233094	0.415845	TCAGTACACATGCTTCTGGAATAGTCTTGTAAATTTCTTGAGGCTAAAAAGCACAGGTCT	NONHSAT096939.2	chr4	-
EX_56_6666824	0.00962062	0.415576	GGCTAACAGTAAAGTGAACAGGAGCTTTTGAATTCAAAGGTCCTAACTTCTAAGCTCACC	XR_001754792.1	chr21	+
EX_85_1717762	0.0384396	0.41329	TGTGAAATCCAAAGTGTTTTATTAATGGCCACCAGCGAGCCATGATCAAGGTGGAGCCTT	NONHSAT252223.1	chr6	-
EX_96_9225158	0.0308667	0.413244	CAAAACATTTGGAGATGCTCATTAGAGAACTACCCGGACACTTCATCCTTTGCACCAACT	ENST00000615184	chr2	-
EX_15_1906368	0.0442658	0.412838	TGGGGGCCACTGTGTAATTATTTTTTACTGATTTGCCTCATGAATGTACACATATGCATG	NONHSAT133133.2	chr9	-
EX_48_7081453	0.00291268	0.412638	CTGGTTTGGGGATGTACATTGGCTGACAGCATCTAAGTTCTAAGAAGAAAGAAAAGTATA	ENST00000565518	chr12	-
EX_80_8694138	0.0358042	0.412207	ATAAATGTCAATAATGCAATGGACTGTGTGTGTCTTCATTACCTGGACTATTTCCACCCA	NONHSAT164342.1	chr12	.
EX_53_9148423	0.00613277	0.412064	ATTGTAGACACCTATGGACTCATGGTGACAAACCACAGAGGCTTCAAATGAAAAGTGGGG	NONHSAT179668.1	chr19	+
EX_79_4181842	0.044144	0.411806	AAACAACAGCTGGCAGTGGCACACTACTTTTCTATTTAGAAAGCACCATTTAATAGGATT	NONHSAT240638.1	chr2	+
EX_34_8875309	0.0103529	0.41173	ATTCCACTTAATTGGTCCGTGTTTCTGAAACACATGATATTTGTGGAAATTCTGACTTGG	ENST00000629629	chr15	-
EX_68_0692423	0.0235991	0.411497	AGGGGAAGATTACAATTAGGAACCTTCTTTTAACCAGTTTTTTCAAAAGTTTTACAGCCC	NONHSAT241227.1	chr2	+
EX_65_1513835	0.0234061	0.410459	TATGGTGAAATGGTTATGACTTACTTTTGGTGATGATGTGGTTGCCGTTCACCACTATAA	NONHSAT010621.2	chr1	-
EX_34_2980627	0.0347526	0.409025	GATGATGCATTTACTTTATCGAGCTATTGTGAATAGTCAATGAAATCAGGTGACTTGCAT	NONHSAT066476.2	chr19	+
EX_55_4185048	0.0312534	0.408847	GCATTCCTGGAACAGGTCAGACATTTGAAAAATTACATCAGGAAATTCCAGCAATTCTCC	NONHSAT018015.2	chr11	+
EX_13_7061496	0.00653411	0.408301	TGTGCTTCTTTTTCCAAGTATTTCTGCCGCTTGCATGCACTGAGCTTCTTTGGAAAGGAG	NONHSAT244951.1	chr22	+
EX_49_6557600	0.0436834	0.407357	GTAGTTACTGGTTGAACGTTATTTGTTGGTGTGTATATTGTAATTGAGATTGCTCGGGGT	NONHSAT102986.2	chr5	+
EX_92_7506665	0.00724986	0.407011	TTCTTGTTTTGGCAGCATGTCAGACTTTATCCTTGATGCTTGGGCCTTTCAGGTTTGAGC	NONHSAT179446.1	chr19	+
EX_81_6891175	0.0224152	0.405662	TTTCTACACAGGTTGGGATCGGTTGCAATGCTGTGTTTCTGTATGGTATTGCACTTGTCC	NR_029508.1	chr13	+
EX_79_7776155	0.0252361	0.405579	TGCTGGAGTCACCTCAGCCCAGAAGGTGGTAACTTTGCTCACTAAGCACCCAGCAGAGTG	ENST00000594262	chr19	+
EX_48_5344543	0.0498041	0.405286	GTTTGGGGATCAGAAGGTAGTGAATTTGCTTTCTTTAGACCAACTTCAGAAATTGGTTTG	NONHSAT180720.1	chr19	.
EX_39_9979560	0.028475	0.404871	ATTGATCATTCTCGCCGCCCCAACCCCGTTGTTTACTTTGGCTTCGCAGATCTCTGTGGT	NONHSAT166609.1	chr13	-
EX_48_3532640	0.0221167	0.404441	GAAATACAAAAGCCTCTCTGCCCAGGCTCTCCTCCTCCCTCCAAAGCAGTTATTGTGCAG	NONHSAT176340.1	chr17	-
EX_85_5221768	0.042985	0.404246	TAATGTAGATGGGGTACCTTAGACAAAGTTTCCAGACTAGAGGCTGGAAGTAAGAGGTCC	NONHSAT257600.1	chr9	-
EX_74_7838188	0.0157909	0.403928	CTTCATGTGAAAATGTGACCAGAAGCACGTTACTAACACTGGCTAGAGTGCAGTAGGAGA	NONHSAT237049.1	chr17	+
EX_59_1546702	0.0137987	0.403702	CAATAATGAAGGGCAAGATGAAGTGAAAGGTAAAGAATCGTGTGAGGGTGGGACTGTCTA	NONHSAT222415.1	chrM	-
EX_91_2143353	0.0276483	0.4032	CTTCTCATGAAATTCAGCAGTCAAGAAATCTGCAGCGGAAGTAAATGAATAAATGTTTTG	NONHSAT094434.2	chr3	+
EX_57_3345845	0.00156012	0.402094	GGTGCACAGAACTCAAGACCTCAAAATTGAGTTACTGTATACAAAGCTGTTCATAGAAAA	NONHSAT066144.2	chr19	-
EX_45_5234103	0.0174789	0.401921	GGTTTGAGGTGACTCTCAAATGAGATCCTAATAATAGCACCTGATACTTAACTGAGGCCT	NR_132752.1	chr1	-
EX_68_7809289	0.0499845	0.401876	TGGTATAGATGTGCACAAATCATGGATGTGGTCCCAGTGATCCATGGAAATGTGAAGTCC	NONHSAT223336.1	chrX	-
EX_17_9864944	0.0462945	0.400865	TGCCAAGGACTTATTTAAAAGTGTTTTCAAGTCCGACCGAGAACTCTGACATTTACAAAT	NR_135620.1	chr14	-
EX_96_5619887	0.0448959	0.400551	GTTATGGCTGTTCAGATGACAGAGGGAGAAAATGTACTTTGTAAACTGTTAGTTCAATGA	NONHSAT079504.2	chr20	+
EX_84_1597387	0.0101717	0.400203	TGCAACTCTAGACCTGTTTCTTCACACTTATGAGCAAGTAAGATTAGGGGGCTTGCCAAG	NONHSAT203232.1	chr5	+
EX_95_5740870	0.0304124	0.398679	ATGAAAGATAACTCTGCAAGGGCCTGTGGATCCATGGGATTGGAGCTTGAGACTATTATT	ENST00000530972	chr11	-
EX_23_2972167	0.00361287	0.398057	GATATTGGGCTGTGTTCTTGAAAAGAGTGCCCTGTTGTATGGATACATGTGGAATACACG	NONHSAT151633.1	chr1	-
EX_69_0095477	0.0281901	0.397704	GTTACCAGCTCTTTTCTTGGAGTTTAACACTCTCAATCTGATAATATGAATAACACCTCA	NONHSAT033662.2	chr13	+
EX_32_6342328	0.0234564	0.396864	GCCCTGCTATTACGTGTAGTACCTGATTACCCCCAAGGGAAGCAGCGTTGCATAGGAAGC	NONHSAT151450.1	chr1	-
EX_73_3155863	0.0403625	0.396661	TTGACTAAGAAAAACACAAAGTATTTAAGCTCATCTGTAGTTCAAAGTGCCTATCCGTGT	NONHSAT248101.1	chr4	-
EX_94_3237513	0.00601441	0.395891	ATAGCTGAGCATAGGAAATTAAAAAGCCTCTTTAAAGATCTGTACTGTCTTGAGGTTGAT	XR_931426.2	chr12	-
EX_51_4249767	0.0161742	0.395824	CTCTAGCTACATATTTCAGTCAATTTGGAAGCTTTTTGAGTTGTTGGGTTTGGTTTTTGT	ENST00000601752	chr19	+
EX_10_2230742	0.0443659	0.394271	TCAAAACAGAGCCACTGCTTGTGGGTAGACGTTTCTGCAGATGATGATGGGAATTCATGA	XR_001749293.1	chr12	-
EX_94_3432972	0.00369798	0.39425	GTGACACACATAAAAGACATATTTGATGTACCAGTTGCTTTGCTGTGGCTTTTAAGTAAA	NR_103535.1	chr1	-
EX_07_8089864	0.024211	0.393428	AATATATGGACCAGTTGATGTATGGACCCACTGATGTATGGACCAGCTGATGTATGCACC	NONHSAT155307.1	chr10	+
EX_21_1403084	0.0476172	0.392647	GACCCAGATGCTCCCAGAATCAATAAAATTGTACAGAAAATGTTGAAAGTTGATGAATTC	NR_026769.1	chr4	-
EX_67_6215037	0.0491703	0.39206	GCCAGATTCTGTTGTAAACAATCCTTATGATGATTAGCTTTTCAGTGGATTTTTTCCCCT	NONHSAT195459.1	chr3	-
EX_71_3232122	0.0382649	0.391769	ACATATACTTTCTGAAATTCTGAGGGCACCCAGTGGGATGATCTTTAAGGTATACTTCCA	LINC02520:10	chr6	+
EX_86_7703513	0.0105991	0.391611	TATGGCTTAAAGACAAGTTCTTTTGTAAGGGTATAAGGGCAGACTAGCACATAGAAAAAA	NONHSAT245847.1	chr3	+
EX_58_7149436	0.0227417	0.390408	GAGTTGTAAAAAACTCCAGTTGATACAAAATAAACTACGAAAGTGGCTTTAACGCATCTG	NONHSAT250173.1	chr5	-
EX_11_3424603	0.0212939	0.390331	TAAGTGTTTCAGGAACTTTCAGATTGAGAGTAATGTTAGGAAGTATTTGCTTTCAAGCAG	ENST00000558443	chr15	+
EX_37_8405765	0.0278377	0.38994	CCCTGCACAGTATTCAAAGGTGTCTTTTGAGCAAAAACAGTGCTATTTCTCTATAATAAA	ENST00000432229	chr13	-
EX_41_4492611	0.021326	0.389722	TTTGATTTAGAGACAGACTGTGCAGCTTCGCTGTTTTATTGTAAATACGTAAATGAGGAG	NONHSAT258074.1	chrX	+
EX_88_6969478	0.0276119	0.388067	TCTCACAGTGGCTTAGACAATGGAGACCTTGTCCACAACTAAAAAATAAAAATAAAATCG	ENST00000423719	chr9	+
EX_66_2722780	0.0170728	0.387495	GAACATTTCAGAAGAGGTGTCACTCTTGAAGATGGAGAAAGGCCTGTCACATCTTTCGCA	NONHSAT239934.1	chr19	-
EX_03_3600351	0.0180059	0.385816	GGTACTCCATTGCTAACACACTTGCAATCAGTTATTTCCCATCCCTGTTCAGATTCAGGC	NONHSAT224444.1	chrY	.
EX_62_4272201	0.0370082	0.38567	ATTCTCTGTAAATCTGATGACTCTGACAGTTTTGCTGTTCTCAGAACCGTGGTGACGCAG	XR_001751996.1	chr16	-
EX_73_1476921	0.0165155	0.385572	GTATGACTCTGCTTGATTTTTGCAGTTGGCCCAATGTGCACCTCAGCCATTTTCTATTGA	NONHSAT107042.2	chr6	+
EX_39_6705200	0.0298762	0.385169	ACGGGGCAAAAACTTAAATGATTTTCAATCAGTAACTTCATCTAAGAGGGATGTTGAGGC	NONHSAT257658.1	chr9	-
EX_27_0074907	0.00450493	0.384812	GACAGCTCAAGCAGAATTTGTACCACTAGGCTGTAAGTTTTAAGTATCTAATTTTCTGAT	NONHSAT206878.1	chr6	+
EX_81_1027625	0.0168784	0.384396	AAGTTCACTCGAAATTCCTCTGTCCTGAGATATTTACCCATTAACAGTTAGCCATCCTTG	NONHSAT175676.1	chr17	+
EX_93_6685140	0.0111212	0.384176	GAGTACATATGGAGCAGATGCCTACAAGAGGACTTTGCTTATGCTTTAAGCATAGCATTC	NONHSAT237997.1	chr17	-
EX_83_2206123	0.0340304	0.384154	TAAACAAGTGCTTTGGTGTGTTTTTTCACTGTCGGAGTAGGTTGCAGGAAGCATGGGTGA	NONHSAT178295.1	chr18	-
EX_23_4800336	0.0363741	0.383552	GTACTTCTTTGGATGTGTTTTTATATTTAGTCTGCTCTGCAGTTGGGACTATAGTAATAC	NONHSAT171579.1	chr15	-
EX_62_0686556	0.00596581	0.382534	CCAGGGACAAGGTTTCTGAATCTTGTGAAATAGTTACAAATACTATGAAACAGGAATACA	NONHSAT255431.1	chr8	+
EX_82_5169305	0.0180003	0.381816	GCTTAGCAAGTTGAAGTCTTCTAAGTCCTGTGAGGTCAGGTATTTTGAAAAGGGAATTAT	NONHSAT168570.1	chr14	+
EX_53_3136981	0.00272535	0.381614	ATTATCATCTGTCAAATGCGTGAACACATCCTGTGGCTTAGTCTGTAAGGCTGCTATAAT	NONHSAT207213.1	chr6	+
EX_80_1653979	0.00986584	0.381493	AGCTGAAGTCTAGTCACATTGTACTCTCATATTGTAGCCTGAAGCAAGAATATGATGACA	ENST00000433876	chr1	-
EX_47_1270374	0.0480006	0.380978	TGTACTGCTGAACTCAGGCAGAAAGAAGAGTGCAGTTTATTGGACTCCAAATCTCATTCA	XR_925335.2	chr4	+
EX_79_3245436	0.03637	0.380782	GTACACAACACACCTACATCAACTACAGCTTTGCTTTACTTTGGTGCAATTTTTGGAAAA	ENST00000517226	chr11	+
EX_10_1668750	0.0109287	0.380108	TTATTGAACTCGTGCTATATACTGTAGAATGATGAGCAAAACCAGGCACAGTTTCGGCCC	XR_932040.2	chr15	-
EX_44_1392162	0.00885057	0.379367	TTGGCGGGAAGAGTTTTAACTACTGCTGTAACTCCTTTAGTAGCTATGGAACTGTTGAGG	NONHSAT137145.2	chrX	+
EX_35_1564005	0.0460185	0.379353	CGTTTAAGTTAGGGGAGGTAAAACCTCTCTGCTTTCTATGTGGAAAGTGAATTCTGTTGG	lnc-HPRT1-5:1	chrX	+
EX_19_9149975	0.0388359	0.378653	CTGTCATCATCAACTTTAGGGACCTTATTGTGGACATTAGAAAATACACAAAATCAGAGA	NONHSAT128557.2	chr8	-
EX_59_5991218	0.0303542	0.376397	AACCATGCTCTCTGTAACACTAGAGTTCAGCAAGTTAGTACTAGATGTTCTGTAAAAAAG	NONHSAT255068.1	chr8	+
EX_73_4252449	0.0359293	0.376011	CCCCCCAGACAACATTAAAATTTGTCAATTTCAGGCAGATTCATTTAAAGTAACTTTTCC	NONHSAT207910.1	chr6	+
EX_68_1935573	0.0482277	0.375894	TGCTGGGACTGAGAGTGTCATGGTGGAGCCTCCGTCCCTGCTCATCCTCTCCGCATGTTG	NR_039945.1	chr2	-
EX_50_4659250	0.0289473	0.375884	ACTGCGGGGCCAGAGCAGAGAGCCCTTGCACACCACCAGCCTCTCCTCCCTGTGCCCCAG	NR_106904.1	chr8	-
EX_47_4911871	0.0145531	0.375538	ATATTTACTTGCGCCTGCCTACAATGAGCTGCTGGTGATCTGGCGGTTAAGTCAAAATAC	NONHSAT213891.1	chr7	-
EX_29_2316401	0.00328008	0.374707	TTCTTGTATGAAAAGAAGTTTTGAGGTGAATGTGATTCACGCTAACAGTCGGAAACTCTG	NONHSAT248914.1	chr5	+
EX_84_7134580	0.0208941	0.374391	GGCCCAGCCCCACAGGAGCTCCCGAGGCCCCGCGGACGGTCGCGACAGCCCCAACTTCCC	NONHSAT072721.2	chr2	+
EX_08_4769577	0.010816	0.373998	CTATGTATCACTTGTAACAGTTGCATATTACTCTGAGTTGCTGTCATAGTTTGTTTAACC	NONHSAT254788.1	chr8	+
EX_00_1565508	0.0304275	0.37389	CCAGCCCTTCCTTCCTGTAAAAGGATCCTTTCTAAACATACAAATAAAGACATGCTTAGA	lnc-EEF1AKMT2-2:1	chr10	-
EX_54_4248992	0.00537232	0.373713	AGTTACAGGCCAGATTCTTGCCAAGAGAATTGTGCCTATTGAGCACATTAAGCACACTAA	NONHSAT023239.2	chr11	-
EX_87_2721914	0.0157173	0.373448	CGATGGTGCAGAAAGGAAAAGCATTGCGATTTTTATTGGATTTGAAGAAATAGTAAGGGG	NONHSAT239199.1	chr19	+
EX_79_6932167	0.00702269	0.373067	GACTGGCTACTACAGAAACAAAAGCCTAACTTGAGCATAAGGAACTGCATTTAATTGAAT	NONHSAT177135.1	chr17	.
EX_20_7787674	0.0103323	0.372365	AGATATAGAGAATGAAAGGCAACTTAAGAGATATTTACAACGTCTATAATTTACAAAAGG	NONHSAT169609.1	chr14	-
EX_49_1824455	0.0276609	0.372184	CATGGACAGAAAACCAGAGAGCATCTTTGATAACCAGAAAAGAATCTCTTTAATATCTTG	NONHSAT052168.2	chr17	+
EX_44_9934070	0.0339543	0.371154	GAGAAGTGTTAGCCTCTGGAGATCAGCTTCATAAAACCACAAACATTTTCTTTTTAACTT	NONHSAT211573.1	chr7	+
EX_83_2228418	0.0377827	0.370656	GCCATTAATACTGATTGCAAAAACATTACAACTCAGTACTGCAGCTTTCATTCAAATAGG	NONHSAT193738.1	chr3	+
EX_04_6526831	0.0257277	0.370136	GGTTTCCACAGGGTCTAAATCAAAGCCCTGCACTTGATAATGTTTTAAGGCTTCAAATAT	NONHSAT186247.1	chr2	-
EX_12_3423413	0.0189591	0.368927	TGAGGTTGAAAGTTACAATCCCCGAACTGTGAGTTAAACATTGAATGACAATATCTTGCA	NONHSAT179932.1	chr19	+
EX_33_7153493	0.0243268	0.368649	TGAGTCTGCTTCAATCAAGACTTTCTAAGCCATTTTCAACTCACTCCTGAGATTATTGAA	lnc-TMEM123-3:1	chr11	-
EX_70_6735389	0.0353764	0.3674	TTTATCGAGACATATGCCAACAGCACGGAATTATATGAGTGATGTGAATTAAACCTTACA	NONHSAT251517.1	chr6	+
EX_88_3093107	0.0144144	0.366146	AACGATAGTTTCCAAACTTAAGGTTGTGGATGAAACTTTTTGGTGCGGCTGCTGCAGGAG	NONHSAT233421.1	chr13	-
EX_56_1000336	0.0328079	0.365783	TGTCTGGAAGTCTATTAAGTTGGGGTAAGATTAATCCTAAACTTGGATTATAAGGCCAGA	NONHSAT194538.1	chr3	+
EX_14_4667252	0.0409249	0.365454	TTCAGTTTTCAAATTTTCAGGTGTGAACGCTGGTGAGAGCTGCTTAAAAACAAAGCTATG	lnc-PHF11-2:1	chr13	+
EX_04_8671372	0.00397922	0.364988	CAACATATAGGAAGGGTTAACCTCCTTTACCTAAAACCGGAACATGTGTGGGATTGTTAA	NONHSAT239247.1	chr19	+
EX_41_8360066	0.023165	0.363316	AGCACCAAGACATAAAGCTTAGAAATAGCAAGACTGCTTTTCAGATGCACATGCACGCTT	NONHSAT064235.2	chr19	-
EX_37_3492543	0.038967	0.362675	ACTCACATTCGAGTTTCCCGACCATGAGATGACTCCACATGCACTACCATCTGAGGCCAC	ENST00000362761	chr19	+
EX_40_1995636	0.0284949	0.361942	ACATGTCAGTGAGGAAATCACCTAGAATTTAGACATTTTCTTTGGAACTTTGGCTGGCTG	XR_946560.2	chr1	-
EX_74_4238873	0.0132824	0.361901	TGCATGTTGTTCTCTGACAGTTTCCAGTGATAAATTTAACCTCATAAGGGAAGTCAGAGA	NONHSAT244780.1	chr22	+
EX_36_3433079	0.0443506	0.361798	GGACGATGAGAATATAAAGGATGACATTTAGATACTCAACCATAATGCTGCATTCTTTAC	NONHSAT201735.1	chr4	.
EX_89_4124600	0.0346745	0.361222	GCTACCGTACAAAGAGGTATAGAGAATTATTTGGTAAGGAAATATTACTTTGAGAGATGG	NONHSAT184716.1	chr2	-
EX_86_9731159	0.0288013	0.359942	TGTGAGACAGTCTGATACATCTGCAGTGCCCTTGCTATATGCATTACACGCTATGACTAG	ENST00000412439	chr10	-
EX_74_8847567	0.00518797	0.359169	CCCTATATTATGTAGGCAGTTGGCCATGTTGGATTCTTTAGGATGTTACATCAAATTAAA	NONHSAT240259.1	chr1_KI270763v1_alt	-
EX_82_3918818	0.0127274	0.358776	GGCTTTACGATTTTTCTCTGTGTTCTGGATACTCTGATGTTTCACTGTGACCTTTCCATT	NONHSAT012531.2	chr10	+
EX_11_2734965	0.00826094	0.358543	GGGTCAGGACTTGGCAACACCAAGAAGCATTCAAATATAATGATTTATTCAACTGTGTAT	NONHSAT180204.1	chr19	-
EX_06_0534066	0.0241623	0.35729	GGACTGGGTCTTTCGAGTCGAGATACAGTGTCAAAAATTCTACCATACCACTGTTGAATG	NONHSAT220234.1	chr9	+
EX_08_7002531	0.0101995	0.357082	TCATTAGAAACCGACTTCGGGGGAAAACATACGCTCTTTGCAGGAATTTCTGGGAAAAAA	NONHSAT234717.1	chr15	+
EX_37_8296793	0.027007	0.356894	AGCCTGTCCAAATACAGAGCATGGATCTAAAGTGATTTCTTTCCCTTCATATGTTTATTC	NONHSAT179833.1	chr19	+
EX_75_2067907	0.0449867	0.35675	GTCTTTGTGAAGGGCAAGTTTAGCTCAACCAGTATAGCAGGAATAGTCACTGCTGCACAT	NONHSAT191395.1	chr21	-
EX_46_2413853	0.0337116	0.356267	CTTCTGTGAGTTGTTGTGTGTGGCTTGTATACATGCTGTTATACTGATTCCTTTTTCTTT	XR_427246.1	chr3	+
EX_68_1370415	0.0238059	0.355318	TTTTTCTCTCTTCAGAATCCGGTTGTGTTAATCAGGGAAATCGAAAATAAAGCACGTTTT	NR_027283.1	chr17	+
EX_25_5063358	0.0379342	0.354871	TTTTTAACTCTTTTAGAATTTGTCCAGCATGTTTTTTGGTGTTAATAAAAACCCGCACAC	ENST00000459535	chr2	-
EX_21_5612280	0.00933161	0.354024	GGCCTTTCGACTACTCTTCTCAAAAGGCAAATTTATTTACTAAGCTGTATGTCTTATAAC	NONHSAT258630.1	chrX	-
EX_83_6081372	0.0246818	0.353324	GATTCCACTTAATTGGTCCGTGTTTCTGAAACACATGATATTTGTGGAAATTCTGACTTG	ENST00000365659	chr15	-
EX_35_5570758	0.015931	0.35317	TCTCAGCTAATGAACCGTATTCAATCTGTAACAACTGTGATGAGAATGCCATTGATAATA	NONHSAT030784.2	chr12	-
EX_36_8834723	0.0329717	0.352981	CTAGCATTATTTTACCCTCTGTCTTTACAGAGGTATATTTGGCTGTTTTGTTAGACATTC	ENST00000391138	chr12	-
EX_15_3273998	0.0212647	0.352091	CCCGCCCCGGGCTACACCGCGCCCGCAGCCCACGGTGTCACCTCGGCCCCGGACACCAGG	NONHSAT152363.1	chr1	-
EX_83_9435774	0.0412268	0.35086	CCTGTCCTCAACACATTCCCTGAAGAAGAAATTTCTCATTTCCTCTTGAAGAAATGGGGG	NONHSAT233771.1	chr14	+
EX_02_5748167	0.0044759	0.350733	ATATGTCTCTGAAATCTTTGTCATTTTGCGGAAACCTTGTCATAGCAGGGATGTTTACTA	NONHSAT170723.1	chr15	+
EX_92_8652751	0.0433746	0.350146	ATCGTTACTGTTTTTGCAAGTGCCTGAGTGACTTTGCTTCTGCGTAATGGGAGTGGAACA	NONHSAT172596.1	chr16	+
EX_31_0241254	0.0261724	0.349861	AGTACTCACTTTGACCCGTGTAGTTATCTGTTAAGTTCTACCATAAAGAAAATTTCCAGG	NONHSAT234671.1	chr15	+
EX_75_5039081	0.032982	0.348794	ATCTTTTAGATACTAATGCCTGAGCATTTTCCTGCCCTGTGTCTCCTAGGGATCTTCAGG	NONHSAT197140.1	chr3	.
EX_96_2724063	0.0253812	0.348551	GTTATTTTTCCTCAGTCATAGAATTTGGGGCTTTTGAAAATGTCTCTTCGAGAAATAGAC	XR_001753278.1	chr18	+
EX_65_5597890	0.00521121	0.34808	CCCTCCGCCCGTGCACCCCGGGGCAGGAGACCCCGCGGGACGCGCCGAGGTAGGGGGGAC	NR_031716.1	chr19	+
EX_93_0137222	0.0146816	0.348039	GACATCAGTACTCTTCACCTCCAAACATTTCAGCAACATATCATTAACGATAGTCAAAAA	NONHSAT113003.2	chr6	-
EX_98_0328632	0.0161008	0.347336	GAATCGTATGGATGCCAAAGATTGCCAGCTAATAAAATGTCTTAATTTGCTTGCTTCTTT	XR_001741074.1	chr3	-
EX_60_1931442	0.0323803	0.346743	TAAAGAAAAGTATCCAATAAATGCTTTCATTCTAGGCAGGGCTACTCATTCTCAACTTCA	NONHSAT193132.1	chr22	.
EX_94_7728891	0.00149456	0.34651	TATCTGTGATTGAGGGACATGGTTAATGGAATTGTCTCACACAGAAATCGCACCCGTCAC	NR_029888.1	chr14	+
EX_50_4821723	0.0231187	0.34641	ACAGAATCGTATGGATGCCAAAGATTGCCAGCTAATAAAATGTCTTAATTTGCTTGCTTC	XR_924835.2	chr3	-
EX_66_3220978	0.0187603	0.346204	ACAGAGGCAAGATTCTAGCTCCATTTTGGCTGCAATGTGTCCTTGTTCTTTTCTCCTTTG	ENST00000417969	chr1	-
EX_74_9679203	0.046501	0.345723	CTCAAAGATGTGTGGGCTTGAGACCTATGTTTCACAATGGTAATCATTTTTAAGAATGAA	NONHSAT186402.1	chr2	-
EX_75_7402304	0.0374356	0.34558	CTCATGACATCATGGCTGTACATGAAGCCTTACTGATTGAAACTTGAAGAAAAATAAGTA	NONHSAT233156.1	chr13	-
EX_64_6888050	0.0227291	0.345349	AGACCTTTCTGTACTGCTTTCTGAACTAAATATTCTTTAGGGTAGTTGCATATTTCAAGG	NONHSAT102127.2	chr5	+
EX_55_3309086	0.0113968	0.345144	TGAAGTAAGTTTTACATCTCACTTCATTAGCACAGGGAGTATAGCAAGAAAATCCAACCA	NONHSAT148400.1	chr1	+
EX_79_6486283	0.0159764	0.345035	ACATTCCAGGGTTTCTATGTAAGTGGATCTCTTTTTGTTATGCTCTGTAAAGTTGGGCTA	NONHSAT212672.1	chr7	+
EX_18_9787819	0.020057	0.344474	GGAGCTACTACTTCTTAAGAACAAGTTGTTTAGGGACTACTTTTATAAGTTTTGTGGTCA	NONHSAT181640.1	chr2	+
EX_08_3471361	0.00986173	0.343935	CTTGATGGTCATAGTTCTGTTTGCTGTAACTGATCTGCAAGATTTTGGGAAAATACCATT	ENST00000364674	chr1	+
EX_68_9026209	0.0205875	0.343238	ATCGCTTGATTTGGAGTACACTTCCTCCTCTTTAAAGATTACAGATGAGGGGGATCTCGC	NONHSAT228986.1	chr10	-
EX_37_4079502	0.031389	0.342607	ATCTCTCCTAGAACCTCAGAGGCATGAAGCTAGAATATCTTCCCCTTCAAGGAGAATAAG	NONHSAT258680.1	chrX	-
EX_22_5292905	0.0254356	0.342457	AGCGTCTGTCTTTTGGATAATAGATCTGAATGCACGCGAATGGATGTCTACTCACAAATA	lnc-CENPT-1:10	chr16	-
EX_40_6969414	0.0245914	0.342294	GAGATGTATGATTTCATTCATCTCATTTGCTTAAAAGTATGAAACAGTACAGAGCCCCTT	NONHSAT249983.1	chr5	-
EX_29_1535555	0.0443443	0.341341	GTGGAAAACATACCCTTTTTCTTCAACAGGCTTTTAATGTTGGGAAGACAGGTTAAAAAA	NONHSAT144766.2	chr17	+
EX_61_7170358	0.0192763	0.340721	TTCCATTATACTAGCTCTATCTTGCACAAGAATATCACGCCATCAAATGCAGAAATCGAA	NONHSAT124146.2	chr7	-
EX_80_9381450	0.0068067	0.339208	GTAATAAGGTTTGGCAAAGATGTGGAAAAATTGGAATCCTCATTCGATTGGTTATAACCA	NR_030302.1	chr4	+
EX_50_4858058	0.0439862	0.339151	CTTGTTTTGTGGACAGACAGATCTGTCTCCATAATTTTGAGATACTGTATGTTAAACTGT	NONHSAT179588.1	chr19	+
EX_87_3551150	0.0106563	0.338973	CTCTCTTATATGTAATGCAGGTTGATTATAAGTTTCTGGGCTGTTGTGACAACAAGAAAA	lnc-WNT5B-1:1	chr12	+
EX_30_9282583	0.010467	0.336306	AAATGAATTGGTTGGATTTATTCAGGGTTTGCAAATTTGGTTGACTGGTTCAGTTTCACA	NONHSAT233749.1	chr14	+
EX_39_9683188	0.00533404	0.336161	ACCCCCACGTTTTAAAAGCTGATTGCTTATCTTATTCAGGTAGAATTTAATTTCATGCCC	NONHSAT192476.1	chr22	+
EX_74_5046610	0.000980881	0.335739	TGGCCTTTAGTCCAAGATAGGATTGAGTCGAAAGTTGGTGTCATTTAAAAACATGGTGGG	NONHSAT107121.2	chr6	-
EX_37_4134795	0.0173342	0.3357	ATTCCTTCTATGAAATGTCCACGGTGTCACCATGGGCCTGACAATTAGCTGCTGCTATTA	NONHSAT184218.1	chr2	-
EX_86_5329684	0.00286593	0.334396	CCTATGTTGATGAAAGACGGATGCTGTTTGTGTAAAAGGAAAAGGCATGCTATAAAAAGA	ENST00000596816	chr19	-
EX_66_9530610	0.00137866	0.333871	GTCCAATGGTTTCTCATTCAACTGGAAAGTGAAATTGGAAATCTTGTGAAAGATGAAGAA	lnc-RFX2-1:12	chr19	-
EX_26_3088306	0.0140604	0.333472	AAACATCTGTCAGTAAACATTAGAATTGCACTCTACACAATGAGATTTCAAACTGTGGGA	NONHSAT200145.1	chr4	-
EX_38_9660289	0.0322221	0.333063	TCCTCGGGTCAGTATTTCCTGGATTATTACGTGAGTTTACTGCAATAAACTTCATCTGTG	NONHSAT228861.1	chr10	-
EX_99_7502243	0.000618478	0.332292	CAGTTTTGAGTAGAAGCAGGTCCTATTTATGAGGTCAGTTTTCCAAATGATCTGGCATTT	NONHSAT251538.1	chr6	+
EX_07_6837126	0.00135789	0.330073	GCACTACAGGAGTTTAACCTCCAGATACATGAACACATCAACAAACTTACATGTATAATT	NONHSAT239759.1	chr19	-
EX_93_2329471	0.0391885	0.329908	AAAGTGCTCACTGGATACCTCACTAGCTCCTGGGACAGTGCCATGGCCAGTCTCCCATCA	NR_046531.1	chr13	-
EX_86_7129374	0.0287673	0.32894	GTGTTGCAAGAGAGTAGAGTTTAGCATAAGCACATTTTGAAGGCTGACCTTTTAAAGAAA	NONHSAT148316.1	chr1	+
EX_67_6101689	0.0213464	0.328824	TTCATCTTCACGCAAATGAGCTTGCACTAGTCAGATGCTGGAAACAGGACTAAGTCAGGA	NONHSAT250420.1	chr5	-
EX_50_1031223	0.0226288	0.32789	AGCTCTATAGAGAGGGGTATTCTGAATCCATTAAGTTAGGTCTTGCCTTAATCCAAAAAA	NONHSAT177626.1	chr18	+
EX_75_1381694	0.0498179	0.327255	CCTGCAAGTCTATGGTGGTGAATACTATGTCTAGTTGTACAATTTGATTTATGCTTTGAT	NONHSAT152556.1	chr1	-
EX_37_3670328	0.0121727	0.326753	TTTTATAGATAGAGAGAGAGCCCTGGCTATCTGGATGGAAGATCTGTTTTCTCCAGCTTC	NONHSAT171996.1	chr15	-
EX_93_3527293	0.00108436	0.32565	GGTCTTTCTGTCATCAGCAATGCTAGACACTGGGAATACAAGAATAAAAAAGATACAGTC	NONHSAT221817.1	chr9	.
EX_20_1704098	0.0392288	0.325437	CAGCCTCAGTAAACATCAGAGAGTTCACTCTGATGAAAGTTTTCATGAGTGTAGTGACTA	NONHSAT064330.2	chr19	-
EX_77_6999902	0.0476299	0.324458	TTGGCTTTATTTTCAGATTTTCTGCTAGATCTGCAAGGAAGTAAATGGCAGGATATGCTT	lnc-CLEC18B-3:10	chr16	-
EX_71_9506340	0.00986386	0.321929	CTTTTTCTTTCTTTGAATGTCCAGCGTCCTGTGAGCGAAGATTATGAGATATGAGGGCAA	NR_004403.1	chr11	-
EX_87_3006688	0.0490648	0.321537	GAGGAAAAACGTTATGTATCAGCTGCTTCTGCTAAAATATATTCCTTCATGCTAAAGACA	NONHSAT149905.1	chr1	+
EX_01_7583876	0.0178654	0.321492	CCGTCCTGTACATTCCAGGATTTTGATGCCAATTGGGTTTGTTCCTTGAAGCTTAACTTC	NONHSAT004374.2	chr1	+
EX_61_3933693	0.0253418	0.321438	GGGGCCATGCTGCCAACCACTCAGCTTTTTTGGAGAGGCAGTATCAAATAGTAGTTTTAA	NONHSAT248564.1	chr4	-
EX_07_6590013	0.0320308	0.321207	CAACATAGCATGAGGCCAAATGCAAATTGTTTTAAAACACACAAATGAGCTTGGTTCAGG	NONHSAT184168.1	chr2	-
EX_99_8322995	0.0152069	0.319532	TGTTGTAGTGTGGAAAGTTAATTACATTTTTAAAACAAGAAATACATTCAGCAGAAATAC	NONHSAT189625.1	chr20	-
EX_55_5202523	0.0460641	0.319293	ATTAAACAAATCTTCCACTGTGCTCGTCACAAAAGCATTAGTTAAAGATCTAACTAGGGA	NONHSAT240337.1	chr2	+
EX_70_0789700	0.01767	0.318993	GACTCAAAATTGAGAATCTTGAACTACAAAGGTTGACCTTGGAGAAAACAGCCTACATGA	NONHSAT236350.1	chr16	-
EX_38_1662524	0.0474378	0.318556	GTTTCTCTTTAAGGCTTCATTTCTTTTCCTGAGTGTTGCCTACTGATAACGGCATGCATT	NONHSAT195325.1	chr3	+
EX_40_7105429	0.0178871	0.318251	ATATTACATTTCCAGCGTACTTTCTACCATCCATTTGCATAGCAGATTTCTTCTCACCCT	XR_001740442.1	chr3	-
EX_23_5577867	0.0482669	0.316648	TTTTTGACTGAACGGCTGTCTTCTGACATCCTGAGTGGCTTCTTTAGCTTAGTTGTCACC	NONHSAT237421.1	chr17	+
EX_17_2986167	0.0204793	0.316623	TCAAGAGATTTCGGAAGCATAATTTTTTGGTATTTGGGCAGCTGGTGATCGTTGGTCCCG	NR_004407.1	chr1	+
EX_23_4916376	0.0398317	0.315885	TAAGTACTGTTGATAAGTCACTGGTGTCTGGATAGATTTGATAACAAAGGTTAAGGTCTT	NONHSAT199222.1	chr4	+
EX_54_7818655	0.0189087	0.315113	TACCTTGTGATCTTGAGCCAGATGATTGTGCATCCATTTACATCTTTAATGTAGATCCAC	ENST00000548144	chr16	+
EX_60_0835217	0.0219083	0.314436	TACTGACGGGAGCCAGTTTTGATTTTCTGTTTATCTCTGAGTTTGCCTTCTGGGAAAAAA	NONHSAT218807.1	chr8	.
EX_93_5809920	0.0243695	0.314414	GGCATCGTTCCAAGTCCTTTGCAGAGATTAACCCATTCAGTCCTTTCAGTACCCTTTGTA	NONHSAT067435.2	chr19	-
EX_11_8062527	0.032551	0.313966	GTGGGAAGATTCTCCAAGGGAACATAAATGCTTCTACTATCTAGTTTGTCTCTTTGAGAA	NONHSAT197540.1	chr3	.
EX_65_2454417	0.00744803	0.313484	AAAGAATTGACATGAAAAAGCATTGATTCAACACTCATGAGCTAGGTTCTGAAAGGTGTA	NONHSAT248503.1	chr4	-
EX_12_2891656	0.0140711	0.313394	GTGTACTGATTGGGTCCGAAACATTTGCTACAAATATAGAAAATGTATATACTCCTAAGC	ENST00000426929	chr1	-
EX_60_7101350	0.0399825	0.31237	AGGAGCACAGACAGATTAAGCCATTGTCACCTACTTAGTGGCACCTAACCATCATTTGTT	ENST00000408413	chr1	-
EX_99_8914893	0.0274129	0.31109	CAGCAGAAGTAAAACCCTCATTTTTCCTATAACAGACAAATCGCTTGAAAATCCAGTTTA	NONHSAT176205.1	chr17	-
EX_82_6734119	0.029926	0.304952	GACCATCTAGTCATCAGTATTCTGTAGGTTATGGAAATACCAATGTTTTCAAATCTTTGC	XR_001737772.1	chr1	-
EX_61_6458094	0.00547213	0.304703	ATCATATGACATGTGATCCCATGGCAAATGTAATCACCGCTCAACCAATCCCAGGTCCTA	NONHSAT193531.1	chr3	+
EX_95_6778407	0.00710869	0.303728	CATGCAGAAGAGCAAAGATATATCTATGGGGATTTAAACAGCGTTATTTGTAATATGGAC	ENST00000610699	chr12	+
EX_18_2729749	0.0407285	0.300515	ACAGCTTTTTAATAGTGCTTTGTCTCATGCTTGCTGAATCTTTCCTGTAATTACCTGAAT	NONHSAT255945.1	chr8	-
EX_23_4176234	0.0111054	0.300378	GCCTATTTGTCAAATAAGATTAGTGTAAATATGGGGCATTTACCTTTGCTATAGAAGCTG	NONHSAT135165.2	chr9	+
EX_89_6327853	0.0278204	0.298668	GCCTAATCTCTAGCAGAGAGAAATAGTGTTGGCTGTTTCTCAAAAATTTTATTATGGAAC	NONHSAT075066.2	chr2	-
EX_92_6214710	0.0197995	0.298562	CTTGGAAGGAAATACGTGTTGATTAAAAATGCCACAAGATTAAAAAATGTCCACGACTTG	NONHSAT252866.1	chr6	-
EX_77_3372916	0.0459434	0.298525	CAGAGGAGAGTTTCTTGTGTATCCCTGTTTGTCACCACCAATAAAATTGTGAAGTTTTCC	lnc-FAM118B-1:11	chr11	+
EX_96_0104440	0.0312742	0.297143	CTGTTTTTGTAACGTTTAGTGTTCAGAATCATGTTTTAAGGAAAATAGCTTGCCATGCAG	NONHSAT242425.1	chr2	-
EX_41_2786866	0.00573536	0.294522	GCTCCTTTAAAAGGAGTGACCATTTCCTGATTTAGATTCTGAGGGGGTTTTTGGTTTTTT	XR_001740298.1	chr3	+
EX_73_6653211	0.0128264	0.292085	AGAATTGGCTTACAGATTTCTTCCCAAAGAAATGATGTTCAGGATGGCCCGGATAGGAGT	NONHSAT236093.1	chr16	+
EX_64_1349064	0.00122199	0.291867	CCTACCATGTATATATTGATTGTTTCCTAAATGGAAATGGAGAAAATGGATTAGGGTCTC	NONHSAT131014.2	chr9	-
EX_42_8313322	0.0195903	0.290109	CCAGACCTTATCCATTCACCGTGTGTTCAAAAATAGTAAAATTAGCATATGGTAAACCAT	NONHSAT214111.1	chr7	-
EX_75_8016156	0.00095402	0.287309	ATAAACGGAATTCTCAGGTGGACACAAATACCTCCTGACATCCTGTAACCCAGCAGAGTA	NONHSAT205786.1	chr5	.
EX_32_6346309	0.0499135	0.286556	CACCCTGATTTCTGGCTGGATCTGATTTACCGGACAAAGACTCCAATATATAGAGAGAGG	NONHSAT149883.1	chr1	+
EX_34_2185188	0.0146348	0.285669	TTCACTCTCTACCTCTTCACTAAGTGGCTCTTTAGGTTGTTGGTTGACTTAGTGCCTCGT	NONHSAT192377.1	chr22	+
EX_26_1886294	0.036247	0.284681	TCAGACATGATCCAAGATACCTCCTGGTGCAGTGGTCACACCTAAGGATGATCCTAAAAA	NONHSAT077748.2	chr2	+
EX_18_0018002	0.0291714	0.284062	AATTTCCAAGCAGTGCATGAAGTCAGCTTTGGATAGGGAAGATCTACGTGTCAACACTGG	XR_001751368.1	chr15	-
EX_02_0381201	0.0298797	0.284032	GTTTTCTACCCTTAATATTTTCTCCATAGCACTATGAGACTACTGAAAATTCTACTCTGC	NONHSAT215962.1	chr8	+
EX_07_0874394	0.0406441	0.283117	TCATTCTCGTTCCTATCATGCAGCTCATATGCCACCATTTTGGTGGCTTTTACCATTTGC	NONHSAT233893.1	chr14	+
EX_00_2910987	0.00480766	0.282824	TTGATGTAATTCTCCTTGGAATTTGCCCTTTTTGAGTTTGGATCTTGGTTCATTCTCAAG	NONHSAT209313.1	chr6	-
EX_48_5946829	0.0389055	0.282696	AGAAGACTTCACAGGCATTGCCACATTTAATTGATAACAGAGTATGTCTACATTGTTGCA	NONHSAT122627.2	chr7	+
EX_64_6727667	0.0135158	0.282644	CACATTACTAAGTTGCATGTTGTCACGGCCTCAATGCAATTTAGTGTGTGTGATATTTTC	NR_029506.1	chr9	-
EX_76_5239156	0.0308424	0.280854	CGTGTGGAAGAACTTTCTTCCAGCAGTCACAATTTGCTGATTATTAGAGAAAACACACAT	lnc-ZNF316-3:4	chr7	+
EX_54_0872419	0.048878	0.280559	CATTTTCCTTTTCTCTACCTTGTAGAGAAGCAAAGTGATGAGTAATACTGGCTGGAGCCC	NR_037403.1	chr7	+
EX_67_9953458	0.000439688	0.280446	AGGCATGTATTACCTCTTTAACAACCAAATAAAAGTTGATCCAGTTCTTTCCTTCCTGCA	ENST00000551187	chr16	-
EX_70_4305206	0.01411	0.27939	TTAGTGCTTAATGAGCACAAATGTGAATGAATGAGAGAGAGAACTCTGAGTTTTGAATGC	NONHSAT175499.1	chr17	+
EX_28_0095476	0.0151999	0.277661	TGAGATCAAGGAGGATCTTAATTCCTCCTGGAGAAATTACGTATATCCGTTTTAGTTCAT	NONHSAT234679.1	chr15	+
EX_70_1659064	0.0386653	0.277367	ACGTTTGCATCCTGCACAGCTAGAGATCCTTTATTAAAAGCACACTGTTGGTTTCTGCTC	NONHSAT051714.2	chr15	-
EX_58_5042458	0.0475358	0.276629	CTCGAGAAAGTCACTTGTTCAAACCAAGAGAGTTTTAACAGATACAAACCATTTGAAAAC	XR_945776.2	chr10	+
EX_96_0785648	0.0338903	0.275528	TGTTCCTTCAAATCCACTGAGAATTAAATAAACATCGCTAAAGCATGACCTCCCCACGTC	NR_001278.1	chr19	+
EX_39_0833862	0.0150739	0.273597	ATCAAGAGATTTTGGAAGCGTAATTTTTGGTAGTTGGGCAGCTGGTGATCACTGGTGCCA	ENST00000391127	chr8	-
EX_38_1268278	0.0329765	0.271198	GAGGGTACAGGTCTTCACAGAAATATATTTCAGAAAGACGTCAAACCTTTGTTTAAAGAT	XR_001746476.1	chr9	+
EX_17_8759616	0.0223725	0.270007	CACGGATGCCGTATTTATTGTTAATAGGGAATACCAGGTAAAACTTACCTGGGTAAAAAT	NONHSAT191377.1	chr21	-
EX_61_8784188	0.0323433	0.269587	CCTGCAGGGAAATGCTGCTTCTGTATAGTAAATACACACTTATGGTAAAAACGAACAAAC	NONHSAT214587.1	chr7	.
EX_71_7662379	0.00665091	0.268777	TAATGAGCTGTGTTTACTGAGCATTATGAAGTAAAGTTCAATATGATTACTCTGAAGTCT	ENST00000390859	chr1	-
EX_79_7615528	0.047845	0.265718	ATACCAGATCTCCAACATACCAAATACCAGATCAACAACATACTAGATCTCCTAAGATCT	NONHSAT170916.1	chr15	+
EX_52_7562522	0.0208079	0.263813	TTAGAGAGCAGGGCTTCTAGGAAGTCTCTCATCCCAGGGATCTTGCTGACTCAGTAGCTT	NONHSAT159434.1	chr11	+
EX_81_7385075	0.00880604	0.262782	TCAAGCCAAGATTAGTATGACTTCATTTTGGTTGTGCAAGAAATGGGCCTGCAGCGGTTC	NONHSAT245866.1	chr3	+
EX_29_5744067	0.0450843	0.260692	GCCATTTCTCATATACTTGTGTATCTTTGCAACTCTCTTTGTATTGGTGGGCTTATGTCT	NONHSAT145311.2	chr17	-
EX_57_9069486	0.0309782	0.260633	CTGAGGGAGCTTCCCATAAATGCGAAAGGTTTAGAAGAAGCAACAAAGATTTTCAAGGTT	NONHSAT113145.2	chr6	-
EX_03_1176810	0.0249623	0.260588	GTCATTACCTACTGAGTTTCTGTGAAAAGAATTTCCTTTGCCTGTTAAAACAATCGTTGA	lnc-KLHL42-5:1	chr12	+
EX_83_5869176	0.0113725	0.259353	TTTCAGAAGCATAATTTTTTGGTACTTGGGCAGCTGGTGATCATTGGTCCTGTAGCCCTT	ENST00000391111	chr10	-
EX_05_4795672	0.0441222	0.257375	AGGTATTCTCTCAGTCTATGTTGTCTTCAGAAAACACTGGTTTCATTTTGTTCAGGGCCA	NONHSAT243312.1	chr20	+
EX_55_4643434	0.0282144	0.253438	TTGTCTTTACATTCAGCTTGAGACTGCGCTGAAAGATCCTTGGTACCTCTGTGGTCTCTT	NONHSAT164340.1	chr12	.
EX_75_2862480	0.00220898	0.249161	AACTCAGACACTGCCTTCTTCATGTCTAAAAGACAGAACACCTCTGTGGCACTGTTTGTG	NONHSAT186657.1	chr2	-
EX_45_8559783	0.0189934	0.248287	GCTTCTCAAGACGAGAGACGTGCTTTTCTGCATGTCTGATTTTCAAAAACTGGTTTGCCA	NONHSAT153650.1	chr1	.
EX_59_4391444	0.0388879	0.247696	GATGATGGAGCTGAAAAGCCAGACTTTATATGCAATGTTTCTGATTTCTAAATGGCAAAA	NONHSAT239567.1	chr19	+
EX_61_4610246	0.00809298	0.247522	TAACTATGGAAAGCTCACAGAGATAAAACAGAAAATGTCACGTAGTTTAGAGCATTGGTT	NONHSAT250917.1	chr6	+
EX_96_2848964	0.00866184	0.247242	CAGATGTGATGTGTGACTTGCAATGTGTCATTTATATTTAATGTAGGCATACCTCATTCT	NONHSAT169696.1	chr14	-
EX_74_1691478	0.0167687	0.246398	TTGCTTCATGGTCTCCAGTCTCTTGGGTTCTCTGTGAAAACCTTCGTGTTTTTTCGTAGC	NONHSAT225506.1	chr1	+
EX_78_4855391	0.0180965	0.243537	GGGAATGCTAATTGTATTTTGACAACTCAATGTTTCAGCAACTCAAAATGTTACAGCTTC	ENST00000530576	chr11	+
EX_69_1412121	0.00247552	0.242946	TTTTTCCTGAGTAGGGCTTAGTTTTATTCTGGAAAGACATCTCCAAGGTGGACCCGGTCT	lnc-METTL6-2:1	chr3	-
EX_01_4057374	0.00449402	0.24291	ACTGACTGTGGGGTGGTCGTGTTTTTTGTTTCTTGTTGGTAGGTGGTGAATGCGTTTTTT	NONHSAT087070.2	chr22	+
EX_25_4481983	0.0289152	0.239614	GTAGTCTAGCACACTTGCTACATTTTTAACATTCCTAAAGTTGCCCACAGTACTTAAAAA	NONHSAT243934.1	chr20	-
EX_35_8717478	0.0286756	0.238803	TAGCATGTCGTACATCTGGATCACCTTAAAGAAGCAACATAAGGCTCAAAGTCTTAAAAT	NONHSAT193157.1	chr22	.
EX_43_1400204	0.00681263	0.23838	TCCCAAGGCCCAGCTGGGCTCAATTTGGATCTGTTCTTTGTTTTAAAAATGTGTATTTAT	NONHSAT090106.2	chr3	+
EX_66_5219167	0.0193386	0.237495	ATACACAGTTAAGCCATTTGTAGAGTTTTCCCTATTTGGGGGTAGTTTTTGTTCTGATTT	NONHSAT036321.2	chr14	-
EX_88_5033710	0.0232554	0.236909	AACTTGGTCATGATTCTTCTAACCATGCAGGATAATGCGACATTTAAAAGCATAGGCTTG	XR_001742890.1	chr5	-
EX_64_0298257	0.0415928	0.236712	CTTAATGAAGCATTATGCAGCTGTTAAAGATGATAGATGTAAAGGTTATGAGGCAACATG	NONHSAT036882.2	chr14	+
EX_88_0381037	0.0428757	0.236197	CAAATCGCTAAGCTTTACGCTCACCATTTCTCAATCTTTGTAATTAAAACAACAACACAG	NONHSAT016453.2	chr10	-
EX_55_4217640	0.0145097	0.233215	AAAGCATCGCTCATCAAACTACTAGACATTTACACTTGACTTTGGATGAAAATTGAGGTC	NONHSAT253623.1	chr7	+
EX_99_5424146	0.00255591	0.230499	GAGAATGTATATGCTGTCATGGGTTAATCTCTCAGGCCTCCAGACTGTACTTCCAGATGT	NR_047529.2	chr19	+
EX_35_1974572	0.00574715	0.22885	CAGAAGAGAATGGGCTATATTCTATTGGCAAGCTCAAGCATTATTTTCTGCTATTTATAG	ENST00000603816	chr17	-
EX_47_2614397	0.00606268	0.22769	TACGTCAGCATGAGATGAGTCTGTCTGGTGTTTAAGCACCACTGCTTTAAAACAAAGGGG	NONHSAT244478.1	chr21	-
EX_52_7302923	0.042335	0.224431	TAGCTACAGGTGGTTACTTGCAGATTTACTGCTGTAGAGCTCCAAAATTGAGATTACACT	NONHSAT030138.2	chr12	-
EX_87_8289672	0.0494014	0.22114	CAAAATGTTTCAGTCCCAAATGATACATACTGATTATACCATTATATTTATCCTGACATT	ENST00000364394	chr4	+
EX_60_0347912	0.0320128	0.219266	GACCTTGGATGCGTCATTGGTGGTGGAACATAGGTTCAACTATCTTTAAAATCAAGGCTG	NONHSAT244782.1	chr22	+
EX_22_5701043	0.0355017	0.216425	TGTGGGTCAGCAAGCCTTTTTACTTGATAAGAAACATGAAATTTACCATGTTAGCCCCTC	NONHSAT238783.1	chr18	-
EX_92_0405959	0.00813463	0.216095	CCATTTCAGGAAGTATCTCTACATTTAAAGCGAGTCCAGTTGTTAATGTAAAAAAGGTAC	ENST00000610044	chr1	-
EX_75_8007899	0.0333151	0.214657	TAAGTTTTTTTTCTCACTTAAGTCTTTTGTATTGATTAATTTACTGTACTCCATGTCCCC	ENST00000624879	chr10	-
EX_66_5521517	0.00625041	0.213839	AAGATGAGTCTGTACACAGTTAACTGTTGGAAGACTGGGAGATTTATTCTGTCCAGCAAG	NONHSAT222576.1	chrX	+
EX_13_1126271	0.0428344	0.21204	CAGGACCATAGGATTTCAGAGCTTGTTACTTAAGTTCTCAGGTTTTTGATATGTACTTGG	NONHSAT003873.2	chr1	+
EX_54_8965032	0.0158581	0.211427	TAGTTTTCCTTTGTGAGGCCATGTTTGGGGACAGCTTAGAACTATCCACTTGCTCTCTTG	ENST00000618589	chr1	+
EX_71_0166647	0.0451708	0.207273	CGAACCAAGGCAAGTGACTATTTCTTCCTAGTTTGACTCATCAATTCTCATCATTTTCTG	NONHSAT145760.2	chr17	+
EX_75_7133759	0.0166789	0.205095	GGCAAACAATAATAACGGTAACTACATTTCAGCTATTGACAGAAATTCTGAACCAAGAGA	NONHSAT185885.1	chr2	-
EX_26_2700727	0.0182677	0.204506	ACATGACGTAAAAAATTCAATCAGTAACGTTCCTGAGACTGACGTAACGCTAAAGCTCCG	NONHSAT250988.1	chr6	+
EX_96_9989848	0.0255208	0.203614	TCCCTTCTTTTTTGGAAATCTGCACAGGAAATGTCAGTAAAATCTCACCTGCTATTGTAA	NR_046817.1	chr1	-
EX_75_7282479	0.0181777	0.20284	TGGGTCTTTAAGTGCTATGGCCTTGATTCCTCAGGATGATCCAGTAACCAACTGTTAGAG	NONHSAT228060.1	chr10	+
EX_23_7571666	0.00905476	0.202157	CAATCCATTTATACCAACACATCCCCACATTTCTGATGATGAAACAGATTCCTAGAGACT	NONHSAT175507.1	chr17	+
EX_96_5709727	0.0197451	0.20019	AGACTAGTGATTTTGTTGTTCTGATGTACTACGACAACAAGTCACAGCCGGCCTCATAGC	NR_029607.1	chr19	+
EX_83_4420752	0.0149297	0.196463	TGTACATCCTGTTGCCTTCAAAATACTCAGAAGAGGGGAATTCAGGTTTTCTATTGCTAA	ENST00000516242	chr1	-
EX_98_0506632	0.00156526	0.19545	TCCCTATCACATTCTTCTCACTCTATTGGGTGTCAAAAATGTAGAACTTCCATGCTTCCA	NONHSAT236332.1	chr16	-
EX_41_3956167	0.00796833	0.19302	CAGGCCTTCTGTGGATTTCTTTGGCATTACCTCACTAAGTTAATATATCATCACTTGACA	NONHSAT023621.2	chr11	-
EX_91_6541364	0.0043856	0.181872	GAAGTGTTCAGTTAAGTTTAAGTCTCAGTGATAAGTTTTCAGGCATTCACATGTGTTAGT	NONHSAT077582.2	chr2	+
EX_55_4486383	0.0253749	0.181147	TTGGACTGTCAAGATGCATTTCCTGAGATGTGAGATGTCATGACCCTGTGTTTGGAAGCT	XR_001747955.1	chr11	+
EX_19_1048256	0.0131223	0.180267	ATCATGCTTCAGAATTGGTCGTCAATATCCTTGTCTAGGTGAGAGTATGTGTGACCAGCC	NONHSAT237231.1	chr17	+
EX_15_9985018	0.0166641	0.178164	CCCTACTCCAACAATCAGATGTGAACCAAAAAGTTTCAGTAAGGTACTTTTTGAATTTAG	NONHSAT194330.1	chr3	+
EX_81_6464522	0.0079995	0.178132	ATGTGATGACCTTATTCACATGTGACTCGCCTTCTTCATGCATGTGATGACCTTATTCAC	NONHSAT055740.2	chr17	-
EX_70_1323792	0.0137854	0.176414	GGCTCTACACATGGAGCTTTGAAGTCAAGAGTCATTTTCATCCTTAGCTCAGGCATGAAA	XR_001739946.1	chr2	+
EX_78_9951202	0.0122671	0.172477	CTGCTTGGTATCTTCTCAATATCTTGACCATCTGTGACAATTTTAATCCTCATTTGATCA	ENST00000615542	chr7	+
EX_52_6343880	0.0102591	0.17158	CTGCTTTTCTATTTTATTTACATTTTACTGTGGATTTTTAATAGGTAGCATAGTCACATG	ILF3-AS1:1	chr19	-
EX_49_0017713	0.0192573	0.167192	GGACTGTTGCAAAGAGAGTCATCTACAACAGAATTCATGTAAACTGTGTTGTTAGGTGGT	NONHSAT218963.1	chr8	.
EX_48_3582781	0.00446235	0.162312	CAGAGAAACTTCTCTGGCTTGTTTTGTTGAAAAACTAATAGTGGACAAAAACAAATGACC	ENST00000517248	chr5	-
EX_33_2095815	0.00628398	0.161349	TTTCATGATGTCATGTTGCATGTGCTCTTGAGCTGTAAATAAAGAGACGATGGTTAAAAA	NONHSAT000909.2	chr1	+
EX_03_6412799	0.0328089	0.160534	CTTCCGAGCAATGCTGATTTCCCATTTAAGCAGTGATGTAAATATTCCTTTCAAAATACA	NONHSAT243365.1	chr20	+
EX_79_3580368	0.0440596	0.152712	ATGATTGTTATTACTTTTCCTTTCGGGGCAAGTGGAGGAGACCTGTGCTCTTTTATGCCG	NONHSAT234411.1	chr14	-
EX_97_4995287	0.0119583	0.152446	TCCCATGAGCATACCACAGAATCCACACTTTTTGCTTGAGTCTCATGTTACATAGAACCC	NONHSAT244477.1	chr21	-
EX_96_8162773	0.00360571	0.142655	ATGCACTAGTATGCTAACACTGATTTGGGGCTTAGAGACTGTTTCATTAGCTTTGATTTT	NONHSAT197442.1	chr3	.
EX_15_0626990	0.00329146	0.142036	GCTGACTTGTGAGAAAAGATCCAGGACAGATCTATTTTTGGATGCATCGACAGGCTTCAG	NONHSAT180726.1	chr19	.
EX_25_9774881	0.0334097	0.138721	TCCCTCTCAGTATATAAGCACTCACCAATAGCTATCAATGCTTTCTTCTAGGTTTTTATC	NONHSAT152638.1	chr1	-
EX_96_2823215	0.0139366	0.138529	CTAGAGCGATTGAGATAAAGTGAATTTTATTTTTTGTTTTGCCCACAGGTATCTTGGAAC	NONHSAT190953.1	chr21	+
EX_75_0035692	0.00964685	0.135071	TCTCTTCTCTTGAAGGACAGGTCTGATCCATGGTGCTAAGGATCTGAAGTGTGAAGTAAG	XR_001745185.1	chr7	+
EX_18_1722422	0.00205123	0.131548	TCCTGGTGGCACCTGGTTTGATTCTGGACAGCTCATTTCACATCTAGCATGGCATATAAT	NONHSAT235504.1	chr15	-
EX_30_4049407	0.0085464	0.116694	GTGCAGCAGGTATGTAAAATACAAAAATGTATTCTCCATGATGTGGTTCCAGTTTTCTGG	NONHSAT215378.1	chr8	+
EX_82_0975833	0.0153551	0.114749	CAGCTAGATAGGCCCTCAAACTTATCATGTCTTAAATTTTTCTACTTTGGTTACACCTTA	NONHSAT167681.1	chr13	.
EX_32_2899582	0.0227663	0.113898	TTACACATATCATCTGTCAGAACACTTCTTTGAAAATGTCACCACAGTGGATCCCAAATA	NONHSAT213394.1	chr7	-
EX_20_9753672	0.029211	0.113889	ATTCCATAGAATCCCCACACACAAAGCAGGTAAAAAGGTAGCTGCTGCAGTAGAAGAGGT	NONHSAT158488.1	chr10	.
EX_35_4026108	0.0184982	0.0980179	TTACTGATCATTTTGGGATGAACTCCTTGCGTGGTCTGTAAACAAACGCAACGCAGCTCT	NONHSAT247551.1	chr4	+
EX_99_6949311	0.0057831	0.096074	TAGTATCGTTGACACACACACTACTCTAAACTAAAGATGGGATATCGACTCTGGCTCCGG	NONHSAT242188.1	chr2	-
EX_80_4749717	0.000789763	0.0952152	AGTCTCTTGTAGTGGACACAGGTTATTAGTAATCTTTTGTAGCTATGAAAAAGTGCTGAA	NONHSAT236962.1	chr17	+
EX_43_1085569	0.00216556	0.0881135	TAGCTAATTATTCAAGCACTATGGTGATGGTGCTTCCAAACATACCTCGGAAAACCTCTG	NONHSAT187862.1	chr2	.
EX_13_4734403	0.00115124	0.0878525	ATCCGACGTAAACAATCTCCTTCACGAGATGTCCTCGTCTGGAATTAAAGCTGTTTATTC	NONHSAT129423.2	chr8	-
EX_57_1108843	0.000672713	0.0857288	GATATAATTCATCTGGCCTTTTGAACTGATTACTGAGTGTTCTCTAAACTCAATGGTTTC	NONHSAT210788.1	chr6	.
EX_28_3249127	0.00496224	0.0637154	GTGTTTTCTAATGTGCACTGTAGACGGACATAGTGGTATGTGATTACTATTCATAGATAA	XR_948354.2	chr5	-
EX_57_2352182	0.000467854	0.0482393	GGGCAGGTGCCTACACAATTATTTACTTAAGAACATACCTTCCTTTAAAATAACCAATGT	NONHSAT118607.2	chr7	+
