# Supplementary material for: Differential Expression Profiles and Functional Analysis of Long Non-coding RNAs in Children With Dilated Cardiomyopathy
Source: Front Pediatr. 2021 Feb 4;9:617298. doi: 10.3389/fped.2021.617298 (PMC7891041; doi:10.3389/fped.2021.617298)
Supplement: Supplementary Table 2 — mRNA profiles in pediatric dilated cardiomyopathy. [file Table_2.XLSX]

## Sheet: mRNA_D_VS_C_p005fc2
Accession	GeneSymbol	pvalues	foldchange	ProbeSeq	Chromosome	Strand
NM_023068	SIGLEC1	0.0457661	0.451983	GGAAGAGGTGATCACTCTCACACTAAGACTGAGGAAATAAAAAAGGTTTGGTGTTTTCCT	chr20	-
NM_018710	TMEM55A	0.0392524	2.35497	AAATTTATGGAATCAGCTCTCGCACTGCCCATCTTTGCAGTTTTGAAAAAGAAATTGCTT	chr8	-
NM_012252	TFEC	0.0261826	3.13987	GGTCATTGCCTTTCTCCATTGTCTAGTAGACATGTCTAAAGTTCAAACTTTATAGGATAA	chr7	-
NM_001242317	MAP3K13	0.0177859	2.21406	TGGACTTCATTTAAAGAAACCCACGGACCATTAATGGACAAAAACATGAGTCAATATGTA	chr3	+
NM_002758	MAP2K6	0.0367855	2.01374	ACAGCATCAATAGAAAGTCATCTTTGAGATAATTTAACCCTGCCTCTCAGAGGGTTTTCT	chr17	+
NM_001101426	ISPD	0.00255422	0.373794	CAGAGCAAGTGAAATGCCCCAAGCTTTTCTATTTGATGTGATTTATGAAGCATATCAGCA	chr7	-
NM_003538	HIST1H4A	0.010313	0.451831	AGCGCCAGGGACGCACCCTTTATGGCTTTGGCGGTTAAGGTTGCTGATTTCTCCACAGCT	chr6	+
NM_001629	ALOX5AP	0.0401129	2.50812	ATTACCTCATCTTCTTTTTCGGAAGTGACTTTGAAAACTACATAAAGACGATCTCCACCA	chr13	+
NM_018699	PRDM5	0.00112832	3.23578	CAAAGTGCACATGGACAATATCCATGGTGTAGCTGACAGCTAATAGGGGCTGTAAAGGAA	chr4	-
NM_000877	IL1R1	0.0166627	2.89169	TGGAAAAACAGTGTGGATATAAGCTGTTCATTTATGGAAGGGATGACTACGTTGGGGAAG	chr2	+
NM_017817	RAB20	0.0182186	2.80701	GTCACACACAGTGGATATATCCAGTCATAAGCCACCCAAGAGGACCAGATCTGGGTGTTG	chr13	-
NM_004106	FCER1G	0.00686458	2.40578	AGTGGTTCCTCCTCCCTGTTAAAGACTAATGCTCAGATGCTGTTTACGGATATTTATATT	chr1	+
NM_003931	WASF1	0.012142	2.15681	TTAGCAGTATCCCCTTCCCACTTATATATTGTGTGATATGATTTTGCTTGCCTATAGGAG	chr6	-
NM_173822	FAM126B	0.00384922	2.79991	TAACTTTTCTGGGTCTCAGGCTCTGATGTTTGAAAAAGAAGGGAATATATTGGGTTTTAA	chr2	-
NM_012287	ACAP2	0.0190006	2.52383	TGGATTCTCATGGTAGGATTTCTGAGATCTTAATCTAAGCTCCAAAGTTGTCTACTTTTT	chr3	-
NM_170736	KCNJ15	0.00419903	5.1752	AGGAACTGCATAGGATTATCCCCTGACATTCCAAGAGCAAAATAAAGCTCTTGAGAGTAA	chr21	+
NM_194282	LIN54	0.00044837	2.04919	CTATTTGGGGAGGGTTGGGTATATAATTTTTTAGCTCTATTTACATCCCAAAGTAGAAAG	chr4	-
NM_000280	PAX6	0.000876403	3.60121	TGTATGATAAACTAAGGATGTTGAACGGGCAGACCGGAAGCTGGGGCACCCGCCCTGGTT	chr11	-
NM_000043	FAS	0.00731589	2.76172	GACATTACTAGTGACTCAGAAAATTCAAACTTCAGAAATGAAATCCAAAGCTTGGTCTAG	chr10	+
NM_001128128	ZEB1	0.0145141	2.76079	CATCATGGTCATTTTCTAGTTTTTTACCAGACTCCCATCTCACAATAAAATGCATCAACA	chr10	+
NM_001143854	RPH3A	0.00776174	0.250555	CAATGTGGGCAAACATTACAAATTTGAGGTTGAAGTCAGGCAATCTTCAATGCCCTGTGA	chr12	+
NM_020804	PACSIN1	0.0284971	0.392488	AACTCCGAGAAGTGCTGTGGTCTCAGCAATGCACCTGTTTTGTACATGATTGTGTAATTT	chr6	+
NM_004566	PFKFB3	0.00787168	3.68478	AGAGGTCAGAGGATGCAAAGAAGGGACCTAACCCGCTCATGAGACGCAATAGTGTCACCC	chr10	+
NM_013322	SNX10	0.0138847	3.37698	AAGAGTGGCAGAGGCTACTACAAAAAGCAACCTTTTCATTTTCACTAAGAGTTTAAAAGC	chr7	+
NM_001173486	PRRG1	0.0255124	2.92193	ATCAAAAAGCTGGGTGACTACCTGAGCAACCTGTGCAAGACGTGAGCCCCAGAAGCAGGC	chrX	+
NM_012223	MYO1B	0.0468095	2.18647	CAAATTGTTTCTTATTTGGGAGGATAATGTATATACATTGGTATTATGTTAAATAATAAA	chr2	+
NM_001001664	SPOPL	0.0458082	2.90271	TCCAGTTGAACAAATATTGAGTGCCTATCATATGCAAGACTAACTCCTTACTAGGAATGA	chr2	+
NM_032412	CYSTM1	0.0204699	3.84095	TGGGATTCTAGATTAATGGGGGTTGCTACTGTTTAATTCAGTGACTTGATCTTTTTAATG	chr5	+
NM_016651	DACT1	0.0300408	2.19931	ACCGAAGCGTTGACCTGAACATATTAGTGCAATCCAGTCCAGATTGGACCTTTGATCCTA	chr14	+
NM_001122962	SIRPB2	0.0205416	2.92356	AATCTACCTCTTCCAAAGAGGCAGAATTCACCAGTGAACCTGCAACTGAGATGTCTCCAA	chr20	-
NM_014695	CCDC144A	0.0354044	2.30119	AATTACAGCAAGACATGCAAAAGTTTAAGAATGAGGTCAACACATTAGAAGAAGAGTTCC	chr17	+
NM_001776	ENTPD1	0.0169158	2.92867	GGTTATCTTATAGAGTCTCCTAGAATATTTCATTGGCATTGAGAAGGTGGAAAATGCAAA	chr10	+
NM_015713	RRM2B	0.0324731	2.61009	TGCTCCTTTGTAAAAAGTTAAAGATTTGAAAGAGAATCTCATATTCCCGAGGCATTAGGA	chr8	-
NM_177924	ASAH1	0.0423314	2.44311	TGTCCACTTCATTTTGTATAATCACAGTTGTGTTCCTGACACTCAATAAACAGTCACTGG	chr8	-
NM_144726	RNF145	0.0252245	2.22233	AAATGCCACTTTTAAAGCTGTTAATAGACTTTGCACCTTTTCTTTGACAAGGATGTGTCA	chr5	-
NM_006218	PIK3CA	0.0187017	2.12655	AGGTTTCAGGAGATGTGTTACAAGGCTTATCTAGCTATTCGACAGCATGCCAATCTCTTC	chr3	+
NM_001145717	PNPLA1	0.0457525	2.6408	GCTGAAGACTCAAACTGGGTGAATAAGGTCTTCAAGAAGAACAAGCAAAAGACAAGTGGC	chr6	+
NM_152892	LRWD1	0.0371726	2.00484	CCTCACACCATCGCAAAGGACCAGGGACACAGCTAACTAACTTATTCAGCTTTGGGCCGA	chr7	+
NM_012395	CDK14	0.00463899	2.44422	TGTGTATATGACAGCCAGTATAATCAATACCCTAGGTTATGCGTCTATATGATACTCATC	chr7	+
NM_020530	OSM	0.0236864	2.79041	TGGTGGTGGATCCTGGAATTTTCTCACGCAGGAGCCATTGCTCTCCTAGAGGGGGTCTCA	chr22	-
NM_001897	CSPG4	0.0245978	2.24816	TGTCGTAGAGGGCTGGGCCACATTGTCAGTTGATGGGTTTCTGAACGCCTCCTCTGCAGT	chr15	-
NM_002053	GBP1	0.0286872	3.59551	CAAAGATGCATTTACCTCTGTATCAACTCAGGAAATCTCATAAGCTGGTACCACTCAGGA	chr1	-
NM_030762	BHLHE41	0.0386246	2.33692	ACAACAGTCTGACTATGAGTGAGGAAAATATCTGGGTCTTTTCGTCAGTTTGGTGCATTT	chr12	-
NM_001995	ACSL1	0.0199328	5.45332	ACTCGGTTCTCCAGGCCTGATTCCCCGACTCCATCCTTTTTCAGGGTTATTTAAAAATCT	chr4	-
NM_032228	FAR1	0.0164306	3.1414	ACCCATGGAACAATATGCTTAGGATTACAGGAAGCAGTCCTTACTTACACTTCTTGTCTG	chr11	+
NM_005084	PLA2G7	0.0149585	2.02151	AAAGCATTTAGGACTTCATAAAGATTTTGATCAGTGGGACTGCTTGATTGAAGGAGATGA	chr6	-
NM_000405	GM2A	0.0043254	2.92203	TTCTTAGGGGTGGGGGATGAGGAGTTAAAGGTGGCATCTTCAATCGCAGGTCAAAGCAGA	chr5	+
NM_005907	MAN1A1	0.0156534	2.84968	GGACCATCTTTATGACCTGCTTTCTGTTTTTCAATATCATACATTGGTGTATGTCAAAGA	chr6	-
NM_018476	BEX1	0.0147695	6.3383	TGAACCAGTCTGTAAGATTTTTGTTAGCAGAAGAATTTTACCTATTGCATGGAAAGATGC	chrX	-
NM_017673	SWT1	0.0281022	2.65783	AGTCTCATTGTAGCTCTAAAAAGCCTAATGTATCCACTGTGGAATAAACTCCATAGACTC	chr1	+
NM_001204404	ANK3	0.0192801	0.384417	CAAAAGGACTGCCTCAAACAGCGGTTTGCAACTTAAATATCACTCTGCCAGCACATAAAA	chr10	-
NM_003468	FZD5	0.0226363	2.60864	AGCCAAATGAGGCACATACCGAGTCAGTAGTTGAAGTCCAGGGCATTCGATACTGTTTAT	chr2	-
NM_001007232	CARD17	0.0101191	2.93204	GCTGGGACTCTCAGCAGGTCCAACATCTGGAAATCACCTTACTACACAAGATTCTCAAAT	chr11	-
NM_001242629	GFOD1	0.0429752	0.480156	ATTTTGGCAAGTGTACATGGCTAAGAACAAGTGGAATCAGAATTCAACTTAAGTTTGCTT	chr6	-
NM_001281463	SMC1A	0.0488187	0.492308	TTTGAAAAGAACCAACTGAAGGAGGACCAAGATAAAGTACACATGTGGGAGCAGACAGTG	chrX	-
NM_014625	NPHS2	0.00459173	3.27399	TCCACCCTGAATTCCTCACACCTAACCCTGATAGTTACCTAAAGTGACACTTAAATGTTT	chr1	-
NM_014585	SLC40A1	0.0462456	2.53812	CTCATGTTATCATCATTAGTGATCTGTGTTGTAGAACATGAGGGTGTAAGCCTTCAGCCT	chr2	-
NM_021105	PLSCR1	0.00216306	3.06766	GTTTAGCTCTTACACTCTATCCTTCCTAGAAAATGGTAATTGAGATTACTCAGATATTAA	chr3	-
NM_001105251	ZFYVE16	0.0410615	2.61373	GTGTATGTATTCTGCCATGTAAGTAATTGAACAGTCTTAAAATAACCAAATGGTAGAGGG	chr5	+
NM_002386	MC1R	0.0450815	0.496959	GAGCATGGGGCCAGGAAAGTCTGGTAATAAATGTGACTCAGCATCACCCACCTTAAAAAA	chr16	+
NM_022052	NXF3	0.0298905	17.118	TCATCCTTCCAAAGGGGCCAGTTGTTCTGTGCACTTGTCCACCCCTGTTACCCCCAGGAT	chrX	-
NM_003223	TFAP4	0.0264088	0.38349	ATTTGGGTCTCTTTTATGACCTCTTTTTCAATACTGTAAATCGACCTTTGAACGAAGCCA	chr16	-
NM_004685	MTMR6	0.0472009	2.35393	AGAAACAAAACATAAAAACCCCAAAACTATCACTTGGAATTAGCAATATCACCCAACTGG	chr13	-
NM_052864	TIFA	0.00320823	2.26637	GAAATTTCCTGTAGTAAGAGGTCCGTATTTTTGTAACAGCCTTTTAAAAATGCTTTTGGG	chr4	-
NM_000020	ACVRL1	0.0275488	3.4883	GGTGTTCCAGGGTCGAAATTACACTTCTCGTACCTGGAGACGCTGTTTGTGGGAGCACTG	chr12	+
NM_138576	BCL11B	0.0416821	0.427918	CTCCAACCTAACCTGTGTCTGCGAAGTCCTATGGAAACCCGAGGGTTGATTAAGGCAGTA	chr14	-
NM_000618	IGF1	0.026024	4.51919	CAAGTAGAGGGAGTGCAGGAAACAAGAACTACAGGATGTAGGAAGACCCTCCTGAGGAGT	chr12	-
NM_018330	KIAA1598	0.027958	2.53025	GTAATAATTGCAGTAGTTGTATTGTATTGTATTTTTGCACGTGTGGTAAGCATAGGCTTG	chr10	-
NM_001080825	TMEM120B	0.00614098	0.440565	TCTTCTTCTTTATAAACAATTCTTTGTAACTTTTTGTATTGACAGTTTCAAACTTACAGT	chr12	+
NM_001037131	AGAP1	0.0370972	0.324028	CCCTATGATGGTGTGTGTCAAATCAGTTGTAGCTAATCTGTCCAGGGAGAATACTGGCTT	chr2	+
NM_001017927	C2orf76	0.0493233	2.15258	CATCGCAATTTCAAACCTGTAGTGTATCACGGAGTGAATTTGGACCAAACTGTAAAGGAA	chr2	-
NM_000139	MS4A2	0.0352518	0.308358	AATTGTAGTGATGATGCTGTTTCTCACCATTCTGGGACTTGGTAGTGCTGTGTCACTCAC	chr11	+
NM_138554	TLR4	0.041848	3.7112	TTACTGAGTGTTTCAGAGTGTGTTTGGTTTGAGCAGGTCTAGGGTGATTGAACATCCCTG	chr9	+
NM_004665	VNN2	0.00710569	2.93582	AAAGAGCCTGGGTGTTTGGGTCAGATAAATGAAGATCAAACTCCAGCTCCAGCCTCATTT	chr6	-
NM_032328	EFCAB2	0.00801005	4.07302	TCGAGCTTTTGAGGTTTTAGATTCAGCTAAACGTGGGTTTCTTACTAAGGACGAGCTGAT	chr1	+
NM_134268	CYGB	0.0302703	0.393796	GCAACCGCCCGTCCTCCTTTTCTAGTTTCTGATGTTTGTAACCAGACCCAGCTGTGTCAT	chr17	-
NM_001719	BMP7	0.0470225	6.67126	ACTGTGTCTCCATCTTGACTCAGACAGTTCCTGGAAACACCGGGGCTCTGTTTTTATTTT	chr20	-
NM_015077	SARM1	0.0152225	0.499294	TTAAGCTGCGGCAAGAACATTGTGCCCATCATTGATGGCTTCGAGTGGCCTGAGCCCCAG	chr17	+
NM_001145088	TBC1D31	0.0127863	0.416098	GACGGTACATTGCATCTATTATGGAAAATGGAAGTCTAAACATATATTCAGTTCAGGCTT	chr8	+
NM_024945	RMI1	0.00484118	2.20627	AAAGAGGGACTGTTTACCATTCTTCCACTGTGCTGTTATAAAGTTGTATTTGAAAGGTAA	chr9	+
NM_021209	NLRC4	0.0334914	2.97862	ATGGATGGCTTGCCTTCATGGGTGTATTTGAGAATCTTAAGCAATTAGTGTTTTTTGACT	chr2	-
NM_018349	MCTP2	0.0322445	3.74873	TTATAATCATTTCATTTGCCTGAATGTTTTAAGCAGGAAGTAGAAATACTTTGGCTGCCC	chr15	+
NM_017845	COMMD8	0.043971	2.56581	TATTGAAATGAGTAGAGAGGAGCTGCAGAATCTAATACAGTCCTTGGAAGCAGCGAATAA	chr4	-
NM_152862	ARPC2	0.0201844	2.51752	ATTCCACTTGATCAACTTAATTCCTTTTCTTTATCTTCCTTCCGTCACTTCCCTTTTCTC	chr2	+
NM_148894	BOD1L1	0.0176442	2.74333	ACCAATACTCTTTCCATATTGTCTTTTTCAGTGAAGAGAAATGCATTCAAGATTAGGTCC	chr4	-
NM_020169	LXN	0.0421729	2.67625	GGCATCTAGCTTATGAGGCCAAATAATCCCAAAGTGTCACTTTATATAAATGTCTTGATT	chr3	-
NM_144590	ANKRD22	0.0169837	8.68241	CTTCTTCTGTGACTGGGGATAATATCTGTAATAACTTGCTAGATCAAATGACAAAACACA	chr10	-
NM_015999	ADIPOR1	0.00650475	2.1351	TTACCCCCATCCTTAACTTTGTATCCTGGCTTATAACAGGCCATCCATTTTTGTAGCACA	chr1	-
NM_198495	CTAGE4	0.0167839	2.20034	AGGTCAATGCCTTCAGAAATGGAATCCAGTAGAAATGATGCCAAAGATGATCTTGGTAAT	chr7	+
NM_080675	SUN5	0.0267728	2.11581	GCCCAGAGAGCAGCCTCACCAGAACCCCTACCCTAAGAGAGATTAAAATTTATTCTTTAC	chr20	-
NM_002835	PTPN12	0.0390654	2.09609	ACAGTCTAATTGTTCATCCTAATTGTTCCTGTTTTCATCTAGTCAGAGATTCAGTAAGTG	chr7	+
NM_014940	MON1B	0.0141037	0.448375	CCTGCATGCTCGTCTCCACAGCACCTCCCGACCCCTGCGCCTCATTTACCACGTGGCTGA	chr16	+
NM_021183	RAP2C	0.0061315	2.62777	ACCTCAATCATGGCCATACCGAGCAGATAAAACTCAGAGGAAATTTGCACAGATGCTGCT	chrX	-
NM_004347	CASP5	0.010673	2.32239	ACCGCACAAGGGGCTCCATCTTCATTACGGAACTCATCACATGCTTCCAGAAATATTCTT	chr11	-
NM_001284	AP3S1	0.0173271	2.54889	CAGTATAAAAGTGCCAAACCTGTCCTCTTTTAAATAAAAATGTAAAAAGGCCACTCCCAG	chr5	+
NM_002587	PCDH1	0.00673041	0.223805	GGCTTCTGGGGCTGGGTCCCACATGCCCTTGACCCTGACAATAAAGTTCTCTATTTTTGG	chr5	-
NM_176894	P2RY13	0.0136712	2.5097	ATGCCAGATTTTCTTGGTATCTCCCATAATACGACCTACAGTCCATGGTCTACAGATGTT	chr3	-
NM_018407	LAPTM4B	0.0109842	2.94944	TTGGTGGTAAAGGATTTTCTCCATGGCCTGAATTAAGACCATTAGAAAGCACCAGGCCGT	chr8	+
NM_024092	TMEM109	0.0387117	0.476889	GGTTTTAAATAAAGTGCACGCTATTTTATTATCTTGTTCTGAATAAAATGTATTTACTCC	chr11	+
NM_152387	KCTD18	0.0281495	2.01343	TAATCTCTAGAGAGGTCCACTTTGTTGCTGAAGTAAACGTTACTTGTTGCAACCCGAGGA	chr2	-
NM_198159	MITF	0.00603609	2.16263	GGGGAAACTTGATTTGAGATTTTTATGCCTGTGACTTCCTTGGAAATCAAATGTAAAGTT	chr3	+
NM_138492	PRELID2	0.0424276	0.431118	CCAGACCTATGTTGAAGCTAAGCCGTATTTATAACAATGTTTAAGATTCTCAGAAATCAG	chr5	-
NM_001002919	FAM150B	0.0249012	0.165343	GACTCTTCCATAAGTCCTTTGAGTTTTGTATGTTGTTGACAGTTTGCAGATATATATTCG	chr2	-
NM_001042749	STAG2	0.0431319	2.74502	TAATCATTCCATGCCTTAATATGCTTGCAATACAAGAATATCTTCAGATGGGTGAATACC	chrX	+
NM_032047	B3GNT5	0.0168391	3.88031	AAATGTCAACAAAGGGAAAATAAACTATCAGCTTGGATGGTCACTTGAATAGAAGATGGT	chr3	+
NM_152891	PRSS33	0.0477337	0.213935	CAAGGCACGCAGTGATGGGCAAACCAATTGCTGCCCATCTGGCCTGTGTGCCCATCTTTT	chr16	-
NM_020980	AQP9	0.0219531	3.71404	TCTACATCAAGGGATGCACCTTCAGTCAAACTGTCAAAAAGCCCAGAATTCCCAAAGGCA	chr15	+
NM_015268	DNAJC13	0.00178325	2.26995	AAGTCCACATTCCTCCAGCTGATACGTTGAAGCAAACTCTTACTGCCTTTCTCCTGGTTT	chr3	+
NM_017952	PTCD3	0.0105639	0.484185	TATGGTGACCAGGAGCCCTCAACTGATTACCATTTTCAACAAACTGGACAGTCAGAAGCA	chr2	+
NM_022337	RAB38	0.0431947	0.355399	ATGATTTGGACTCCAAGTTAAGTCTCCCTAATGGCAAACCGGTTTCAGTGGTTTTGTTGG	chr11	-
NM_001012967	DDX60L	0.036547	2.43304	AGATTTGTTTAAGTCCCCTACACTTTCTTATTTCTAAATGATCAAGAGTACACTTCCTGG	chr4	-
NM_033446	MVB12B	0.0114869	0.345192	CTTGTACTTGGCAAGGGAAGTCCACTGTGTGATTGTCTGTATTCTTAATATAATTTGTTA	chr9	+
NM_012472	LRRC6	0.0170013	3.14706	ACACCCAGAAGACGACCTGAACCCAAAATTATACCAAGTGAGGAAGACCCAACCTTTGAA	chr8	-
NM_001024457	RGPD1	0.0241856	3.52272	CAGTGATATGAAAAAGTGCCAAACAGGGCTATAAAATTGTGGTCTACTGTAAATGGTTTG	chr2	+
NM_004443	EPHB3	0.0154049	2.07629	AACTGGAGGAGGGGACTCCAGGAATGGGGAAATGTGACACCACCATCCTGAAGCCAGCTT	chr3	+
NM_004997	MYBPH	0.0198668	8.95463	AAGGCGCAGAGATTGGAGTGCCCTGCGGAGTTGCACACTGGGTGGGAAGCACTCAAATAA	chr1	-
NM_003299	HSP90B1	0.0203912	2.34128	AAATTACCATGCGAGTCGGAAGAAAACATTTGAAATTAATCCCAGACATCCGCTGATCAG	chr12	+
NM_016422	RNF141	0.0124582	2.32726	CTATGTACTGAATTTAGAGGTTGAGAATAATAGGATCTGTGTTATTCTTAGTACCCACTG	chr11	-
NM_001184816	CEACAM1	0.0238258	2.47278	ACATCACTGTGAATAATAGTGGATCCTATACCTGCCACGCCAATAACTCAGTCACTGGCT	chr19	-
NM_001779	CD58	0.0205898	2.57176	AGCAATCCATTATTTAATACAACATCATCAATCATTTTGACAACCTGTATCCCAAGCAGC	chr1	-
NM_002052	GATA4	0.0193322	2.07415	GCTACAGGGGCACTTAACCCACCACAGCACAGCCTCATCAAAATGCAGCTGGCAACTTCT	chr8	+
NM_014313	TMEM50A	0.0226598	2.04606	ACGCTGTGAATATTGCCTGGTGATCAAGACTCTCCTCAAAGAAATGACTTGCTGTCATCC	chr1	+
NM_012252	TFEC	0.0295409	5.81072	AGTTGCTTATGGCATACAAGGCTAAAATTAATTCAGCTATTTAATCTTAATAATTATTAT	chr7	-
NM_058172	ANTXR2	0.0307654	2.09064	TTGGTGTCCAGGTTTGTGGCACTGTTCCAAGAGGCCTTACACACACACACAAATATACAA	chr4	-
NM_005906	MAK	0.0091969	2.60833	GAACTTTGGGCTACTCTGTTTAAATCTGCCACTTTCTGGACTGGACCTTAGTACTGTAAA	chr6	-
NM_001712	CEACAM1	0.0277034	2.4028	CCATGCTGTGCTGTGTTATTTAATTTTTCCTGGCTAAGATCATGTCTGAATTATGTATGA	chr19	-
NM_000328	RPGR	0.0150996	2.34757	CAGGATACAGCTCTTACTGAAAACGATGATAGTGATGAATATGAAGAAATGTCAGAAATG	chrX	-
NM_003545	HIST1H4E	0.0269763	0.361915	CTTCGGCGGCTAATGCTACCGCTTAAACGACTCAGCATCTCGACTTCCCAAATCAAAGGC	chr6	+
NM_013380	ZNF112	0.0413564	2.04039	TGCTGCATTTCTTAACGTTTGGTCTCTATACATTATACCATCTGCTGAAGTTTAGCTTTG	chr19	-
NM_018406	MUC4	0.038327	2.50237	CAGGACACGCCACCCCTCTTCCTGTCACCGACGCTTCCTCAGTGTCCACAGGTCACGCCA	chr3	-
NM_006256	PKN2	0.0267267	2.65194	TTGTCCAGAGATCATTTATATTACCTTCCAAATTGTTTATTACCCAAGATCCTTTGGGAG	chr1	+
NM_017831	RNF125	0.0282621	0.490296	AACTGTATGAAGACAGCTTGCTGGATCATTGTATTACTCATCACAGATCGGAACGGAGGC	chr18	+
NM_024807	TREML2	0.0389206	2.16907	TAAGATAGCTGTTCTCCCTATCATGACGGTGTAGCCACCATCCTGTTGTATACTAGGAGA	chr6	-
NM_007199	IRAK3	0.019347	3.42994	TTGTCTCATGACCAAATCCACGCTCAATTAGAGCCATTCAAAATTCCTTAAGATCATGGG	chr12	+
NM_173791	PDZD8	0.0449031	2.13336	GGCTACAAGCTCTAACACTTCTTATGATTCACTACAGAGCAGGCATTGAAGATATAGAAA	chr10	-
NM_153332	ERI1	0.0448636	2.02529	AAGCTTCCAAAGCCCGTAAATTTGTTAATCTAGAGCAGGGGTCAGCAAACTACCACCCAT	chr8	+
NM_173165	NFATC3	0.0160608	0.477374	CCCAAGTATTCAAATTACATCTATCTCTCCTAACTGTCATCAAGAATTAGATGCACATGA	chr16	+
NM_001003927	EVI2A	0.0315823	2.28393	GCTGAATCAGACACTTGGAAAAGAACAAAACAGCTCACAGGACCCAACCTAGTGATGCAA	chr17	-
NM_001005505	CACNA2D2	0.0164251	0.322011	AAACAGACAAAACAATCCCCATCAGGTAGCTGTCTAACCCCCAGCTGGGTCTAATCCTTC	chr3	-
NM_198279	CXorf23	0.0190399	2.181	TGCATACCTACTATGTGTAAGAGCAAATGGATGGGATTTTTAAATGAAATTTTTAGGCCC	chrX	-
NM_016610	TLR8	0.0438884	3.08024	GTCGATTCCATTAAGCAATACTAACTGACGTTAAGTCATGATTTCGCGCCATAATAAAGA	chrX	+
NM_016230	CYB5R4	0.0311976	2.39035	TGCATTTGTGGACCAGTGCCATTTACAGAACAAGGAGTAAGGTTGCTGCATGATCTCAAC	chr6	+
NM_183013	CREM	0.0266116	2.16513	AGATTGTATTGCTGTCCTTGAATGCCATAGTCAAAGAGAGTTTTTAATAGAACCATGTTG	chr10	+
NM_017560	ZNF853	0.0187473	0.359276	GAATCAAGACGTGGTGAGACACACGTGGAAAATCTTCGATCCTGGTGAAAATGATCGCAA	chr7	+
NM_032290	ANKRD32	0.0451254	2.55237	AAACTTCTACAAAACTCTAGTATGGGCTTCTGACTTTTTCCAGGGTGTAGAATTTGACTC	chr5	+
NM_001100912	BEND7	0.0219778	2.64173	AAGGAGCTACTACCCAAGGGAAGGGAGAAGATTAATTGGTGACCTTTCGCCGTGTTAAAA	chr10	-
NM_001282746	ARMC3	0.00365099	0.399357	AATCAGAGCCAGCTTCTGGACGAAATACTGTTCTCAGCAAAAGCGCCACCAAAGAAAAAG	chr10	+
NM_001010912	C10orf120	0.018987	2.01724	GAAAAAATATGGACAGCAAAGGTGATTGCGCCCCTGGAGGCATTTAAAATGCCACAACGA	chr10	-
NM_001039888	ANKRD34A	0.0428617	0.414128	GTCATTTCACATGCATATGGGATTACTTGTGTACCTACAGGCACAGCATATCAATAAACA	chr1	+
NM_007282	RNF13	0.0167602	2.2294	GCCTTGTATGAGGGGAGTTTGAATGTTAATAAACATGTTTTCCACTTTAAGATCCAGTAA	chr3	+
NM_003485	GPR68	0.027647	0.331659	TACTGTCAAGAGTTGTATTTTTGTATTGTCCTTTTTGCCAAGTCTACATGTGTTGACTCT	chr14	-
NM_002476	MYL4	0.042662	2.78004	ACTCCTCTGCCAAAGATCCCAACAAGACAACATGGCTCCCAAGAAGCCTGAGCCTAAGAA	chr17	+
lnc-POLR3E-2:2	lnc-POLR3E-2	0.0321162	0.326835	CGGAAACTCTTAAGCAGGATGACAGACCTGAAGGTCAATGTTCTCAACCTTGACGTAAAG	.	.
NM_001164377	MRGPRG	0.0443524	0.386128	CTGGGGGAGGGCGCCGAGCTGGGTGCCAGGGGACAGTCCCTGCCCATGGGTCTCCTATAA	chr11	-
NM_005503	APBA2	0.0478651	0.373343	TTGGACTTTTATTTTGGCAGGCTTTTTTCCAGACTCTAGGGTTTTCCAATGTGACTAATG	chr15	+
NM_001695	ATP6V1C1	0.0224283	2.90054	ACCATCTTCAGGTATGGGATTTCTGAACGTTTCAAATTTCAATCAATGAGCACTGTCAAC	chr8	+
NM_015515	KRT23	0.0184087	2.54885	CTGCAAGCTCCAGGACATGCAAGAGATCATCTCCCACTATGAGGAGGAACTGACGCAGCT	chr17	-
NM_001185096	AIF1L	0.0329385	2.25483	GATGATGGAGAAGCTTGGTGTCCCCAAGACCCACCTGGAGATGAAGAAGATGATCTCAGA	chr9	+
NM_004864	GDF15	0.0279196	2.07683	TATTGGGGTGACCTTCTTGGGGACTCGGGGGCTGGTCTGATGGAACTGTGTATTTATTTA	chr19	+
NM_002396	ME2	0.00073963	2.13665	TGCCAGATGTGTATGAATGGCCAGAATCTGCATCAAGCCCTCCTGTGATAACAGAATAGA	chr18	+
NM_014720	SLK	0.00125314	2.34281	TGTGGTTGCTGGTGTGTGTAATTATTAATGAAATGTTCACTCCTAGTCCCTTATGAGGCT	chr10	+
NM_012413	QPCT	0.0277579	5.24958	GTGTGGAAACATCTATCCTATAGATCATCCTATTCTTATGTGTCTTTGGTTATCAGATCA	chr2	+
NM_001979	EPHX2	0.00250852	0.470378	TGGCCTTACACACATCTTGCATGGATGGCAGCATTGTTCTGAAGGGGTTTGCAGAAAAAA	chr8	+
NM_006068	TLR6	0.0190889	3.1836	AAGACTTAACAAAAACAATGTTTCATCTGGGGAACTGAGCTAGGCGGTGAGGTTAGCCTG	chr4	-
NM_001093729	CCDC102B	0.0323815	0.420116	GATTAAGTGCAAACTCTCAAAGTCCTGATTTCAAGATGTCACAAATTGATCTGCAAGAAA	chr18	+
NM_000414	HSD17B4	0.0197302	2.11601	TAACCAAAGGCGGAAATATTGGGGCTAAGTGGACTATTGACCTGAAAAGTGGTTCTGGAA	chr5	+
NM_172240	POC1B	0.0160453	2.52748	ACACATGCTTCAGAAATATTGTTGCTTAGGGTGATTTGGGCAGCTAAATAGTAAGTACTT	chr12	-
NM_021183	RAP2C	0.0107974	2.4201	ATTGTGTGTGATGTTCAAATAAAGTGGTATCTACATTCATGTGATTTATGGGTCAGCATG	chrX	-
NM_017593	BMP2K	0.0197078	2.18169	GAATTTGACCTTCTAAGATCAAGTAAGGGACACTTGAAGGCTTATTTTGCTTCACAGTAA	chr4	+
NM_145165	CHURC1	0.042503	2.46095	CCCAGTTTCACAGAATCCTTATTTTTCTGTTCAAATTAGGAATTAGGGACATGGATGAAA	chr14	+
NM_152434	CWF19L2	0.0498846	2.17239	CTTCATTTTAGTCACCATGGAGTAAAAACATATATTCGATGATCTGCTCACATTCCTGCT	chr11	-
NM_178557	NAT8L	0.0259753	0.145532	TTTCTTGCAGCTCAGATTTTGTTAATCTGGAATATACAGACAGACGTAAAGTGTTTTAGC	chr4	+
NM_001080394	SPIDR	0.0335242	2.08547	GAGCTACGAAGTGAAGAGTGTCCTCGGAAAGGAAGTGGGGTTGTTAAATTGTTTTGTCCA	chr8	+
NM_004049	BCL2A1	0.022901	3.34995	TGTAACCATATTTGCATTTGAAGGTATTCTCATCAAGAAACTTCTACGACAGCAAATTGC	chr15	-
NM_000629	IFNAR1	0.0418692	2.39827	AGCTTCCCTTTTTTACAGTGGACAAGGACACAAATAATAAATAAATCATCCCTAATGCCC	chr21	+
NM_003002	SDHD	0.0248935	2.28911	TTAAGCTCACAATAAGGAAGAAATAACAGATAAGTCCATTGGTGGACAGCCTTCTTCTCT	chr11	+
NM_144643	SCLT1	0.00998273	2.30195	GAACTCATTGCCTTCATCAATGTGTCTGTTTTTTAATTCCTCCTTTTTCCCTTGAAAGGA	chr4	-
NM_001193552	ZNF850	0.0249001	0.304167	GATTGTAAAGAATGTGGAAAATCTTTTACTTCTCGCTCAGCACTAATTCAACATCAGCGA	chr19	-
NM_018349	MCTP2	0.0137922	3.31918	CAAAACCTGCCTCTCATTTATGTATTAGGAATCTTGTGACAACGGAACAGTTGAAAAATT	chr15	+
NM_025059	CCDC170	0.0407788	2.61936	GTGACTCTAGTGATCTTTAACATACACAGAATGATCTACAGTGATCTTTAACATACTCAG	chr6	+
NM_002881	RALB	0.0349828	2.32491	AATTATGATCTGACTGGAAAACAATCCTGTATCCCCTCCCAAAGAATCATGGGCTTTTTT	chr2	+
NM_001018100	MYZAP	0.0310539	5.97049	TTGGACTATTTAACAGAAACCCAGGCCAAGACTGAAGTGGAAACCAGAGAGATAGGAGTG	chr15	+
NM_004482	GALNT3	0.0147168	3.28553	ATTTCAAATGCAGAATACTTGACTCATTTAAAGCTAAATTTTGTTACTGATTCAATTATA	chr2	-
NM_005966	NAB1	0.0149915	2.21956	AAGTTTCCTTAACTATCTTATGTTTCTAGTCTTTCAAGCTTAGTGATAAGGTGGAAGCAC	chr2	+
NM_016429	COPZ2	0.0231288	0.456047	GGTTCTTCAGTCTGCCAAGGAACAAATTAAATGGTCGTTATTGAAATGAAGGCTGTGGAT	chr17	-
NM_182909	FILIP1L	0.0177969	3.53598	ACCGGCAGTCATCATGGCAGTTTCAGCGTTCAAACAGCAATAGCTCAAGTGTGATAACTA	chr3	-
NM_001199835	SNX10	0.0474342	2.70522	CACATGGATGTAAAGTAAATACAGCTCCGCAGGAATCCTGAAAAATAATTCTAATGTTAC	chr7	+
NM_033306	CASP4	0.0336659	2.38871	GCCAAAGCTCAAATGCCCACCATAGAACGACTGTCCATGACAAGATATTTCTACCTCTTT	chr11	-
NM_020995	HPR	0.041245	10.1367	AAGCTTTGATAAGAGCTGTGCTGTGGCTGAGTATGGTGTGTATGTGAAGGTGACTTCCAT	chr16	+
NM_000990	RPL27A	0.018292	0.202085	TGCTGAAAAGTAATATTTTCTCTTTCGAGAGTTTTCATGGCCTTTTAAATTACACCCCCA	chr11	+
NM_003795	SNX3	0.0190051	2.01374	GGCACAGAACGAACGTTGTCTTCACATGTTTTTACAAGATGAAATAATAGATAAAAGCTA	chr6	-
NM_015275	KIAA1033	0.0312491	2.76001	TTTTGTAAAAGATGGCAAGTTTGTTACCTCACTTGAGTGGGGTTTTCCTTTTCCCCCAAT	chr12	+
NM_024503	HIVEP3	0.0291752	0.477736	GGAAAAGGAAACTTCAAACAATATAGAATTAAATGTAAAAGGAAGCACTCCTGTGTACAG	chr1	-
NM_004651	USP11	0.000661903	0.482383	TCCCAATTTCTGGGCTACCAGCAGCATGACTCTCAGGAGCTGCTGTCATTCCTCCTGGAC	chrX	+
NM_182597	LSMEM1	0.0366461	5.20005	GAACCTGCATTAGTTCCAGCAATGAAAGTAAGACACACAGCATATGACATAAGACACAGT	chr7	+
NM_016616	NME8	0.0120164	2.62548	ATACAACCATTTGGCACAGCTTCCTGGGAGGAATAATAAGAAAAACATGCTTTGGAGGAA	chr7	+
NM_004354	CCNG2	0.0159438	2.17953	ACACATGCAAATTGTCAGCTTATTGAGACAACCCACTTAGATTCATATATGGACAAGGAC	chr4	+
NM_014373	GPR160	0.000629727	4.97344	AGGCACAGAATGCTTATTCTCGTCACTGTCCTTTCTATGTCAGCATTCAGAGTTACTGGC	chr3	+
NM_006896	HOXA7	0.0438884	0.370895	GAAAAGCGTCTTTAAGAGACTCACTGGTTTTACTTACAAAAATGGGAAAAATAAAAGAAA	chr7	-
NM_198449	EMB	0.029225	2.42154	GCTTGACTAACCCCAGATTATCTTTCAAGACTTTAATCTGATCTTGTGTCTTAGAGAAGC	chr5	-
NM_001145191	FAM200B	0.0461639	2.12907	TTTCAACTTCTGCCTTTCTGTGTACTCCCTTATCCCACTGGGTGATATTATTTGGCATGG	chr4	+
NM_016653	ZAK	0.0430059	2.37481	GTGAAATGCTTCATGTTTTACAAACCAAAAAGTCGGGTAGCAACAAACTTATTGTATGTC	chr2	+
NM_000600	IL6	0.0225338	2.34037	ATTGTTGTTGTTAATGGGCATTCCTTCTTCTGGTCAGAAACCTGTCCACTGGGCACAGAA	chr7	+
NM_002233	KCNA4	9.39378e-05	0.122535	AGCAGTCATTTATCAGTGCTTTAACAGCATATCGTATGTCTTTGGATTCTGTAGTTGTTT	chr11	-
NM_001444	FABP5	0.0109815	2.05225	GAAGAAAACACAGCTGATGGCAGAAGAACTCAGACTGTTTGCAACTTTACAGATGGTGCA	chr8	+
NM_032317	DNAJC30	0.0419493	0.378633	GCCATTCCTGCACTCAATGTATTGTGTAAAATCCTTAGGTAAAATGGGATAAACCCACAG	chr7	-
NM_001024465	SOD2	0.0293202	2.38138	TTGATGTGTGGGAGCACGCTTACTACCTTCAGTATAAAAATGTCAGGCCTGATTATCTAA	chr6	-
NM_021935	PROK2	0.0445652	3.39722	GTTGTAATTTAAACCTTGTTTGTAACTGAAAGGTCGATTGTAATGGATTGCCGTTTGTAC	chr3	-
AJ301560	XKR6	0.00856435	0.318324	TCTGTCTTCAACATCATTTGATACTATAGACTTATTCATAAGGTCAATTGCCTAGTCAGG	.	.
NM_003264	TLR2	0.0310982	2.32078	AAGTCCTAGGTTCCCATATTTAAGACCAGTCTTTGTCTAGTTGGGATCTTTATGTCACTA	chr4	+
NM_006665	HPSE	0.0257503	2.14772	AGTGGATGAAAACTTCGATCCTTTACCTGATTATTGGCTATCTCTTCTGTTCAAGAAATT	chr4	-
NM_001276	CHI3L1	0.0120411	6.9654	TCCTTATCAAAGGACACCATTTTGGCAAGCTCTATCACCAAGGAGCCAAACATCCTACAA	chr1	-
NM_002890	RASA1	0.0236869	2.00628	ATGTCTCCTTTGCTCTTGCCAAAAAATAGCACACTTTTCCACATTCCAGTGATGTGTGAG	chr5	+
NM_003268	TLR5	0.048614	4.46739	AACAGTAGAAAGATCGTTTGTCTTGTGAGCAGACACTTCCTTAGAGATGGCTGGTGCCTT	chr1	-
NM_001207008	MLLT4	0.00594519	3.29721	CAAGCTCATGCTGGAGTGGCAGTTCCAGAAGAGACTCCAGGAGTCGAAGCAGAAGGACGA	chr6	+
NM_133265	AMOT	0.0474555	0.474522	CAGTCTCCTATTATCTCAATTGCTTATGTGCATATGGAATATGTTACTTAAAACGTGTGC	chrX	-
NM_001347	DGKQ	0.0105021	0.472461	CTGCCTGAATGCAACAGTAATTTATATCCAGGACAAATACAGTCTGGGCGTCACTATCCT	chr4	-
NM_001008723	CFAP58	0.0282865	2.76266	CAGGCCCGGAATGGGAAAATCTATTCCAAAGAGACACACTAATAAATACTTCATTATAAA	chr10	+
NM_021624	HRH4	0.0346983	0.294913	GAAATGTACATAATGTTTATATACACTTATGCCTTACATTAAAGTCCAATATGAGAAATA	chr18	+
NM_017712	PGPEP1	0.0392603	0.444233	CCTGGGGGTTTTGTGTCGTGACACTTTGTCTCAAGGAGATTCCACATAGGGATTTGAATT	chr19	+
NM_001017390	SULT1A4	0.0216319	2.12062	ACTTCATGGTTCAGCACACGTCGTTCAAGGAGATGAAGAAGAACCCTATGACCAACTACA	chr16	+
NM_001195087	GGACT	0.00483224	0.241774	TTTCTGGTCACCCTGTGAAGTGGACTTAACTTTTTCTTGAATCATGTGGAAGGATTCTGA	chr13	-
NM_001031853	INSC	0.0102292	5.17942	AACATGGAGGAGAGTTTTGTGTAGTGAGTGTGGGCGAAGAAATACATTTGGCTGTTCTCA	chr11	+
NM_022488	ATG3	0.00774211	2.09912	AAGACATCAGTCAGGATCATGTGAAGAAAACAGTGACCATTGAAAATCACCCTCATCTGC	chr3	-
NM_015571	SENP6	0.0352506	3.44018	GGGAGTATTAACAACAACCAAAAAATATCTATTGAGACACAGTAGAGTCTCAGTAAGAGA	chr6	+
NM_001098845	ANXA8L1	0.0278158	3.71602	GGCAACTGAGACTGGGTACCTGGAGATTCTGAAGTGCCTTTGCTGTGGTTTTCAAAATAA	chr10	-
NM_016245	HSD17B11	0.0409189	2.25962	GCATGGGATTCTGACTGAGCAGAAGATGATTTTTATTCCATCTTCTATAGCTTTTTTAAC	chr4	-
NM_178460	SIRPD	0.0447608	2.03864	CTGTCAAAATAATCCAAACAGGGAAGGAACGTACAAGTAAATAACAAAAGCCCCCATACT	chr20	-
NM_014812	CEP170	0.0211102	3.95453	CTATTCTCCTTGTAAAGCTAAATTCCCCATTCTGTCTAATAAAGGAAGACTGAAAAAAGG	chr1	-
NM_001160011	ST6GALNAC3	0.0348392	3.54964	GACCACAGAGAAGCGCATGAGTTACTGTGATGGAGTTTTTAAGAAGGAAACTGGGAAGGA	chr1	+
NM_003064	SLPI	0.00683218	3.47863	AAGAGATGTTGTCCTGACACTTGTGGCATCAAATGCCTGGATCCTGTTGACACCCCAAAC	chr20	-
NM_012155	EML2	0.0122826	2.20212	ACATGGAATGGGCCACAGCTACTTGTGTCCTAGGGTTTGGGGTGTTTGGGATCTGGTCTG	chr19	-
NM_005725	TSPAN2	0.0461719	2.69604	CCCTTTTGGAGATAAGCTTTCCAAAATATGCGTATGAGTAAAATTAGAGAATTCCACCAC	chr1	-
NM_030962	SBF2	0.0315984	2.16721	TTCGCTACAACCACTGACACCAGCTGGCGTCATAGGTAGCTAGATCATTGCATTTGTTTT	chr11	-
NM_002480	PPP1R12A	0.0350554	2.2773	GTATCTAAAACTGAACAGCTACTGTGCTATATTGATTTTATTGGTAGTATTGAGCAGACC	chr12	-
NM_014423	AFF4	0.00323374	2.51804	TCTATCTAGCCTCCGTTTTGAATGGTTTTAAGAAATTTTGTATATGGAGGATGGAAATGC	chr5	-
NM_001776	ENTPD1	0.0213127	2.14511	TGGTTACTTCTGTAGACAAAAGAATAATGCTACTTAATCAGGCTTTCTGTGTGACAAGAA	chr10	+
NM_001286446	FAM65B	0.00255148	0.370455	ACTTAACTTCCAGGATAGCTGCAAGACCCTTTTGTTCCTTTGCCATGAGCAGGTTTTAGG	chr6	-
NM_003614	GALR3	0.00902257	0.440536	CCTTGCGTCGCGTCCGCCCCGCGTCCTCGGGCCCACCCGGCTGCCCCGGAGACGCCCGGC	chr22	+
NM_012482	ZNF281	0.0049213	2.22586	AGATCCTCAGAAAGACATAGAGCCTAGAACAACGTATCAGATTGAGAACTTTGCACAAGC	chr1	-
NM_001462	FPR2	0.0201248	2.57028	GTGTTATTTTTTGTTTTTTGACTTCTGCCTATACCCTGGGGTAAGTGGAGTTGGGAAATA	chr19	+
NM_001195135	RNF225	0.00504566	2.31075	GCTGGCCCCGGCTGGGCCCCGTGGCCACGGGGCGCGAGGAGGCTGTGGGGCTCACAATAA	chr19	+
NM_017969	IWS1	0.0232826	2.12344	GTTATGCACCTTAAGAAGCAGGACCTTAAAGAAACATTCATTGACAGTGGTGTGATGTCT	chr2	-
NM_013254	TBK1	0.0471763	2.11024	TCTACTCTGAGTGGGGCTAAATAAGTTATTTTCTCTGACCGCCTACTGGAAATATTTTTA	chr12	+
NM_020703	AMIGO1	0.0289437	0.370781	AAGAACAGATTCCCTAAACTTTCATGAGGTCATCCCTAGCTCCTTAAGAGAAAAACATTT	chr1	-
NM_004360	CDH1	0.0489025	0.148098	AAATCAACCCTGCAATCACTTTTTGGAATTGTCTTGATTTTTCGGCAGTTCAAGCTATAT	chr16	+
NM_005414	SKIL	0.0248066	3.28966	AGAACTCCAAGATGAACTCAGACAGGAACGGGAAGCAAGACAGAAGTTAGAGATGATGAT	chr3	+
NM_133433	NIPBL	0.0423258	2.55563	AATAAGCTGACTAATAAAGTTGTTCAGACTTTACGATCCCTGTATGCCGCCAAGGATGGG	chr5	+
NM_013305	ST8SIA5	0.00798367	3.63434	ATCCTGCGTTAGCTCTTTTGATGAGAAGGAAATAAACCAAACCAGCCACTTGCACTATGG	chr18	-
NM_005620	S100A11	0.0472073	2.68929	ATTTCTTAATCTGATTGGTGGCCTAGCTGTGGCTTGCCATGACTCCTTCCTCAAGGCTGT	chr1	-
NM_024645	ZMAT4	0.0355289	0.122107	CAAACCTCCTGTGATGGTGTTTCTTCGGATGTGTAAAATAAGGCTTTATTTGTCAATTCC	chr8	-
NM_001035256	POMC	0.0141284	2.53069	TGTTCAAAAACGCCATCATCAAGAACGCCTACAAGAAGGGCGAGTGAGGGCACAGCGGGG	chr2	-
NM_152271	LONRF1	0.021257	2.30479	GGGTCATTTATTGCCCAAGTTTACAAGAGTAGCGATACAAGTTTTTGCAAATTGAATTTG	chr8	-
NM_001144952	SDK2	0.0104665	0.430326	TTTTGATTTAAAAGATATAACAAAAAATTATGGGGAGAGTATTCATTATGGCAGGTGTCT	chr17	-
NM_001256312	STK3	0.0100676	2.97689	CAGTCATTTCCTAAGCTACATATGGCCATCTTGACAGTGTTTTTTCTTTTGTGTGTTTAA	chr8	-
NM_017423	GALNT7	0.0213633	2.40542	TACTGTAGGCTGCTTTGGAAATAATTCCCATATCCTTGCTTTGTAAGTTGGTAATATCAC	chr4	+
NM_080625	CCM2L	0.0170664	0.383045	CGCTCGACCCGCAGGACCCCAGCCCCGACGCCTACTGCAACCTGGTCATCCTGGCTGTAG	chr20	+
NM_024420	PLA2G4A	0.0102279	3.1659	GAAATGGCAGCAGTTTCTGATGCTGAGGCAGTTTGCAATCCCATGACAACTGGATTTAAA	chr1	+
NM_003612	SEMA7A	0.0303594	0.485211	GCCTTGCATGTTTATTGAAGGATGTTTGCTTTCCGGACGGAAGGACGGAAAAAGCTCTAT	chr15	-
NM_017952	PTCD3	0.00291411	0.398574	GCTGGTAAAGGAACTACTAAGATTCAGAAGCTTGTAGTCTTCATTATTTTGTTTTACAGG	chr2	+
NM_022118	RBM26	0.0466041	2.1076	AAACTGGCATGGAATAAACCAGTAACTAATATTTCAGCTGTTGAAACAGAAGAAGTTGAG	chr13	-
NM_030934	TRMT1L	0.0136986	2.40794	AAAGGTAGATTTTTCAAAGAAAAATTTGGTAGGCGGTAGTTTAGAACTCTGATCAGGTAC	chr1	-
NM_001143854	RPH3A	0.031628	0.271684	ATCATTTAGGACTGTTTTTAGACCCTCCTAGCCTTGAACACACACATGTACACACACACA	chr12	+
NM_018098	ECT2	0.0339819	3.1917	GAGTAAATAAATTTTATGGGCGGGTGCCAAATACTGCTGTGAATCTATTTGTATAGTATC	chr3	+
NM_015132	SNX13	0.0242866	2.34803	AATTAGGATATTCCAAATAGTTGCTGAAATCAATTGTGCCATTGACCAATGGATGCACTT	chr7	-
NM_001162895	KIAA0040	0.0301157	2.56298	GACGGGGCAGCAACCAGGAGATTCCCTGGGCCTGCAGGAAGCCCTTCCGCGGACCGAAAG	chr1	-
NM_001040138	CKLF	0.0331739	2.26949	ATTATCAACTCACTGGTAACAACAGTATTCATGCTCATCGTATCTGTGTTGGCACTGATA	chr16	+
NM_052961	SLC26A8	0.0443175	4.01788	TCCTCTGAGTTAAGCATCGATGAATCCGAGACAGTGATACGGGAAACCTACTCAGAAACA	chr6	-
NM_004655	AXIN2	0.010553	0.492137	TTCCTGGAGAGGGAGAAATGCGTGGATACCTTAGACTTCTGGTTTGCCTGCAATGGATTC	chr17	-
NM_001957	EDNRA	0.0410347	5.57957	GGTTGGTTTGATAAAGCAGTATTTGGGGTCATATTGTTTCCTGTGCTGGAGCAAAAGTCA	chr4	+
NM_024558	VCPKMT	0.0328358	2.18833	TTGGTATTGAGGCGAGGCTGAAATCTGCCAAAAACAGCCAACATGATTTGACTGGACCTT	chr14	-
NM_001129895	HGC6.3	0.0406044	0.477095	TGCCTTCTTCTCCTCCCCCAACACTGCAGGGGGAATGACCCCCACTGCCTCCTCCTCCCA	chr6	-
NM_138715	MSR1	0.0281193	2.57969	CAATGGGGGACAAGAGCCTGTTCACATTCTGAAGATGCTGGAGTCACTTGCACTTTATAA	chr8	-
NM_017852	NLRP2	0.00156208	0.352089	GATCTCACAAAGCTTCTCCAAGAAAAATCAAGCCTGTTGTGTTTGGATCTGGGGCTGAAT	chr19	+
NM_014570	ARFGAP3	0.00998721	2.39778	AAGCTTCTGCCCTGCCAAGGGAATTAATGTTATCTTGTGAAAGGTGTTGCTGTTTGAATT	chr22	-
NM_005065	SEL1L	0.0421527	2.07161	TTGAAACTTGTGAAATAAAGATTCCACCTCTGGTTATCCTGTATGCTGTAATATACCACA	chr14	-
NM_006257	PRKCQ	0.0295694	0.463066	ACTGATCAACAGCATGGACCAGAATATGTTCAGGAACTTTTCCTTCATGAACCCCGGGAT	chr10	-
NM_001286139	SLC36A4	0.0030666	2.14764	TCAGTTCTATGTTCCAGCAGAGATCATTATCCCTGGGATCACATCCAAATTTCATACTAA	chr11	-
NM_001200050	NPL	0.0427537	3.16361	AACTCAAAACTCAAAGTTTCAAAGAACCAAAGGACTCTTCCTCTGGGCACCACAAACTTC	chr1	+
NM_001244910	FCGR1B	0.0364791	4.41638	GCTCAGGCAAGGGAAAGCATCACTACACATCAGCAGGAATATCACAATACACTGTGAAAG	chr1	-
NM_003890	FCGBP	0.0168166	0.291177	TCAGTCATCCACCAGGAACGAAGATTTCCTGAAGAAGACCTGGTCCCTCTGGAGGTTGCG	chr19	-
NM_002000	FCAR	0.040027	4.61612	CAGGACTGATCGATTTGCACCCACCTTTCTGCACATAAGTTATGGTTTTCCATCTTATCT	chr19	+
NM_014911	AAK1	0.0152866	0.377882	GCAGATGCAGTTCTGTAACCTTCATACCGTAAAATACATTTTCATTACGGAGTTATGAAA	chr2	-
NM_001143778	ASAP3	0.0112808	2.8852	AACAACATTGTCTCTTTCCCCCTGGACAGTCTGATGAAGGGGCAGCTGAGGGACGGTCGA	chr1	-
NM_003202	TCF7	0.0168103	0.398572	AGCCAAGGTCATTGCAGAGTGCACACTTAAGGAGAGCGCTGCCATCAACCAGATCCTGGG	chr5	+
NM_001162893	KIAA0040	0.00394656	2.52811	CAATGGATTCCATGTTTCTTTTTCTTGGGGGGAGCAGGGAGGGAGAAAGGTAGAAAAATG	chr1	-
NM_001167676	FAM229A	0.0161944	0.484178	CGCCGCCCCCGAGTCCCAGGACAGCCCGGAGGCGGTAGCGACGGAGCACAACCCGGTCAG	chr1	-
NM_170736	KCNJ15	0.0331435	3.67634	ATTGACAAAGTGGATGGCATATACCTACTCTACCTGCAAGACCTGTGGACCACAGTTATC	chr21	+
NM_014043	CHMP2B	0.0280071	2.18614	GCCTAATTGAAATATGTACTCTTATTTTAGACACGCCTCTGTTAAAACAGACCAGGTTTT	chr3	+
NM_020997	LEFTY1	0.0304665	0.356141	TGGAGATACTGTAACCTGAGGGCAGAAAGCCCAATGTGTCATTGTTTACTTGTCCTGTCA	chr1	-
NM_145049	UBLCP1	0.0203267	2.11287	GCAGATACGTAATGTGACCACTGTTTTGTGTTGACAATATTGCTTTATACAGTTCTTGTA	chr5	+
NM_153235	TXLNB	0.0120546	3.26241	GAAACACATTACTCACAGCCATGTATATCTTGGACAGAGTTTCAGATGGAATGACTTGTC	chr6	-
NM_015174	ZFR2	0.0456036	0.374917	GTGATCTCCAGCCAGTGGCTCAGTTTTGTTTCTCTGTGTTTGAAGGACAGCCTGCATGTG	chr19	-
NM_173632	ZNF776	0.00217245	2.15287	TTTCTGTAGCCTATCTGGGCTGCATACCAAAAAGCCATCCCTGAATTAGTAGGAGGAAGA	chr19	+
NM_005620	S100A11	0.0244243	2.88446	CTTGACCGCATGATGAAGAAACTGGACACCAACAGTGATGGTCAGCTAGATTTCTCAGAA	chr1	-
NM_002977	SCN9A	0.0337753	3.10144	TTTTACAAAGCGTGTTTTGGGTGAGAGTGGGGAGATGGATTCTCTTCGTTCACAGATGGA	chr2	-
NM_001670	ARVCF	0.0188507	0.354803	GAGAAAAAGCATTAAAAATAAGCCAAAATAAGACTATTGGTAAACACCTAAATTTTTGTA	chr22	-
NM_178123	SESTD1	0.0112328	2.11448	GGCTGAGGAAGAAGGCATACATAATTACTTCAGTGTAATCCTTTATATCAGAGTAATCTT	chr2	-
XM_006710244	LOC102723390	0.0177783	3.0833	ATTTAAAATAACTTGCCTGTTCCCGTGGACTTTATCCACTAGTGAAGGAGGACAAGTGGA	.	.
NM_006520	DYNLT3	0.00817674	2.91872	ATACATATAGAGAGCGGAACCATAACTCATTGAATTTTGGAGAGGAATAAGCTTAGCGTT	chrX	-
NM_005293	GPR20	0.0121663	0.188024	ACTGAAAACTCACAGGGGTAGCCGGGAGCTGCTCCTCACTTTGGCCAGTTTGTCTCCAGA	chr8	-
NM_018593	SLC16A10	0.0342175	0.379799	AGTGTGGGCAGTTGGAATACCACTTGCACTTTTTGGATACTTTGTGCCTTATGTTCACTT	chr6	+
NM_004688	NMI	0.00955563	2.01747	CCATGTTTCTGAATCTTCTTTGTTTCAAATGGTGCTGCATGTTTTCAACTACAATAAGTG	chr2	-
NM_178460	SIRPD	0.027385	3.19951	ATAAAAGGAAGAGCTATCAAGGAGTACCAATCAGGTCGGGGCACTCAGGTGTTTGTTACT	chr20	-
NM_032320	BTBD10	0.0130716	2.31524	TGTTTACCAGTAGGTTTGTGAAATTGGTTCTTTGTATGGGGGATGGTCCTTTTTCACACA	chr11	-
NM_003838	FPGT	0.0434241	2.72728	TAAAAATTGGTAAACTAGAAGTAACTTGTCCACAACCCTCAGTTATGATACTTATGTGCG	chr1	+
NM_001025595	ARFIP1	0.0341448	2.42251	TCATTCCTTCCTGTATATTTGTACTCAGAGAGCCTTATTTTATTCTTCCAGCAGAATTAC	chr4	+
NM_015397	DCAF12	0.0347452	2.05117	CACCAGTTCCTCTAAGCACATACTCTGCTTTTCTGTCAACATCCCATTTTGGGGAAAGGA	chr9	-
NM_021795	ELK4	0.0219993	0.416371	AACAAGCCTAACATGAATTATGACAAACTCAGCCGAGCCCTCAGATACTATTATGTAAAG	chr1	-
NM_153705	KDELC2	0.0232244	0.408227	CTACATGGCACTAGAACCTTGGAAGCATTATGTTCCAATTAAAAGAAATCTGAGTGATTT	chr11	-
NM_152996	ST6GALNAC3	0.0132662	3.40991	AATAAACAGAGACAAATGTTAAAATTGCCATACAGACTGTTTTTCCCCCTGTTGTTTCAC	chr1	+
NM_001185	AZGP1	0.0288775	2.10496	GAGTTACGGGGAGATGTTCTTCACAATGGAAATGGCACTTACCAGTCCTGGGTGGTGGTG	chr7	-
NM_006413	RPP30	0.0266499	0.44856	CCTACGTAAGGTCTTTGAAATAGGATTCCTTACTTTTAGTTAGAAACCCCTAAAACGCTA	chr10	+
NM_032883	TOX2	0.012911	0.455934	AAGTTACAGCTTATCCTACCGTGTGTGTGGTTTTGGGGTTTCGTTTGGGTTTGGGTTCTT	chr20	+
NM_001042492	NF1	0.0235672	2.05386	AATCGATCATTGTAGGGGAAAATCATAGAAATCCATTTCAGATCTTTATTGTTCCTCACC	chr17	+
NM_002928	RGS16	0.0199418	2.68616	CTCTGAATGTGCTGGGAACCTCTTGGAGCCTGTCAGGAACTCCTCACTGTTTAAATATTT	chr1	-
NM_021115	SEZ6L	0.028803	0.32924	CTCATCATCTCCTTACTGCTGGGAGGAGCCTACATTTACATCACAAGATGTCGCTACTAT	chr22	+
NM_006962	ZNF182	0.0289895	2.5094	GTGGCTGGGGGGATGGAATTGAGAGGGAGACAACTGTATCCTTTCATAGCTTTTGAAAAT	chrX	-
NM_001039702	OLAH	0.0494873	45.8901	GGATCTGAAGACATAGCAAAGGACATGGAAGCCTGGAAAGATGTAACCAGTGGAAATGCT	chr10	+
NM_024645	ZMAT4	0.019086	0.220387	TCTCCCTAAACTCAATAGAACAGTATCATGCCCATCTGAAAGGATCTAAACACCAGACCA	chr8	-
NM_000110	DPYD	0.0188518	2.96192	GTAAAATCCCCTTCGCTGAAATTGCTTATTTTTGGTGTTGGATAGAGGATAGGGAGAATA	chr1	-
NM_001207008	MLLT4	0.0053281	3.40627	ATGAAACGACGGAGGCAGCAAAAATTGGAAAAGAGAATGCAGGAATTTCGGAGCTCAGAT	chr6	+
lnc-SPATC1-1:2	lnc-SPATC1-1	0.016008	3.91759	AGTACCGCCCTGGAGGGGCTCACGGACCACCGGGCAGTGCGCCTGCAGCTCCGAGTCTCA	.	.
NM_207111	RNF216	0.017845	0.498916	CTGATGCCATTAAAAAATGGCAGGAGCTATCACCAGAAACCAGTGGAAAAAGGAAAAAGA	chr7	-
NM_001003818	TRIM6	0.0104877	3.81374	GGTAGAGAGGTGCAATATGTTTTTTGAACCAGCTATAAAAGAAATTAAGAGGTACATGTG	chr11	+
NM_006113	VAV3	0.0296913	2.14791	CATATACTTTGTCTTGCCTGTATGCAGCCCTTGTGTAATATGGTGAATTAGAGTGGTATT	chr1	-
NM_152603	ZNF567	0.0435524	2.15707	ACCTAAGAGTTACCACTTCCGTAGCCTATAACATCAAAACGTAGTTTTTGCATGTTTTCA	chr19	+
NM_021070	LTBP3	0.0322698	0.457566	CTGCTGTTGGGGAAGCCCCCAAGAGATGAGGACAGTTCAGAGGAGGATTCAGACGAGTGT	chr11	-
NM_004071	CLK1	0.0343979	2.29976	ATGGAAAGGATTCTTGGACCTCTACCAAAACATATGATACAGAAAACCAGGAAACGTAAA	chr2	-
NM_006441	MTHFS	0.0368105	2.31123	GTTGGCTTTCAAAGAACAGATTTGCCTCCAGGTCCCAGTGAATGAAAACGACATGAAGGT	chr15	-
NM_181506	LRRC70	0.00754407	4.1643	TGGCTTGGAGCAGATTCGACTTCATAAACAAATTGTTCCTGAAAATGAGGCACAGGTCAT	chr5	+
NM_007114	TMF1	0.0419738	2.83989	TTCATTAAAGTGAATCCAATTTTCCATATTCTAGGTCCATTTTAAACCATGAAAACTTTA	chr3	-
NM_002293	LAMC1	0.00919776	3.50971	ACCTTAATTACACTCCCGCAACACAGCCATTATTTTATTGTCTAGCTCCAGTTATCTGTA	chr1	+
NM_005389	PCMT1	0.0142213	2.00988	CAAAATGTAACCCATACATGGATTCTCCACAATCAATAGGTTTCCAAGCAACAATCAGTG	chr6	+
NM_001114748	TMEM240	0.0227137	3.01413	GCGAGGGGAGCACCCGCGTGTGCACAGCCACAGGGTGGGGTGCAGGTGGCTGGGCCCAGG	chr1	-
NM_014695	CCDC144A	0.0255861	2.0761	GAGAGTGAAAAGCAGATTCTTTCACTACAAGAGAAGAACAAGGAGCTGATGGATGAATAT	chr17	+
NM_022908	NT5DC2	0.00876582	2.28771	GTGGGACCGGATCACCCGCTTGGAAAAGGGCAAGATCTATCGGCAGGGAAACCTGTTTGA	chr3	-
NM_021960	MCL1	0.0225225	2.32478	TATCGTTCTTGATCATAAGCCGCTTATTTATATCATGTATCTCTAAGGACCTAAAAGCAC	chr1	-
NM_178314	RILPL1	0.0469932	2.12199	AGATGCACCCTGAAAACTGACCCCTCAAACAGACTGTCTGATTTGAGGATGGACATTGAA	chr12	-
NM_022918	TMEM135	0.04043	0.481424	GTATATGGCTTTCTTTTGCATTTTAAGGAAGATACTTGGAAAATTCTACTCATGGACTCC	chr11	+
NM_005154	USP8	0.0231188	2.0083	CTCAGCAACACAACTCTTGAAATGCTTATCAGGATAATGGTAGCTATAGCTGGCCATTTA	chr15	+
NM_001289	CLIC2	0.0252297	2.95781	CACCTCATGGTCAGAGATGAGAATGTAGCCTTTGTGACCAGATTATATTATTTTTAAATG	chrX	-
NM_019027	RBM47	0.0250095	2.53886	CACGGGATTTTTGTTGATGGCTGAATTCTTGTGGATTCATAAGAGGATCATGCCCTTAGC	chr4	-
NM_145170	CFAP70	0.0126422	2.1615	GGAGAACGAAAGAATCTTCACTATAAACAGAGACCCATTCATTTATTTCCATTGGCTGTG	chr10	-
NM_012228	MSRB2	0.0449704	2.55396	CACGTGTTTCCTGATGGACCTGGGCCCAATGGTCAGAGGTTTTGCATCAACAGTGTGGCT	chr10	+
NM_020248	CTNNBIP1	0.0401938	2.1064	TAGCTGCAAAGCCCTTGGAACACCCTGGATGCTGTTGAGGGCCAAGAGATCTGTGTGGCT	chr1	-
NM_003414	ZNF267	0.0380928	2.17051	TGTGATGAATGTGGTAAAGCCTTCAGCTATAGGTCATACCTCACTACACATCGGAGAAGT	chr16	+
NM_181801	UBE2C	0.0114979	2.20208	TTGTCTTTTAAATTAAGCCTCGGTTGAGCCCTTGTATATTAAATAAATGCATTTTTGTCC	chr20	+
NM_152660	FAM76A	0.0151583	0.495533	CAAATGATTTTAGAGAAAGAGAAGAAGATTACAGAGTTGAAGGCTGATTTTCAGTACCAG	chr1	+
NM_013943	CLIC4	0.0198291	2.32822	ATGACTGGCATCTGGAGATACCTAACTAATGCATATAGTAGGGACGAGTTCATCAATACC	chr1	+
NM_014911	AAK1	0.0367774	0.442686	GCACTCTCGGTGTGATTTATCGTATGTATCTGATAGGTTTTATGAATTGTTTTGAGTTGT	chr2	-
NM_020406	CD177	0.00945602	11.3633	AAGCAGAAAGAGATTACCAGCCACAGACGGGTCATGAGCGCGGTATTACTGCTGGCCCTC	chr19	+
NM_004336	BUB1	0.0426277	2.58989	AGCCTGAAGGTCTTTTTAGAAGGCTTCCTCATTTGGATATGTGGAATGAATTTTTTCATG	chr2	-
NM_005103	FEZ1	0.0021826	0.147296	TGCTGACAAACATTCTCTTTGCCATGAAGGAGGATAATGAGAAGGTGCCTACTTTGCTAA	chr11	-
NM_015404	DFNB31	0.048765	2.00834	AGATGGGGCCAACAAACCGCCTGGACTTCTGGAGCCCACGTCCACTCTGGTCCGTGTGAA	chr9	-
NM_174899	FBXO36	0.0409034	0.206284	ATATAGCCTTATAATTTCTTCTTTCCTGCAACCTTCACTTTCCTACCTAGGAAAACTCAC	chr2	+
NM_004580	RAB27A	0.044243	2.64146	ATGAAGTATTCTGTAGCCTATATTTTTCATAGAGCTCATGAGCATTTACTGTACTTGCTG	chr15	-
NM_005746	NAMPT	0.0180465	4.07515	GGAGAATGTCAGCTTTTCTCCCAAGTTGTATGTTAAGTCTATTCTAATATGTACTCAACA	chr7	-
NM_004457	ACSL3	0.0142443	2.20648	GTATTTGATGATAGCATTCTCACTAAGACACATGAGAATTTAACTTTATAACCGCGTGAG	chr2	+
NM_003543	HIST1H4H	0.00439006	0.405808	GTTCTGAAGGTGTTCCTGGAGAACGTGATTCGTGACGCTGTCACTTACACAGAGCACGCC	chr6	-
NM_024906	SCD5	0.0486129	0.469923	AGAACATCGTCTGGAGGAATGTCGTCCTGATGAGCTTGCTCCACTTGGGGGCCGTGTACT	chr4	-
NM_014279	OLFM1	0.0398122	0.270361	TCAAAGGAATTACTCTCTTCTTGTTAAATTAGCTAAATCATGTAACCGCAGATAGGAAGG	chr9	+
NM_001012426	FOXP4	0.0311355	0.474258	CCGCCGCCCCACCAGTTAAACGGATGACCAAAGACCTTTCTTATGCCGGAAGCAAAAACC	chr6	+
NM_001067	TOP2A	0.0301135	4.2798	TGTGAGGCGATTATTTTAAGTAATTATCTTACCAAGCCCAAGACTGGTTTTAAAGTTACC	chr17	-
NM_199243	GPR150	0.00859926	0.456977	GGGAACCGCTGGACGAGGGCGGCTTGCGCCCACCCCCTCCGCGCCCCAGACCCCTGCCTT	chr5	+
NM_012198	GCA	0.0306913	3.07102	TGGTGGTGTTTGAGGGTTGGCTAGAAATGAAAGCCTGGATTTTGTGCCATGTTTGTAATA	chr2	+
NM_007187	WBP4	0.0188386	2.46565	TTTGTACATGCTTTTAGGACAGAATGGAGACTTATACACCCAAAGTTTATCTGTGTTTGT	chr13	+
NM_138425	C12orf57	0.0447539	0.4133	AGTTGGCCCTCCCTTGTGCCACTGCCAGGGGAGGAAAGGCCTTGATGTTCCAGACAATAA	chr12	+
NM_002599	PDE2A	0.0367043	2.22639	ACCTGCCTTACCTTTCTGAGTTGCCTTTAGAGAGATGCGTTTTTCTAGGACTCTGTGCAA	chr11	-
NM_006317	BASP1	0.0352055	3.20354	TCAATGCCAATCCTCCATTCTTCCTCTCCAGATATTTTTGGGAGTGACAAACATTCTCTC	chr5	+
NM_001164372	GPN3	0.000633023	2.02612	GCTGCAAGGATATATATAAGACCACTGCTTATCTGTATCTTCCCATTTTCCTATATTGAA	chr12	-
NM_000405	GM2A	0.0427531	2.23712	GAGTTCTGGGCTCATTTGAAGCCTGGAATAGCAATAAATCTTTTTAACTTGCGGACAGTT	chr5	+
NM_013943	CLIC4	0.00330338	2.465	CTTCCCTTTTTTGATGTAGATGCAGATATTCTATACAGTTCTGTTGTCTTTTACTAGGAC	chr1	+
NM_001017998	GNG10	0.0155017	3.09769	AGAATTCTTAACTTCACAAGTGTTTTACTTCGACGATGTGCCTTTGATTTAATTTGGGAC	chr9	+
NM_144683	DHRS13	0.048908	2.20996	GTGAACTGATCCCTTTGCAACCGTCTAGCTAGGTAGTTAAATTACCCCCATGTTAATGAA	chr17	-
NM_006573	TNFSF13B	0.00571214	2.16233	TGAACCACCAGCTCCAGGAGAAGGCAACTCCAGTCAGAACAGCAGAAATAAGCGTGCCGT	chr13	+
NM_206866	BACH1	0.0426824	2.08399	ATGTTAGATGCAGTAGACGATACAGGTTGCATGTGGACACTCAGTCACATTAACAACTTG	chr21	+
NM_018456	EAF2	0.0404373	2.27358	CAGGATTCCTGATATAGATGCCAGTCATAATAGATTTCGAGACAACAGTGGCCTTCTGAT	chr3	+
NM_003955	SOCS3	0.00450015	3.70938	GCAACTAAACAAACACAAAGTATTCTGTGTCAGGTATTGGGCTGGACAGGGCAGTTGTGT	chr17	-
NM_001018053	PFKFB2	0.045334	3.37574	TCAAATGGTTCTTTTATACTGTGGATGATACAGGACTCTGTTACCTAAGATGTGATAAGC	chr1	+
NM_021642	FCGR2A	0.010543	2.58076	ATGGAGACTGGAAAAATCCTGAGCAAACAAAACCACCTGGCCCTTAGAAATAGCTTTAAC	chr1	+
NM_006939	SOS2	0.0375094	2.02066	GCAGACTATGACGTCTTTAGCTAATGAATTGCCTATTGTTATGGAAAACAGTTAATATGC	chr14	-
NM_032411	C2orf40	0.0225432	0.384812	CTGATTTGCTCTATTTCAGCAGATCTTTTCTACCTACTTTGTGTGATCAAAAAAGAAGAG	chr2	+
NM_001291964	MLLT4	0.0089074	4.33801	CTATGAGAAAACATCAAAACTGCTGTAGTTTTCCATTTCTACTGTATTTCAGTTGCAACC	chr6	+
NM_020379	MAN1C1	0.0195314	0.494362	GGGGTTTCCCTTTGGGCCTCAGTGTTACAAATTACTAGTGCTATTTTCATTATTATTGTA	chr1	+
NM_080801	COL13A1	0.0125329	0.189962	GAGGTCCATGATATTTGCTAAGCTAGGTGTGTCTAAGAGTATTTTAAACCCTTATGGATT	chr10	+
NM_001297750	CLEC1A	0.0252736	6.1347	GCACCTGTAATAGTTTCAGTTCCTATTTTCTTCCATTGACCCATATTTATACCTTTCAGG	chr12	-
NM_003558	PIP5K1B	0.0112373	3.14986	TTCCTATGGACTTTTGCATTATTTCATTGTGCATGCATCCAGTGATTATACATAAGCAAC	chr9	+
NM_001001555	GRB10	0.00431938	2.84449	GAAAATAAACTGGAATGATCATCTATGGCTTGGGCCGCTTAGGAACAAGAACCGGAGAGA	chr7	-
lnc-AC040934.1-3:1	lnc-AC040934.1-3	0.0462222	2.61136	AGTGAAAGCTACAGCTGCCATATACTTGCAGTGGAATCACAGGAGCAATCACAGGTCTTT	.	.
NM_173674	DCBLD1	0.0496991	0.341361	TATTGTGCAAAGCTGCCATCCATGCAGGAATAATTGCTGATGAACTAGGTGGCCAGATCA	chr6	+
NM_173822	FAM126B	0.0207388	2.91476	TTATTGGTGCATGTAAGCCATTATCCTGTCTTAATGAACCGATTAATGCTGTTGATTGTT	chr2	-
NM_002892	ARID4A	0.044906	2.30908	TTACAACCACAGAAAGCACTCAACTGGTTTGACATTGCTAAGTATATCCTGTATACTTTT	chr14	+
NM_080538	COLQ	0.00574393	0.225061	CATCACCATTTTTCCTGAGTAGGGCTTAGTTTTATTCTGGAAAGACATCTCCAAGGTGAG	chr3	-
NM_001763	CD1A	0.00269648	2.35902	ATCTTGGCGGTGATAGTGCCTTTACTTCTTCTGATAGGTCTTGCGCTTTGGTTCAGGAAA	chr1	+
NM_001017534	CARD16	0.0192138	2.10763	ACCAGGAAGAGATGGAGAAAGTAAAACGTGAAAATGCTACAGTTATGGATAAGACCCGAG	chr11	-
NM_016570	ERGIC2	0.0425021	2.04411	AGAAAGGGAACGTATCATTAACCATGCTGCAGGCAGCCATGGAGTCTCTGGGATATTTAT	chr12	-
NM_001973	ELK4	0.0300072	0.427539	TTCTCAGCCAATGGAACTTCCAGAGAATTTGTCACTGGAGCCTAAAGACCAGGATTCAGT	chr1	-
NM_017832	FAM206A	0.0449353	2.4773	CGGGAAGCTAATTCTTGAAATATGCACATTATAGTTACTCAGTCTCACATACTCTAGTTA	chr9	+
NM_001145206	KIAA1671	0.0308026	0.220589	CCCAGAAACGTCCATGTGGGTGGTTTTGCTTTTTATGTAAAAATTTGCATTTCTACCTAT	chr22	+
NM_173683	XKR6	0.00915619	0.3252	CAAAGTATTGTTCCTTTAAAGAATATTTCTGTTCTAGGGCATCGTTTCAATCGCATCGTA	chr8	-
NM_005933	KMT2A	7.74547e-05	0.467627	TCCATTCCAAATGTGAGAATCTTTCAGATGAGATGTATGAGATTCTATCTAATCTGCCAG	chr11	+
NM_002485	NBN	0.00400947	3.19442	TGATGAAATGGAGTCATTTGAGTCTCTTAATAGCCATGTATCATAATTACCAAGTGAAGC	chr8	-
NM_138340	ABHD3	0.0210361	2.61947	AGTCCTAGACTGAAGTCAGTAGGAATTCCAGTATTGTGTCTAAATTCTGTGGATGATGTT	chr18	-
NM_002737	PRKCA	0.0342908	0.428797	AACCTCTAATCTCCGTTTGCATGATACGCTTTGTTAGAAACATTAATTGTAGTTTGGAAG	chr17	+
NM_004963	GUCY2C	0.0478554	2.14416	CAGCTGAATACCACAGACAAGGAGAGCACCTATTTTTAAACCTAAATGAGGTATAAGGAC	chr12	-
NM_020177	FEM1C	0.0487385	2.0401	GCCAGCTAATAAATTGTCACACAATGGAAAATCATATGCCACAACATTCATTGTAAGGTT	chr5	-
NM_001278432	N4BP2L2	0.0205672	3.92451	AGCCAAGACTTAACAAGCACTGACTACCGTTCCCTTGAGCTACCATTATCACAAGGGTTT	chr13	-
NM_181879	LILRA5	0.0115056	3.2091	AGCCACAGGTGGATGCTCAGATGCTATGGCTCTCGCAGGCATATCCTGCAGGTATGGTCA	chr19	-
NM_170711	DAZAP1	0.0132045	0.410309	GGCTGCGGCCCACACTTTGTTTACAGTCTTATGGTCAGGCTGAGCAGTGATGTGGCCTAG	chr19	+
NM_018407	LAPTM4B	0.0369917	2.91218	TTTTCCCTGCAAGCTACATCCTACTGCTTTGAACTTCCAAGTATGTCTAGTCACCTTTTA	chr8	+
NM_001018100	MYZAP	0.0260086	8.53601	CGAATGAATCATCTGTTCATGCATGCTCTACTTTGATATTATAACCTATGTCACATGTGT	chr15	+
NM_001099666	PTAR1	0.0326605	2.00528	CCATTAGATTTGTTCTTATGTGACCATGTACCAAGCCAGCTATAAAGTATTGTATTTCTG	chr9	-
NM_003012	SFRP1	0.00509514	2.9448	AGAGAGGAGGTTTGCCTGTGATTTCCTAATTATCGCTAGGGCCAAGGTGGGATTTGTAAA	chr8	-
NM_012426	SF3B3	0.0299533	0.497547	GCACCAAAGACTACATTGTAGTTGGCAGTGACTCTGGTCGAATTGTTATTTTGGAATACC	chr16	+
NM_025009	CEP135	0.0423864	2.33656	GTGTATTAGGATGTGGGCTGGTTTGCTTTTCTACCACCTTTGTAATTTTATGTATCCCAT	chr4	+
NM_015263	DMXL2	0.0183968	3.36199	CAGTTGTATTGAAAACAGAGAATCTCTGTGTAGATTTGAATATGACCCAAGCTGAGTATT	chr15	-
NM_015209	KAZN	0.0204324	3.68215	CATGAAAGCTGATCGGAAGCGCTTAAAGGGCGAGAAGACAGACCTGGTGAGCCAGATGCA	chr1	+
NM_022479	WBSCR17	0.00597697	5.42652	AGGGCTGAAGCAAAGGCTGCCAGGACCCTTGAAGATGCTTTTGGCTCACCTCATTTCACC	chr7	+
NM_001017998	GNG10	0.0205765	2.58472	CTAGATCCTGTGCTTTACTCTGAAGACTCTAGGAGAGAAGTTTGCTGAGGAATGCCTTCA	chr9	+
NM_003263	TLR1	0.0412539	3.22028	ATATTCCTCCTGTTGATATTGCTGCTTTTGGAAGTTCCAACAATGACTTTATTTTGCATC	chr4	-
NM_003329	TXN	0.0214986	2.49024	GGACAAAAGGTGGGTGAATTTTCTGGAGCCAATAAGGAAAAGCTTGAAGCCACCATTAAT	chr9	-
NM_003764	STX11	0.0210374	2.09715	GGAGCTCTGCCCTGCAGGGAGTTGCCCCAACCCTTTCCGGAACTCAGTCTTTAGAAAAGA	chr6	+
NM_007351	MMRN1	0.0198899	2.03646	GGTGAACATGCTTAAAAATACATTCCTTGGATATCTGACAACGTGTTTCTGAAAAACAGA	chr4	+
NM_000094	COL7A1	0.0396142	2.46003	TTCTGTGGAGGAGTACCAGGACCCTGAAGCTCCTTGGGATAGTGATGACCCCTGTTCCCT	chr3	-
NM_016293	BIN2	0.0471345	2.13497	TGAACCTCAAGAAGAGGTATCCACAAGTGAAAATCCACAACTCTGAAGAGAAACTACCAA	chr12	-
NM_001301228	HMGB3	0.0049088	2.01702	GTATTTGGGGACGTTGGATGCATTCATTTTCTGTAATAAAGTTTCTTAATCACTCTTCCC	chrX	+
NM_018284	GBP3	0.0300943	2.2014	AATCCTAAAGCATAAGTTAGTCTTTTCCTGATTCTTAAAGGTCATACTTGAAATCCTGCC	chr1	-
NM_004329	BMPR1A	0.0426578	0.35524	CGTTTGTATTCTACCTTTGTAAAACAGCCTATAGATGATGATGTGTTTGGGATACTGCTT	chr10	+
NM_001159531	BEGAIN	0.0260879	0.0911535	TGATGCATGCCCTGCCAGTTAGTACTGTATTTTGCATTCATTAATAAAAGACACCGGTGG	chr14	-
NM_004972	JAK2	0.0115215	3.21046	GGCCAGCATTATAAGCAGGTGTATACTTTTAGCTTGTAGTTCCATGTACTGTAAATATTT	chr9	+
NM_005407	SALL2	0.0293446	0.484674	CTAGTAAAATGTCAAGAACAGACGGGAGATATTAGTGTCTTTCCCTCTATCATTAAAGGT	chr14	-
NM_000698	ALOX5	0.0468997	2.2118	GATGTCTATTCTTGTTGGAGACATGGGATGATTATTTTCTGTTCTATTTGTGCTTAGTCC	chr10	+
NM_000608	ORM2	0.0321418	9.34361	GTTTGGTTCCTACCTGGACGATGAGAAGAACTGGGGGCTGTCTTTCTATGCTGACAAGCC	chr9	+
NM_007246	KLHL2	0.0130242	4.0376	TTTTTGATATTTAACAATGCTTAACACTTTAAATGCCACTTCTGAGGAATGGACCTGGTG	chr4	+
NM_018951	HOXA10	0.0483812	0.449186	GCTCTCCCCGGCCCCTTCCGAGAGCAGCAAAGCCTCGCCGGAGAAGGATTCCCTGGGTAA	chr7	-
NM_000700	ANXA1	0.0322366	2.5973	GGCTCTTTGTGGAGGAAACTAAACATTCCCTTGATGGTCTCAAGCTATGATCAGAAGACT	chr9	+
NM_025113	KIAA0226L	0.0477686	2.03371	TGTGTCAAGGAAAGGGCTTTATTTGTGAATTTTGCCAGAATACGACTGTCATCTTCCCAT	chr13	-
NM_001025101	MBP	0.00576367	2.1038	AAGGCCAGAGACCAGGATTTGGCTACGGAGGCAGAGCGTCCGACTATAAATCGGCTCACA	chr18	-
NM_012298	CAND2	0.0304079	0.272468	GAAGGTTTCAAATGTGTCTAGTGTTCAGTATTGAGGACAAAGAAATACAAGTGGCAGGCC	chr3	+
NM_001257145	DDX11	0.0119796	0.441337	CTTCCCCAACATCAGGTCTGCAGAGCTGCAGGAGAAGATGGCCTACTTGGATCAAACCCT	chr12	+
NM_006202	PDE4A	0.0117083	0.482569	TCCACTTTGACGATCAGTCATTCGGTCCGTTGATCAATAATCCTTCGATCTTGTCTCCAA	chr19	+
NM_020747	ZNF608	0.0431804	2.71339	AAACAACCACTGAATCTAAAGCACTGGATTTGCTCCAGCAGCATGCTAACCAATACCGCA	chr5	-
XM_003846283	LOC100996273	0.00635352	0.357764	TTTCTCAGCTTTGAGATGAGTCTCTGTGGATGTGGGAAGTTCACTATCTCAAGAGCAGCA	.	.
NM_148894	BOD1L1	0.03984	2.38563	CTCAAAATACTATAGTGATTCTGATGATGAGCTTACTGTAGAACAACGACGACAGTCCAT	chr4	-
NM_001040071	LOC650293	0.00741241	0.412958	TCTCAAACTTGCCTGTTCTGACAGCGTCATCAATAACATATTCATATATTTCGATAGTAC	.	.
NM_001010888	ZC3H12B	0.0024843	0.493159	GCTGACAACAATGAACTGTAACCACAGTTATTTACTGCATAAACTATTTGTGTACTAACC	chrX	+
NM_080387	CLEC4D	0.0369493	3.57261	TATTTTCCTCTTACTGACAACAAGACGTGGGCTGAGAGTGAAAGGAACTGTTCAGGGATG	chr12	+
NM_012413	QPCT	0.0197556	5.973	CATATTCCATTTTTAAGAAGAGGTGTTCCAGTTCTGCATCTGATACCGTCTCCTTTCCCT	chr2	+
NM_001293289	SPRY4	0.0026746	2.31289	TGAAGACCAGCCATGTGGAGAATGACTACATAGACAACCCTAGCCTGGCCCTGACCACCG	chr5	-
NM_003851	CREG1	0.021725	3.22998	CTGAAAACTGCAAAGTGAACTTAACTGAGATCCAGCAAACAGGTTCTGTTTAAGAAAAAT	chr1	-
NM_001113490	AMOT	0.0138692	0.158939	TCTAAACGGCCAAATCAAGAGCTGCAGATTATCAGCAAAAATGCTTTTAATCATTTTCCC	chrX	-
NM_013396	USP25	0.0344799	2.25162	CAATATACAGCAAGGTGATTATTTCAAGAGAATCCCAAAGTACTTGAATAAGGGCTATTG	chr21	+
NM_001278412	AMN1	0.0278012	2.21554	TCTTCAAAGAATTTAGGTATTTGTTTCACCGAAATGAAGTGACTTATTAGCCATTCAGCG	chr12	-
NM_003544	HIST1H4B	0.0284347	0.497067	CAAGCGTCAAGGACGCACTCTGTACGGCTTCGGCGGTTAATCTTTTCGTCAGTTTTCTTC	chr6	-
NM_058229	FBXO32	0.0416112	0.377464	GACTGGGAATTTAAGAATGTGAACTTCTCACTAGAATTGGTATGGAAAAGCAAAATACTG	chr8	-
NM_207111	RNF216	0.00277583	0.467146	GACAAAGTTGCCTAAAATAAGACTTTTTTGACTATTCTAAATTGACTCCTCTTGACCAGC	chr7	-
NM_005993	TBCD	0.0424354	0.492582	AAGTTGCTTGCGCTCTGTAAGAAAGAAATCAAGAATTCAAAAGATATCCAGAAGCTCCTG	chr17	+
NM_006915	RP2	0.0375997	2.4412	TTATTTCTCTTGCATTAATAGTACTGCTGTTTTTGTTTTGCTTCTTTATATTTATGTCTA	chrX	+
NM_001243740	ZNF124	0.0155389	0.392315	AATCCTGTGAGATTGGGATCCATCTAGTACTCTTCACCATTTGGAACAACTGCCTCCAGA	chr1	-
NM_030956	TLR10	0.0384395	3.97421	AGAAACACCTTCACAAGTTTATAAGGGCTTATGGAAAAAGGTGTTCATCCCAGGATTGTT	chr4	-
NM_003059	SLC22A4	0.0185124	7.06882	AAACAAGAGACTCAATGGAGACAGAAGAAAATCCCAAGGTTCTAATAACTGCATTCTGAA	chr5	+
NM_020808	SIPA1L2	0.0160814	2.15145	GGGCTTACCTCAAGAGGGAAGATAGTTGAGTTTTATTTCCTGTATATCAGGTGACCTGGT	chr1	-
NM_001029880	SFMBT2	0.00483281	0.487513	CAACTGGATGGTTTTTGATTGAAGCCTAGAACATCTGTAGAGACAAACTCTACCCAGTCT	chr10	-
NM_139247	ADCY4	0.0428963	2.15766	CTACAGCCGGGGTGTCATCAAGGTGAAAGGCAAAGGGCAGCTCTGCACCTACTTCCTGAA	chr14	-
NM_018293	ZNF654	0.0252401	2.22427	GGTACTGTAAAACACCTTTTCAGAATGAGTAAATGCTGCATATGCATTTTGGAGTTGTTA	chr3	+
NM_020805	KLHL14	0.0317749	4.15926	TCCTTCAACAAATGTGTCATTCAAAACAGTAATTAGGGAAATCCCACAGATGAAAAATGC	chr18	-
NM_016141	DYNC1LI1	0.0171989	2.65166	ACATGTAAAAGGATTTGGGGACGGCAGAAAACATGCAGTTTGGGCATTGACTGACTTGGA	chr3	-
NM_145018	DDIAS	0.0421154	3.77714	GCTTGGTCACCTGAATTGTTTTCATAAAAAGTCACCTGAACCCAATTCCTGAACTTTTAA	chr11	+
NM_020747	ZNF608	0.0410859	3.16767	CGCTTTATACAGACATCAGTTCCATGGTGTTAATTTGAAATGCCTTAATGGCAGGCAAAA	chr5	-
NM_013296	GPSM2	0.0331398	2.14155	GCCAGTCGGTACTTAGCCACCTGATGACTAATGACAACAAAGAGGCTGATGAAGATTTCT	chr1	+
NM_152891	PRSS33	0.025068	0.161202	AACCGTCCAGGGGTCTACACCAGTGTGGCCACATATAGCCCCTGGATTCAGGCTCGCGTC	chr16	-
NM_024829	PLBD1	0.0317609	3.36658	GACTAGAAGACTGTAAATAAGATACCAAAGGCACTATTTTAGCTATGTTTTTCCCATCAG	chr12	-
NM_006313	USP15	0.0457989	2.04747	GACCAGGATAAATGAGGTATGTTGATCATGGCTTTGCTTTATATCTTGATATTAAAGCTG	chr12	+
NM_005225	E2F1	0.031881	2.79829	CTGGGCGTGTAGGACGGTGAGAGCACTTCTGTCTTAAAGGTTTTTTCTGATTGAAGCTTT	chr20	-
NM_001145472	LOXHD1	0.0199625	10.1633	CTCAAGAGGAAGAGGAAGTACTTCAAGGTATTCGAGGTTACCAAGACGACAGAGAGCTTT	chr18	-
NM_153320	SLC22A7	0.0395095	2.38421	AGTGAACTTCTCCTATTACGGCCTGAGTCTGGATGTGTCGGGGCTGGGGCTGAACGTGTA	chr6	+
NM_001205019	GK	0.0303422	2.67561	TTAATGCGATGACACTATTCATAGACTTTGATTTTATTTATAAGCCACTTGCTGCGTGAC	chrX	+
NM_004180	TANK	0.019466	2.54544	AGTTTTCCCACCATCCATTACATCCAGGGGGGATTTCCTTCGGCATCTTAATTCACACTT	chr2	+
NM_002863	PYGL	0.0436244	3.60342	TTCTCCAGTGACCGAACAATTAAAGAATATGCCCAAAACATCTGGAACGTGGAACCTTCA	chr14	-
NM_001184703	GYG2	0.00435973	6.03085	AGTCACTGAGGAGACACAGGCTGACGAGGAAGCTGGTGGTGTTGATCACTCCTCAGGTGT	chrX	+
NM_031916	ROPN1L	0.0472454	3.05208	ACGGAATCCTACCTTGCCTCTCTAAAGGAAAATATAGACGCCAGGAAGAACGGCATGATA	chr5	+
NM_006469	IVNS1ABP	0.0160581	2.00861	ATGGATAAATATTGGTTGGGATGACTTGGTGTCTAATGTGTAGTGCTACACACCTAACTT	chr1	-
NM_152680	TMEM154	0.0422443	2.12182	GCATTTTCGTACATTTTAAGCAAACTAGGTTAACAACAACATAGCCTAGTCAAACTTCTC	chr4	-
NM_203284	RBPJ	0.0424116	2.1512	AAAGGAGAAAAAATGAACAATCGTTTGTGGTTTCTTGGGAAAACTTTTCATACCAGGTGA	chr4	+
NM_006136	CAPZA2	0.0397921	2.3754	TAAAAAACTATTGCAAAAGTATTCTGAACTGTCAAGCTGCCCAGTCTGATGGGCTGTTGC	chr7	+
NM_004523	KIF11	0.0247719	2.6082	ACACTCCAAGACCTGTGCCTTTTAGAGAAGCTCACAATGATTTAAGGACTGTTTGAAACT	chr10	+
NM_002727	SRGN	0.0489435	2.2734	AGGACTTGGGTCAACATGGATTAGAAGAGGATTTTATGTTATAAAAGAGGATTTTCCCAC	chr10	+
NM_001025204	U2AF1	0.0413048	2.3618	AGTCAGTATGAGATGGGAGAATGCACACAAGGCAGCTTCTGCAACTTCATGCATTTGAAG	chr21	-
NM_018383	WDR33	0.0326736	0.460987	CCCAACTGGTATAGCTTAAAGAGAGAGAAACTGTAATCAAATTTCATGAAGCTAAAACCG	chr2	-
NM_175872	ZNF792	0.0193797	0.43316	ATGTGGGAAATTCTTCAGCCACATTGCCAGCCTCATTCAACATCAGATAGTTCACACTGG	chr19	-
NM_013352	DSE	0.0389774	2.39019	GCAGTTCTTCTCATAGATAGCTGTATTTTATTATGGTTGTACTCTTCTTGTTCCCAATCA	chr6	+
NM_016090	RBM7	0.0206524	2.01111	GATTCACTTTACTAACATTCTATTTGAGAAGGCTTATTGGTAAAGTTTGGGGATAAAGGC	chr11	+
NM_017839	LPCAT2	0.0262128	2.58084	GAAGAATTCGCCAAGTATTTAAAGTTGCCTGTTTCAGATGTCTTGAGACAACTTTTTGCA	chr16	+
NM_025059	CCDC170	0.0102946	2.7185	TGCTGGTGGGAATTGTTTGCATAGAGGAAGGACAATAACCCTGCCATCGTGAGTTAATGT	chr6	+
NM_017654	SAMD9	0.0362745	2.1814	CAACCAGCGATACGTAATCAAAATGTAATTTTCCCCTAATAAAATTATGGATATGGGCAG	chr7	-
NM_023036	DNAI2	0.0271375	0.478502	CTGTTCTGCTGCACCTGAATGCTTTCTGTTATCCTAATTCTTGTAAAATTAAATGAATCG	chr17	+
NM_000392	ABCC2	0.0434453	2.3484	CCCTGGACCCTTTTACTTTATGGCTAAGGAAGCTGGCATTGAGAATGTGAACAGCACAAA	chr10	+
NM_001162893	KIAA0040	0.0304513	2.34108	AAGAAGTAACGTGGAAGGAGGCTCCCCAAGCTGGCTGGCCATTTTGCTGCTGTGTGTGGA	chr1	-
NM_033394	TANC1	0.0353872	0.431391	AAATAGGAACCTCTGATGTCATTCTTCAACGTTTGTTCCTGTGTGTACAATTGTACTTTG	chr2	+
NM_001144936	C11orf95	0.0121202	2.33316	AGCAACAGCTGGGATGCACACCTGGGGCTGGGGGCCTGCGGAGAGGCCGAGGGCCTGGGG	chr11	-
NM_004458	ACSL4	0.0181562	2.95493	GTTATAGGTCCTTTAGAAACACATAATTAACACTTAAGGTTGGGTGCTGCTAATTCTTTG	chrX	-
NM_032145	FBXO30	0.0324949	2.0471	GCCTTTTAAAGTTTTGCTGAAGAATGTGTCTGTGGTTAGGATAGCACAAGCATTAACTTT	chr6	-
NM_000314	PTEN	0.0487935	2.04563	CATGTTTGCCATACTTTTAAAAGGGTAGTTGAATAAATAGCATCACCATTCTTTGCTGTG	chr10	+
NM_013389	NPC1L1	0.00561676	2.29049	GGCCCAGGAAGGATGCTCTCATAAGCACCTTGGTCATGGATTAGCCCCTCCTGGAAAATG	chr7	-
NM_007282	RNF13	0.0154163	2.31445	TATGGCCTTGTATGAGGGGAGTTTGAATGTTAATAAACATGTTTTCCACTTTAAGATCCA	chr3	+
NM_015035	ZHX3	0.000490733	0.307165	ATTCCTGTAAATACTGCGATTTCAGATCCCATGACATGACCCAATTTGTGGGACATATGA	chr20	-
NM_007238	PXMP4	0.047879	0.494982	GGTTTAACCTCTACTTACTAAACACCTGCTACAATCCTGTTAATTCTTTTGACATGTAAG	chr20	-
NM_021199	SQRDL	0.0221553	2.00206	TCCCTTTTCAGTACCTTTGAACAGCAACCATGTGGGCTACTCATGATGGGCTTGATTCTT	chr15	+
NM_018695	ERBB2IP	0.0339099	2.09164	TAGTTGAGGCTAGTCTGGAACCTTTCATTAGAGCAATATTTGGTTATTGCACTTCATTTT	chr5	+
NM_171846	LACTB	0.0133241	2.10449	GAGCTTCAGGATGTAAATATTTGGACTATATGCAGAAAATATTCCATGACTTGGATATGC	chr15	+
NM_002182	IL1RAP	0.0144263	2.12447	AATTAATGGTTTTAAATATATGCTATAGGGACGTTCCATGCCCAGGTTAACAAAGAACTG	chr3	+
NM_001282717	STAG3	0.0147064	3.08121	CTACTCTTCCACCAGTGAGCGCGGGCTGGACCTCTTAGATTCTACAGAGCTGGATATTGA	chr7	+
NM_031220	PITPNM3	0.0206587	0.354225	GATGTGAGCTGGTTTTTAGCTCTCAAATGTTGTCACTTAAATAAAAACCTTCTTTGCCTT	chr17	-
NM_203284	RBPJ	0.0291345	2.36155	AAATGATGGAATCATATATTCCACCAGCCTTACCTTTACCTACACACCAGAAGCAGGGCC	chr4	+
NM_014695	CCDC144A	0.0121208	2.40681	AGAACGAGAAAAGATGGACACTGGAGTTGTACTTCTCTCAGGGAATGATACTCTCCATGA	chr17	+
NM_030963	RNF146	0.0237094	2.23198	AGTGAGTGTCAGTGTCAGATCTAGAAGGCCTGATGGACAGTGCACAGTAACTGAAGTTTA	chr6	+
NM_012342	BAMBI	0.0364165	2.84394	AAGACTTTGTACACACTGTCACCAGGGTTATTTGCATCCAAGGGAGCTGGAATTGAGTAC	chr10	+
NM_213622	STAMBP	0.0241709	2.09878	ACAGACCTTCGATGAGCGTTTGAGTCCAACACCTTCCAAGAACAACAAAACCATATCAGT	chr2	+
NM_016029	DHRS7	0.00377102	2.09608	CTGGAGAAGTCACAAAGACTATAGGCAATAATGGAGACCAGTCCCACAAGATGACAACCA	chr14	-
NM_001013646	FAM209B	0.0377726	2.0291	CAAAATGCTTCTCTTTACAAAGACTGTGTATTCAATACCTTAAACGAACTTGAAGTGGAG	chr20	+
NM_181641	CKLF	0.0332266	2.05543	GCACAAGCCCCTGAACCATATATTGTTATCACTGGATTTGAAGTCACCGTTATCTTATTT	chr16	+
NM_000024	ADRB2	0.0350468	0.413345	CTCTTATTTGCTCACACGGGGTATTTTAGGCAGGGATTTGAGGAGCAGCTTCAGTTGTTT	chr5	+
NM_024604	RPAP3	0.01964	2.25518	AAGGTTTGATATGGCAGTGATGTTTATGTCAGAAACAGAGAAAAAGATTGCACGTGCATT	chr12	-
NM_020739	CCPG1	0.0416808	2.54058	TATGGTCGCACTAATGGAAGACAAATGGCAAATCTTGAAATAGAATTGGGGCAATTACCT	chr15	-
NM_007373	SHOC2	0.0279191	2.06264	ATGGAAAAGAGGCACATTGCATAGAAGCCATTGGGGAGTTCAGTGGAAGTTCTGTAAGAT	chr10	+
NM_016374	ARID4B	0.0274277	2.1264	ATGTTTACAGGTTTGAATTAGGCTAAAAGGTCTTGCAGTGGCTTTTCATGGCCCTTCAAA	chr1	-
NM_015132	SNX13	0.0253331	2.32518	ATTAGCCAGGTGAATGATCCTTGAAACATCTCTTTCAGGTCTGGAGAAAGAGACAGAATG	chr7	-
NM_018643	TREM1	0.0139737	3.32593	AACCTTACAAATGTGACAGATATCATCAGGGTTCCGGTGTTCAACATTGTCATTCTCCTG	chr6	-
NM_007282	RNF13	0.0278224	2.12411	CTGTCTCATCTTGATAGTCATTTTCATGATCACAAAATTTTTCCAGGATAGACATAGAGC	chr3	+
NM_004753	DHRS3	0.0240841	0.418449	AGGCAGGAAAACAGCCAGAAGCCACCTTGACACTTTTGAACATTTCCAGTTCTGTAGAGT	chr1	-
NM_002466	MYBL2	0.0124617	2.46563	CTTCCAGCCTCACCCTGTCAGGTATCAAAGAAGACAACAGCTTGCTCAACCAGGGCTTCT	chr20	+
NM_005810	KLRG1	0.0344048	0.349536	GTGTCCCTTTGCAGATCAAGCTTTATTCTGAAGAATAAACCTAGCTGGCATGCTGGTGTG	chr12	+
NM_002043	GABRR2	0.0390061	3.03522	AGCGCAAGGAACGGAAGCTGCGGGAGAAGTTCCCGTGCATGTGTGGAATGCTTCACTCAA	chr6	-
NM_001001936	AFAP1L2	0.0347282	2.17634	AAGCTGAAGCACTAATCCCACTAAGTTAAAGACTTCTTTCCAGTCCAAGGCAGGCCTGAA	chr10	-
NM_020424	LYRM1	0.0122951	2.43507	CCCCTGTGATGTAAACTTAGATATCCCTAGAGTTTCTCAGCATCTTTCTTCCTGAGTGGA	chr16	+
NM_000043	FAS	0.0100648	2.87412	TGAATGTAATCAGTGTATGTTAGTACAAATGTCTATCCACAGGCTAACCCCACTCTATGA	chr10	+
NM_006455	P3H4	0.0200249	0.485047	AGAGTCTAGTGGTTCCAGGGCCCTGACCAGTAGGTGCTCAATAAATGTTTGTTGTTGAAT	chr17	-
NM_000489	ATRX	0.0482495	2.26357	GTTCTGTATTGAGTATCTTAAGTACTGTAGAAAAGATGTCACTTCTTCCTTTAAGGCTGT	chrX	-
NM_004055	CAPN5	0.00522072	0.384833	CCACCACAGGGTTAGGGGACAGGAAGCCTGTTCTATTCTCAATAAATCTTACAAAATTCC	chr11	+
NM_004388	CTBS	0.0382679	2.44322	GCCCCTGTAAATTGGAATACATGATGATTGAACCATCTGTTATGAGAATATTACATTTCC	chr1	-
NM_003541	HIST1H4K	0.0115349	0.446021	TCTACGGTTTCGGTGGTTGAGCGTCCCTTTCTATCAACAAAAGGCCCTTTTTAGGGCCCC	chr6	-
NM_001177599	SUCLG2	0.00726989	0.366017	AAATGGAAGGGCATGGCTTATAGCTGTTCATTCACCAAAAATATTTTAGAATTGTGTCCA	chr3	-
NM_000043	FAS	0.0117534	2.76371	ATGTCTATCCACAGGCTAACCCCACTCTATGAATCAATAGAAGAAGCTATGACCTTTTGC	chr10	+
NM_145045	CCDC151	0.030946	2.65729	AGGACAACGAGGTAGTGACCCGCGCATCACTCAAGATCCGTTCCCAGAAATTAATCGAAA	chr19	-
NM_025160	WDR26	0.00713125	2.14769	GGGAATAGATCCACAAAAGCATGTATGTACTTACAAACCAAGCTGTAGAGATCAAGAAAA	chr1	-
NM_007115	TNFAIP6	0.0268975	2.68156	AAATGAGTACGAAGATAACCAAATCTGCTACTGGCACATTAGACTCAAGTATGGTCAGCG	chr2	+
NM_025261	LY6G6C	0.00498921	2.79704	CTACTTGAGGAGGGATTGGGATCTGGGCCTGAAATGGGGCTTCTGTGTTGTCCCCAGTGA	chr6	-
NM_025165	ELL3	0.0379677	2.24455	GAGAAGAAAAGCGTCGCTGTGAGTACCTTCACCAGAAATTGTCCCACATTAAAGGTCTCA	chr15	-
NM_013448	BAZ1A	0.0134212	2.51964	TACACATGAATGAATCCAATCTTATAACCTTGAAGTGCTGTACCAGTGCTGGCTGCAGGT	chr14	-
NM_016134	CPQ	0.0116047	2.74961	CTGTTTGGGCTGTTGTTTCTTATGTTGTTGCAGACATGGAAGAAATGCTGCCTAGGTCCT	chr8	+
NM_002040	GABPA	0.020214	2.52751	GGCAGAATTGCTATGTGTGGTTGATCTTCAGATAAATTGACTGATCACAGTTATTTTTGT	chr21	+
NM_032776	JMJD1C	0.0164673	3.50578	TCCAGAACATCTTGTAGAGTCATTTCATTTAACACAGGAACTGAGACTTTTGAAGGAAGA	chr10	-
NM_018196	TMLHE	0.0168668	2.22594	TCTAGTAAGGGAGACTTGTTGGAGAGGCGGGACTCTGAGTTATCTAATGTCAGACATCTA	chrX	-
NM_000717	CA4	0.0432704	4.16987	TAATATCCCCAAACCTGAGATGAGCACTACGATGGCAGAGAGCAGCCTGTTGGACCTGCT	chr17	+
NM_001076678	ZNF493	0.0206962	3.8884	AAAGACGTCAATATCTGCTCACATCTTACTAAACACCAGAGAGTTCATGCTTAATAAAAG	chr19	+
NM_000499	CYP1A1	0.0252396	5.4931	GGTAAAACAGGGCCACATAGATGCTGATGGAGCCTTCCCAAGTTGTGCTTGAGCCAGGAG	chr15	-
NM_033292	CASP1	0.0129001	2.15874	CTGTTCCTGTGATGTGGAGGAAATTTTCCGCAAGGTTCGATTTTCATTTGAGCAGCCAGA	chr11	-
NM_016612	SLC25A37	0.0318291	2.74333	TAGTATTACGGCTGGGACTCTCCAGCTGTTTTTGTTGTTGTTATGTTTTTAAGAGGGTTG	chr8	+
NM_019079	L1TD1	0.0142526	2.76668	TTCTACCCAGAAGGATGGACAGCTAATAGCGTACTTGGGGATGAGGAGCAAGGAATATTA	chr1	+
NM_001039775	AIM1L	0.00219379	2.09507	ATGGGAGCCGGATGAGGACAGGGCATCCCAGATCTGGACTATCCACGTGCTTTGAAACTT	chr1	-
NM_052863	SCGB3A1	0.00803929	0.49909	CCGCGGGGAGGACCGTCCATCCCCTTCCCCCGGCCCCTCTCAATAAACGTGGTTAAGAGC	chr5	-
NM_001285486	NEURL3	0.0383255	0.134205	CTGAAGATGATTTAAAACATGAAAGTGTATTGTTGTCACTGTGGTAATTTCCTTGCCAGT	chr2	-
NM_001830	CLCN4	0.0418541	2.16167	TTGATGAGATATATTCACATTTGGTGTTGGAACGACCACATAGCAACGTGTTGGTTTTTT	chrX	+
NM_024717	MCTP1	0.0100472	3.9007	AGCAACCCAGTAAGTACAGTTATCAAAAATACTAGGAAACTATATCCATATCGCTTTTGG	chr5	-
NM_033407	DOCK7	0.0172483	2.07719	GTGACCCAAAGCTCTTCAGACATCATAATAAACTGCGACTCTGCTTTAAAGATTTTACTA	chr1	-
XM_006709948	MS4A18	0.0411142	2.45947	AGTTGTGTCAATGCTATCCACACCAGCAATGTACCCCCGAACCCTCGTACCAAGAAATAG	.	.
NM_153217	TMEM174	0.0492827	2.07659	CAGATTGGTAAAAATTAGGCTGGGCTGGGGAAATTCTCCTCCGGAACAGTTTCAAATTCC	chr5	+
NM_003472	DEK	0.0390129	2.00788	TTTTTTATTAACTGCTTTTGCCCATATAACATGCTGATATTTACTGGAAACCTAGCCAGC	chr6	-
NM_007300	BRCA1	0.042329	2.61278	AAGTGTTTTTCATAAACCCATTATCCAGGACTGTTTATAGCTGTTGGAAGGACTAGGTCT	chr17	-
NM_138799	MBOAT2	0.00563695	3.47527	GACAAGGCAACCATCTGGCTTATGCTATATAATACTTCATTTAAAGAAGAAAGGAAAAGC	chr2	-
NM_032582	USP32	0.017347	2.20132	TCCATTACCCTTTCTTCCTCATAGGTAGTAATTACCAATGTAACTAAGCATTTGTGTTCT	chr17	-
NM_014322	OPN3	0.0160067	2.31458	TAGGAATGAAGGATGGCAACGAAAGGTGGGGCCTTAAATTGGATGCCACTTTTGGACTTT	chr1	-
NM_014911	AAK1	0.00802422	0.417582	AAGTTTCAGCCAAGTCTGTGACAATCTCACCAAATAAGAATGAAATGGGCGGGGTGTGGT	chr2	-
NM_147156	SGMS1	0.00587979	2.40764	GAATGAAGAAGTATATATATCCATTCTGTATTTTACGTGCAGCAGAATTATCTTCCGTAG	chr10	-
NM_001620	AHNAK	0.028481	0.438243	GAAAAGTAACATTCCCTAAAATGAAGATCCCCAAATTTACCTTCTCTGGCCGTGAGCTGG	chr11	-
NM_031458	PARP9	0.0148942	2.21766	TTTTTAGTGGCATGCAGGCTATACCTCAGTATTTGTGGACATGCACCCAGGAATATGTAC	chr3	-
NM_001300	KLF6	0.0337527	2.06965	GGTTGGGTTGATTGTATGTTGAGGATCTATTACTGACCGTATGATGAGGCCAACTTTTTT	chr10	-
NM_024572	GALNT14	0.0176446	7.56108	AAGCCTTCTTTTTCACTAGGCCAGGACTACATTGAGAGATGAAGAATGGAGGTTGTTTCC	chr2	-
NM_002371	MAL	0.0216577	0.454066	GCCCCATCTTGTGCCATGTTTTAAGTCTTCATGGATGTTCTGCATGTCATGGGGACTAAA	chr2	+
NM_032558	HIATL1	0.0213002	3.34731	AAACAACTCAAGCATTCTGGTGGCAACATAGAGATTGTAGGCTGCTTCTAAGAAAGTTAT	chr9	+
NM_003265	TLR3	0.0320633	0.4735	CTGAACCATGCACTCTGTTTGCGAAGAGGAATGTTTAAATCTCACTGCATCTTGAACTGG	chr4	+
NM_014451	BBS9	0.0232928	0.413217	TCAGTCTACGTGCAACCACCATTAGAATTGACTTGTGATCAGTTCACCTTTGAATTTATG	chr7	+
NM_001207008	MLLT4	0.00830394	2.95485	TTTCAGTTGAAGAGGAGGCCACCAGACCACATCCCAAAGAAAACCAAGAAACACTTGGAA	chr6	+
NM_005143	HP	0.0228556	17.4861	GATAAGATGTGGTTTGAAGCTGATGGGTGCCAGCCCTGCATTGCTGAGTCAATCAATAAA	chr16	+
NM_032898	CEP19	0.0464261	2.80473	GGTGCATGAGGAGTATGGGAAAAACAGAATAAAGGAATCTGCCTTTAAGGAGCTTACAAT	chr3	-
NM_006751	SSFA2	0.0493695	2.50627	GTATCATCCAAATAATGGGGCCTATGACTTGAATGAATAGAAATGAATAAGCTGGTGTTT	chr2	+
NM_020747	ZNF608	0.0348318	2.26316	AACAGCTTTTGGTTCGGACTCGTTCTGTGGGTGTCAATACATGTGAAGTTGGAGTAGTGA	chr5	-
NM_005139	ANXA3	0.0163843	9.07799	TGGACATTCGAACAGAGTTCAAGAAGCATTATGGCTATTCCCTATATTCAGCAATTAAAT	chr4	+
NM_174918	MCEMP1	0.0228167	9.48912	CTGTCTCCCTGTTTGTGTAAACATACTAGAGTATACTGCGGCGTGTTTTCTGTCTACCCA	chr19	+
NM_006609	MAP3K2	0.046858	2.53382	GATGGGGGAGAAAAAAGACAAGAGGGAAAGTATTTCTCTTGATTCTTGGTTAAATTTGTT	chr2	-
NM_003838	FPGT	0.0451735	2.279	GGCATTTGGAGTGCAAGACAACTTGAAAAAGAGTGTGAAAACATTGTCAGATATAAAGTT	chr1	+
NM_007269	STXBP3	0.0293245	2.43777	ATTCAGTCATTAATAGAAATGGAGTGATTTCACAGTGTGTACTGTTTTGCCACATACTTC	chr1	+
NM_006793	PRDX3	0.0181141	2.3051	AACATCGCACTCTTGTCAGACTTAACTAAGCAGATTTCCCGAGACTACGGTGTGCTGTTA	chr10	-
NM_022136	SAMSN1	0.000565478	3.66493	CTCTGGTTGCTATATCTCATCAGGAAATTCAGATAATGGCAAAGAGGATCTGGAGTCTGA	chr21	-
NM_001017403	LGR6	0.0356798	0.409653	CTTGGCCTTCCTCAGCTTCACCTTGATACTGGGCCTCTTCCTTGTCATGTCTGAAGCTGT	chr1	+
NM_000607	ORM1	0.0245878	11.2686	TTGCTTTTGACGTGAACGATGAGAAGAACTGGGGGCTGTCTGTCTATGCTGACAAGCCAG	chr9	+
NM_001030288	SPN	0.0101287	0.356093	GGAGGAAAAAGCAAAGCAAAAGAAGCAGTGGATATTTTAAGACTAAAAAGGAAAACAAAA	chr16	+
NM_019053	EXOC6	0.00736237	2.19578	ATGCTGAATCTTCCCTTTGCCTTTTCAGGATTTAGGCCTGTAAGAAACTATGCCTGATTC	chr10	+
NM_000328	RPGR	0.00704588	2.51485	GACCAGAACCACATGAGTCAGAATCATCAGAATATCCCACCAACAAATACAGAGAGAAGA	chrX	-
NM_001004684	OR2D3	0.0454512	5.18774	AACAAAGATGTCAAAGGGGCTCTCAGGAAACTAGTTGGGAGAAAGTGCTTCTCTCATAGG	chr11	+
NM_003588	CUL4B	0.0176034	2.38596	TGGCCAGGTATTTTAAAAAGTCGTCTATTTCTTTCTAGTTGCATCAACTTGCACACTGGT	chrX	-
NM_003286	TOP1	0.000429281	2.0308	TGGATGGGAATTTGTCAGCGTTCTACCAGGCAAATTCACTGTTTCACTGAAATGTTTGGA	chr20	+
NM_015633	FGFR1OP2	0.03066	2.88088	CCACCAGATACAGAAATGTGCTTTAACATCAGTTGAAACCTAAATTTTCTTATGTTGTGG	chr12	+
NM_002374	MAP2	0.00144178	2.81493	GTTACCATAGAAAGGCATTTCTTCAATGGCTGGTTGTAGTTAGTTCATGTTTTTCAATCA	chr2	+
NM_182538	SPNS3	0.0439389	0.418329	TGCCTCGGTTCCTCTTTGGCTGTCCTCGGGGACTCCGGCTGAGGCACATCTGCCACTTTT	chr17	+
NM_148894	BOD1L1	0.0352155	2.59487	GGTCATGGAAGAAAAAGATGAATATAGCAGCAGTGAAACTACTGGTGAAAAGCCAGAGCA	chr4	-
NM_001039083	ARL17B	0.00669012	0.440396	AGTCGGCGGTGTTGTAGGTAGCGGTACCTTGAGTGGCAACAGAATTCGATTAAATTACAA	chr17	-
NM_021632	ZNF350	0.0315749	2.14859	CCAGTGTGGAGGATTAATTGAAAACCAGGACCATAAACTTTCAGAACTTTGTATTATGCA	chr19	-
NM_001025616	ARHGAP24	0.0139034	3.85225	TACAAAAGGCATAATCGGAAATAGAGACTACATACTTGAGTTTATGGGGTTTGTGTTGTT	chr4	+
NM_198495	CTAGE4	0.0272464	2.30659	CTTCAAAGGAGCCTGCTACTGGACATCCAGAACCACAGCAAGAAACCTGACAATATTGTT	chr7	+
NM_005099	ADAMTS4	0.0286517	0.400099	AAATTGAATTCTACTATTTATGTGATCCTTTTGGAGTCAGACAGATGTGGTTGCATCCTA	chr1	-
NM_024617	ZCCHC6	0.026236	2.11609	TTGAAGAGGGGAAATTATACTTATTGTTGTTTACTGAATCCTGGTGTGAAAGCATATCAG	chr9	-
NM_016255	FAM8A1	0.0279126	2.78379	ACTTCGCCCGAATTACAAAATGAGTGTTTTTAGATTCAAGTGACGGTAAAAGGATTTGTT	chr6	+
NM_005445	SMC3	0.0212365	2.47642	GGTAGCCCTTGCTCTGATTTTTGCCATTCAGAAATGTGACCCGGCTCCATTTTACTTGTT	chr10	+
NM_014673	EMC2	0.00286311	2.25257	ACCCAGTCTTAAGGTTTCAAAAACTCTTTGACATTAGATTTCACAACTGCACAATTGAAC	chr8	+
NM_017839	LPCAT2	0.0254379	3.71624	TGTAACTCTTGTTTCTAGGTAATCGTTCTCTCTCAACAAACTTCTCAAGCGTCTGTGTAA	chr16	+
NM_004318	ASPH	0.0353824	2.65116	AAAGCACAGCCTTGGTGGACCCCAAAAGAAACGGGCTACACAGAGTTAGTAAAGTCTTTA	chr8	-
NM_000576	IL1B	0.00982472	2.99063	GGAATCAATTCAATTTGGACTGGTGTGCTCTCTTTAAATCAAGTCCTTTAATTAAGACTG	chr2	-
NM_145296	CADM4	0.0310097	3.58089	TCTGACCCACGAAGCCAGTGGCTTGGATGAACAGGGAGAAGCAAGAGAAGCCTTCCTCAA	chr19	-
NM_003538	HIST1H4A	0.018898	0.447312	TTTGGCGGTTAAGGTTGCTGATTTCTCCACAGCTTGCATTTCTGAACCAAAGGCCCTTTT	chr6	+
NM_138788	TMEM45B	0.0287153	4.55196	CGTGCTGCTTTTGGTAACTTATCCCTTTTTCTCTTAAGAAAGCAGGTACTTTCTTATTAG	chr11	+
NM_080387	CLEC4D	0.0245223	3.97627	GCATGAAACATTAATTGCAAAGGGCAGTCACATCCAACTTTAATAAAATATGGTGGTCTT	chr12	+
NM_182557	BCL9L	0.0327052	0.37664	CTCCCTGCAGGCGGCTGGCCAGGTGGGCAGGTGCCAGCCGGAGCTGTAAATAGAGCGCTG	chr11	-
NM_003878	GGH	0.018342	3.51531	CACAGATTCTTTTCTATAATGTGCCTGGCTCTGATTCTTCATTCTGTATGTGACTATTTA	chr8	-
NM_006725	CD6	0.0412137	0.453052	ACCAGTTCTGCAGTGACTGTCCCTGGACAATGGGTCTTTATTCTGAGTTTCCTATGGTTT	chr11	+
NM_001089	ABCA3	0.0164927	0.395951	CCCAGTGACTTGTCCAAGTTTACACACGACACTAATCTCCCCTGGGGAGGAAGCGGGAAG	chr16	-
NM_001924	GADD45A	0.011726	2.31569	CCTGCCTTAAGTCAACTTATTTGTTTTTGCCGGGAAAGTCGCTACATGGATCAATGGGTT	chr1	+
NM_198559	CATIP	0.0228446	2.06371	GAAGAAGCCCCTGGTATGGGAGGAGGATATGGAGCTCTATTCGAAGTTCCTGGACCGGAA	chr2	+
NM_138576	BCL11B	0.0486805	0.415444	AAACCCGTGATTTTGGTGCTCCTTGTAACTCAGCCCTGCAAAGCAAAGTCCCATTGATTT	chr14	-
NM_178172	GPIHBP1	0.00155714	2.20961	TCGCTGCCGACAGAAGTCACTGCCTACCTCAGGGTCCCCTTACCTGGGTGGGAAATAAAT	chr8	+
NM_003599	SUPT3H	0.032681	0.481016	CTTAGAAGACTGCTAAAATACATGTTTATCCGAGACTACAAATCAAAGATTGTCAAAGGC	chr6	-
NM_000314	PTEN	0.0204256	2.25301	ACAGCAACAATGACTTAACCATATAAATGTGGAGGCTATCAACAAAGAATGGGCTTGAAA	chr10	+
NM_152787	TAB3	0.024575	2.10185	AGGCATAGAAGAATTGTCCTCTAAAAATATCAATGATGTATCCTGGAATGTGAAGATGTC	chrX	-
NM_001127211	KIAA1598	0.0299951	2.20211	CAACTCAACACAAGGAGGATGAAGGCGAAATTCAACCAGAAAACAAAGAAGACAGCATTG	chr10	-
NM_032138	KBTBD7	0.0495351	2.87738	GAAATACTACAAGGTTTAGACAGTCCATGAAATCGACCTGTTTAATAATTTACCATCCTG	chr13	-
NM_001779	CD58	0.0232432	2.34738	GCACTTATACCCATACCATTAGCAGTAATTACAACATGTATTGTGCTGTATATGAATGGT	chr1	-
NM_004667	HERC2	0.0456549	0.49626	AATGCATGCTGGCTGTTGATATCGAAGACAGACTGAGTCCAAATCCGTGGCAAGAAAAGA	chr15	-
NM_001018100	MYZAP	0.0195672	5.00474	TAGATGACATGGTGCATTGCCAGCAGAAGAAAGTCAAGCAGATGGTCGAGGAGATTGAAT	chr15	+
NM_002852	PTX3	0.00607105	2.48489	ATGTTACTAGACTTTATGCCATGGTGCTTTCAGTTTAATGCTGTGTCTCTGTCAGATAAA	chr3	+
NM_014991	WDFY3	0.0304146	3.53338	ATAGCAGCCATCCGTCTGGATAATAGCAAAACACTCTAGATAAGTTATTTTGCACTTTCT	chr4	-
