# Supplementary material for: Differential Expression Profiles and Functional Analysis of Long Non-coding RNAs in Children With Dilated Cardiomyopathy
Source: Front Pediatr. 2021 Feb 4;9:617298. doi: 10.3389/fped.2021.617298 (PMC7891041; doi:10.3389/fped.2021.617298)
Supplement: Supplementary Table 3 — Cis-target genes of differentially expressed lncRNAs. [file Table_3.XLSX]

## Sheet: lncRNA_D_VS_C.diff.cis
lncRNA_id	ProbeName	pvalues	foldchange	chr	strands	gene_id	gene_name
NR_132752.1	EX_45_5234103	0.0174789	0.401921	1	-	ENSG00000142599	RERE
NR_027045.1	EX_38_0702384	0.0168043	2.22043	1	+	ENSG00000171608	PIK3CD
NR_004407.1	EX_17_2986167	0.0204793	0.316623	1	-	ENSG00000120656	TAF12
NR_046817.1	EX_96_9989848	0.0255208	0.203614	1	-	ENSG00000117419	ERI3
NR_103535.1	EX_94_3432972	0.00369798	0.39425	1	+	ENSG00000162614	NEXN
NR_110668.1	EX_37_8307574	0.0192727	2.79566	1	-	ENSG00000232628	AC092809.2
XR_001737772.1	EX_82_6734119	0.029926	0.304952	1	-	ENSG00000185420	SMYD3
XR_001738572.1	EX_76_1263158	0.0365157	0.431136	1	+	ENSG00000143653	SCCPDH
NR_039945.1	EX_68_1935573	0.0482277	0.375894	2	+	ENSG00000075886	TUBA3D
XR_001739946.1	EX_70_1323792	0.0137854	0.176414	2	+	ENSG00000157985	AGAP1
XR_001740442.1	EX_40_7105429	0.0178871	0.318251	3	-	ENSG00000172340	SUCLG2
XR_001741074.1	EX_98_0328632	0.0161008	0.347336	3	+	ENSG00000198836	OPA1
XR_924835.2	EX_50_4821723	0.0231187	0.34641	3	+	ENSG00000198836	OPA1
NR_030302.1	EX_80_9381450	0.0068067	0.339208	4	+	ENSG00000207988	MIR576
XR_001742448.1	EX_03_1585783	0.0498365	2.41726	5	+	ENSG00000153113	CAST
XR_001742890.1	EX_88_5033710	0.0232554	0.236909	5	+	ENSG00000081059	TCF7
XR_926607.2	EX_66_8378751	0.0359678	2.05964	6	-	ENSG00000111913	RIPOR2
XR_927138.2	EX_83_3828213	0.0207539	2.40369	7	+	ENSG00000106052	TAX1BP1
NR_002919.1	EX_30_7069650	0.0137043	0.49838	7	-	ENSG00000200656	SNORA5B
NR_002990.1	EX_95_9206601	0.00439182	0.472252	7	-	ENSG00000200656	SNORA5B
XR_927716.2	EX_28_0153949	0.0139702	2.47772	7	-	ENSG00000170381	SEMA3E
NR_037403.1	EX_54_0872419	0.048878	0.280559	7	+	ENSG00000196367	TRRAP
NR_106904.1	EX_50_4659250	0.0289473	0.375884	8	-	ENSG00000185189	NRBP2
XR_001746476.1	EX_38_1268278	0.0329765	0.271198	9	+	ENSG00000278001	AL591926.6
NR_107048.1	EX_81_0468261	0.0473535	0.495375	9	+	ENSG00000277889	MIR8081
NR_029506.1	EX_64_6727667	0.0135158	0.282644	9	-	ENSG00000106771	TMEM245
NR_106964.1	EX_14_2290127	0.0366495	0.427345	9	-	ENSG00000130653	PNPLA7
XR_930766.2	EX_12_6288561	0.0165286	3.26012	10	+	ENSG00000099246	RAB18
NR_003076.1	EX_20_5829595	0.0247209	0.451891	10	+	ENSG00000060339	CCAR1
NR_134476.1	EX_27_5749219	0.0424036	0.432652	10	-	ENSG00000276662	AL713922.2
NR_004403.1	EX_71_9506340	0.00986386	0.321929	11	-	ENSG00000110321	EIF4G2
XR_931426.2	EX_94_3237513	0.00601441	0.395891	12	-	ENSG00000111728	ST8SIA1
XR_001749293.1	EX_10_2230742	0.0443659	0.394271	12	-	ENSG00000214198	TTC41P
NR_002979.2	EX_31_0764039	0.0464117	0.464416	12	+	ENSG00000183495	EP400
NR_046531.1	EX_93_2329471	0.0391885	0.329908	13	+	ENSG00000182957	SPATA13
NR_029508.1	EX_81_6891175	0.0224152	0.405662	13	+	ENSG00000283705	MIR92A1
XR_001750038.1	EX_82_3705378	0.0145904	0.491675	13	-	ENSG00000126226	PCID2
NR_029888.1	EX_94_7728891	0.00149456	0.34651	14	+	ENSG00000196405	EVL
NR_029607.1	EX_96_5709727	0.0197451	0.20019	19	+	ENSG00000207630	MIR7-3
NR_031716.1	EX_65_5597890	0.00521121	0.34808	19	+	ENSG00000269782	MIR1470
NR_106865.1	EX_31_3713117	0.0277185	2.0663	19	+	ENSG00000130726	TRIM28
XR_001755419.1	EX_52_6607103	0.0254116	0.485396	22	-	ENSG00000093072	ADA2
NR_030593.1	EX_68_9898900	0.024556	2.55352	X	-	ENSG00000216098	MIR892B
XR_001756905.1	EX_97_6275788	0.0106281	2.25354	2	-	ENSG00000184731	FAM110C
XR_953045.2	EX_21_1734878	0.0355867	2.19629	6	-	ENSG00000124570	SERPINB6
ENST00000563151	EX_94_8878629	0.0138735	2.12229	16	+	ENSG00000217555	CKLF
ENST00000514287	EX_98_8595172	0.0490599	4.08156	5	+	ENSG00000171604	CXXC5
ENST00000565518	EX_48_7081453	0.00291268	0.412638	12	-	ENSG00000284730	AC068987.5
ENST00000612517	EX_98_1468049	0.00726697	0.459536	17	-	ENSG00000167693	NXN
ENST00000610699	EX_95_6778407	0.00710869	0.303728	12	+	ENSG00000010626	LRRC23
ENST00000611296	EX_69_8813288	0.00341424	0.49083	20	+	ENSG00000101294	HM13
ENST00000602790	EX_76_5506708	0.0104539	2.64798	14	-	ENSG00000119655	NPC2
ENST00000433876	EX_80_1653979	0.00986584	0.381493	1	-	ENSG00000222511	Y_RNA
ENST00000553697	EX_62_7946002	0.0139479	2.70191	14	+	ENSG00000206596	RNU1-27P
ENST00000610044	EX_92_0405959	0.00813463	0.216095	1	-	ENSG00000198821	CD247
ENST00000594262	EX_79_7776155	0.0252361	0.405579	19	+	ENSG00000071626	DAZAP1
ENST00000610220	EX_57_8706788	0.0425769	2.08576	4	-	ENSG00000145365	TIFA
ENST00000415338	EX_84_2797544	0.0154521	6.84437	1	-	ENSG00000240929	HIST2H2BB
ENST00000585275	EX_54_5922013	0.00987451	0.451816	17	+	ENSG00000184650	ODF4
ENST00000618230	EX_51_8302439	0.0460269	2.60078	18	-	ENSG00000186814	ZSCAN30
ENST00000558156	EX_27_9556824	0.0126541	2.12199	16	+	ENSG00000176842	IRX5
ENST00000567718	EX_41_6944033	0.0461586	2.3435	2	+	ENSG00000176407	KCMF1
ENST00000618589	EX_54_8965032	0.0158581	0.211427	1	+	ENSG00000207501	RNVU1-14
ENST00000435412	EX_67_1690184	0.0351644	2.74325	20	+	ENSG00000101188	NTSR1
ENST00000530972	EX_95_5740870	0.0304124	0.398679	11	+	ENSG00000087884	AAMDC
ENST00000428289	EX_54_5372103	0.0187443	6.62093	1	+	ENSG00000150337	FCGR1A
ENST00000614372	EX_37_8939048	0.0210682	4.95157	7	+	ENSG00000135218	CD36
ENST00000504249	EX_10_7838796	0.0422885	2.55961	4	-	ENSG00000109667	SLC2A9
ENST00000563062	EX_36_8365045	0.0197974	3.78931	16	+	ENSG00000159625	DRC7
ENST00000510449	EX_89_8485147	0.0160357	3.09361	4	-	ENSG00000163625	WDFY3
ENST00000457996	EX_55_2484842	0.0212593	5.79014	1	+	ENSG00000198019	FCGR1B
ENST00000551187	EX_67_9953458	0.000439688	0.280446	16	+	ENSG00000168748	CA7
ENST00000606361	EX_40_9026987	0.0294355	2.14303	8	-	ENSG00000104517	UBR5
ENST00000599781	EX_10_4180216	0.00834355	3.4542	3	+	ENSG00000173890	GPR160
ENST00000582536	EX_85_3014856	0.0481644	2.70843	17	+	ENSG00000076604	TRAF4
ENST00000627520	EX_26_4269589	0.0337489	4.58386	7	-	ENSG00000127954	STEAP4
ENST00000572691	EX_53_5252406	0.0233276	0.459033	16	+	ENSG00000122386	ZNF205
ENST00000626340	EX_01_7663301	0.0226359	2.34053	1	+	ENSG00000072694	FCGR2B
ENST00000555146	EX_88_7261059	0.0267206	3.08439	12	+	ENSG00000185821	OR6C76
ENST00000432229	EX_37_8405765	0.0278377	0.38994	13	+	ENSG00000152767	FARP1
ENST00000433035	EX_66_0950064	0.0188514	2.27979	11	+	ENSG00000110651	CD81
ENST00000615184	EX_96_9225158	0.0308667	0.413244	2	+	ENSG00000071051	NCK2
ENST00000613614	EX_57_7815214	0.0278129	0.456043	2	+	ENSG00000071051	NCK2
ENST00000529656	EX_65_7763086	0.0495504	0.499879	11	-	ENSG00000048649	RSF1
ENST00000603816	EX_35_1974572	0.00574715	0.22885	17	-	ENSG00000270765	GAS2L2
ENST00000533740	EX_09_6718391	0.0219145	0.474981	11	-	ENSG00000158555	GDPD5
ENST00000426929	EX_12_2891656	0.0140711	0.313394	1	-	ENSG00000185420	SMYD3
ENST00000435621	EX_75_6302510	0.0421138	0.455874	12	+	ENSG00000063046	EIF4B
ENST00000601752	EX_51_4249767	0.0161742	0.395824	19	+	ENSG00000105738	SIPA1L3
ENST00000531426	EX_62_5621542	0.0269565	0.446459	11	+	ENSG00000131626	PPFIA1
ENST00000558443	EX_11_3424603	0.0212939	0.390331	15	+	ENSG00000180357	ZNF609
ENST00000417969	EX_66_3220978	0.0187603	0.346204	1	-	ENSG00000198821	CD247
ENST00000624879	EX_75_8007899	0.0333151	0.214657	10	-	ENSG00000136770	DNAJC1
ENST00000564577	EX_10_5243858	0.00461168	0.439857	16	-	ENSG00000261394	AC007598.2
ENST00000602568	EX_96_0002852	0.00767078	0.480504	21	+	ENSG00000182670	TTC3
ENST00000612833	EX_81_7380119	0.00818559	0.49312	16	+	ENSG00000276393	AC105429.2
ENST00000620327	EX_99_1006272	0.016924	0.421856	20	-	ENSG00000166619	BLCAP
ENST00000612495	EX_81_6346054	0.0290845	2.32899	19	-	ENSG00000176533	GNG7
ENST00000596816	EX_86_5329684	0.00286593	0.334396	19	-	ENSG00000214046	SMIM7
ENST00000564237	EX_14_8821225	0.0144101	2.90233	1	+	ENSG00000203852	HIST2H3A
ENST00000425727	EX_95_4645205	0.00508267	2.01913	7	-	ENSG00000283969	MIR6838
ENST00000548144	EX_54_7818655	0.0189087	0.315113	16	+	ENSG00000167264	DUS2
ENST00000616965	EX_37_6528052	0.021103	3.95211	5	+	ENSG00000197208	SLC22A4
ENST00000602381	EX_73_9779548	0.0271136	2.08069	11	-	ENSG00000247137	AP000873.2
ENST00000625694	EX_59_7851647	0.0393874	0.481115	22	+	ENSG00000219438	FAM19A5
NONHSAT000909.2	EX_33_2095815	0.00628398	0.161349	1	+	ENSG00000162490	DRAXIN
NONHSAT001784.2	EX_53_3490033	0.0085066	0.498568	1	+	ENSG00000142675	CNKSR1
NONHSAT001832.2	EX_20_1000838	0.0241613	4.54014	1	+	ENSG00000117676	RPS6KA1
NONHSAT002060.2	EX_33_7185179	0.00978451	0.499329	1	-	ENSG00000162511	LAPTM5
NONHSAT002577.2	EX_13_7843967	0.0129208	0.465675	1	-	ENSG00000090621	PABPC4
NONHSAT003729.2	EX_94_7943264	0.0349031	0.494129	1	+	ENSG00000231622	RPS29P7
NONHSAT003873.2	EX_13_1126271	0.0428344	0.21204	1	-	ENSG00000050628	PTGER3
NONHSAT004374.2	EX_01_7583876	0.0178654	0.321492	1	+	ENSG00000271949	AC093423.3
NONHSAT005589.2	EX_64_4067499	0.0202527	2.06479	1	-	ENSG00000265808	SEC22B
NONHSAT006251.2	EX_71_7866797	0.0257846	5.94768	1	+	ENSG00000150337	FCGR1A
NONHSAT006506.2	EX_15_6432141	0.0221944	2.30355	1	-	ENSG00000159516	SPRR2G
NONHSAT007118.2	EX_33_8040108	0.0116317	2.15137	1	-	ENSG00000158796	DEDD
NONHSAT009902.2	EX_06_8545253	0.0154858	0.449651	1	-	ENSG00000143772	ITPKB
NONHSAT010621.2	EX_65_1513835	0.0234061	0.410459	1	-	ENSG00000117020	AKT3
NONHSAT012531.2	EX_82_3918818	0.0127274	0.358776	10	+	ENSG00000224597	SVIL-AS1
NONHSAT012599.2	EX_63_2519455	0.0234906	4.08292	10	-	ENSG00000183621	ZNF438
NONHSAT016453.2	EX_88_0381037	0.0428757	0.236197	10	-	ENSG00000099204	ABLIM1
NONHSAT017090.2	EX_53_4272997	0.0180039	0.433191	10	-	ENSG00000171811	CFAP46
NONHSAT017125.2	EX_99_0160556	0.0111302	2.17591	10	+	ENSG00000197177	ADGRA1
NONHSAT017438.2	EX_85_2926588	0.04807	3.12451	11	+	ENSG00000130592	LSP1
NONHSAT023239.2	EX_54_4248992	0.00537232	0.373713	11	+	ENSG00000087884	AAMDC
NONHSAT023621.2	EX_41_3956167	0.00796833	0.19302	11	+	ENSG00000165323	FAT3
NONHSAT024538.2	EX_66_3584242	0.00931449	0.478962	11	+	ENSG00000283691	Y_RNA
NONHSAT026345.2	EX_40_1447552	0.0231903	3.76612	12	-	ENSG00000166523	CLEC4E
NONHSAT026968.2	EX_50_5807758	0.00293195	4.16663	12	-	ENSG00000111261	MANSC1
NONHSAT026970.2	EX_18_5827503	0.00243061	2.3814	12	+	ENSG00000165714	BORCS5
NONHSAT030138.2	EX_52_7302923	0.042335	0.224431	12	+	ENSG00000120802	TMPO
NONHSAT030784.2	EX_35_5570758	0.015931	0.35317	12	-	ENSG00000198270	TMEM116
NONHSAT032460.2	EX_56_2184195	0.0188904	2.97977	13	-	ENSG00000151835	SACS
NONHSAT033548.2	EX_18_0333813	0.03392	0.443596	13	+	ENSG00000188342	GTF2F2
NONHSAT033662.2	EX_69_0095477	0.0281901	0.397704	13	+	ENSG00000136141	LRCH1
NONHSAT035705.2	EX_79_8794394	0.00737211	0.464582	14	+	ENSG00000211782	TRAV8-1
NONHSAT035715.2	EX_31_3934476	0.00468475	0.417341	14	+	ENSG00000211793	TRAV9-2
NONHSAT035746.2	EX_01_2381875	0.00622453	0.48905	14	+	ENSG00000211798	TRAV18
NONHSAT035749.2	EX_58_2712583	0.0162736	0.49526	14	+	ENSG00000211804	TRDV1
NONHSAT035750.2	EX_48_8316293	0.0070611	0.492938	14	+	ENSG00000211804	TRDV1
NONHSAT036243.2	EX_83_4957494	0.0220858	2.21561	14	+	ENSG00000092108	SCFD1
NONHSAT036321.2	EX_66_5219167	0.0193386	0.237495	14	+	ENSG00000258897	EGLN3-AS1
NONHSAT036882.2	EX_64_0298257	0.0415928	0.236712	14	+	ENSG00000168229	PTGDR
NONHSAT037338.2	EX_12_6878717	0.0445881	0.470303	14	+	ENSG00000100714	MTHFD1
NONHSAT039178.2	EX_43_7935448	0.0319159	0.422248	14	-	ENSG00000053254	FOXN3
NONHSAT040550.2	EX_84_7603690	0.0220654	2.36545	14	-	ENSG00000253703	IGHV1-68
NONHSAT041948.2	EX_62_2919046	0.0227885	2.03797	15	-	ENSG00000062524	LTK
NONHSAT043927.2	EX_40_5264472	0.0214756	2.29952	15	-	ENSG00000197535	MYO5A
NONHSAT044124.2	EX_41_3293291	0.0106485	3.084	15	-	ENSG00000282100	HSP90AB4P
NONHSAT047669.2	EX_08_9800846	0.0174846	4.46432	15	-	ENSG00000140379	BCL2A1
NONHSAT047719.2	EX_21_9850285	0.0386527	0.42208	15	-	ENSG00000117899	MESD
NONHSAT048432.2	EX_77_7429874	0.0182667	2.25906	15	+	ENSG00000182511	FES
NONHSAT050157.2	EX_76_2088989	0.0281467	2.76868	15	+	ENSG00000140563	MCTP2
NONHSAT051714.2	EX_70_1659064	0.0386653	0.277367	15	+	ENSG00000185596	WASH3P
NONHSAT051965.2	EX_44_2297698	0.00687369	2.21448	16	-	ENSG00000103249	CLCN7
NONHSAT052168.2	EX_49_1824455	0.0276609	0.372184	17	-	ENSG00000178307	TMEM11
NONHSAT055379.2	EX_87_9945255	0.0171693	3.66595	17	-	ENSG00000154240	CEP112
NONHSAT055525.2	EX_26_1246126	0.0246379	0.419652	17	+	ENSG00000196704	AMZ2
NONHSAT056654.2	EX_10_7510383	0.00897048	2.90132	17	+	ENSG00000141526	SLC16A3
NONHSAT058806.2	EX_70_0519844	0.0159937	4.17103	18	-	ENSG00000134755	DSC2
NONHSAT060181.2	EX_49_0456988	0.0368727	2.00761	19	+	ENSG00000196415	PRTN3
NONHSAT060583.2	EX_40_3986519	0.0127848	0.456514	19	+	ENSG00000105229	PIAS4
NONHSAT064235.2	EX_41_8360066	0.023165	0.363316	19	+	ENSG00000130881	LRP3
NONHSAT064330.2	EX_20_1704098	0.0392288	0.325437	19	-	ENSG00000153896	ZNF599
NONHSAT066144.2	EX_57_3345845	0.00156012	0.402094	19	+	ENSG00000267470	ZNF571-AS1
NONHSAT067420.2	EX_45_9938139	0.0155779	6.72075	19	+	ENSG00000268336	SIGLEC20P
NONHSAT067435.2	EX_93_5809920	0.0243695	0.314414	19	-	ENSG00000160318	CLDND2
NONHSAT070272.2	EX_39_7398231	0.0256268	4.61389	2	-	ENSG00000183023	SLC8A1
NONHSAT071287.2	EX_33_9697575	0.0488108	2.20155	2	+	ENSG00000143971	ETAA1
NONHSAT071807.2	EX_24_0376454	0.0357399	2.0078	2	-	ENSG00000005436	GCFC2
NONHSAT072228.2	EX_78_6718298	0.0345529	3.4615	2	-	ENSG00000243466	IGKV1-5
NONHSAT072232.2	EX_75_2102909	0.0411704	5.7639	2	-	ENSG00000243466	IGKV1-5
NONHSAT072233.2	EX_43_6538547	0.0411792	5.89019	2	-	ENSG00000243466	IGKV1-5
NONHSAT072234.2	EX_25_1560539	0.0102274	3.33884	2	-	ENSG00000243466	IGKV1-5
NONHSAT072249.2	EX_03_6483038	0.0349161	5.0226	2	-	ENSG00000243466	IGKV1-5
NONHSAT072257.2	EX_86_5129746	0.00869279	7.07152	2	-	ENSG00000243466	IGKV1-5
NONHSAT072295.2	EX_86_9486671	0.0469425	4.23674	2	-	ENSG00000241294	IGKV2-24
NONHSAT072299.2	EX_65_4860298	0.0484305	4.41325	2	-	ENSG00000243238	IGKV2-30
NONHSAT072313.2	EX_20_9737657	0.0162344	2.7399	2	+	ENSG00000251546	IGKV1D-39
NONHSAT072319.2	EX_40_2689334	0.0322777	4.68607	2	+	ENSG00000243264	IGKV2D-29
NONHSAT072721.2	EX_84_7134580	0.0208941	0.374391	2	-	ENSG00000071073	MGAT4A
NONHSAT072843.2	EX_45_5530782	0.032083	2.40202	2	+	ENSG00000115590	IL1R2
NONHSAT074954.2	EX_34_3994463	0.0199217	3.6928	2	+	ENSG00000123610	TNFAIP6
NONHSAT076360.2	EX_32_1381227	0.0454535	2.1752	2	-	ENSG00000155744	FAM126B
NONHSAT077582.2	EX_91_6541364	0.0043856	0.181872	2	+	ENSG00000157985	AGAP1
NONHSAT077660.2	EX_97_8782023	0.00657671	2.76334	2	+	ENSG00000124831	LRRFIP1
NONHSAT078044.2	EX_36_3770108	0.0445532	2.329	2	+	ENSG00000220804	LINC01881
NONHSAT078132.2	EX_69_1043801	0.026349	2.0262	20	-	ENSG00000232528	AL109809.1
NONHSAT078214.2	EX_05_2150913	0.0332024	0.46874	20	-	ENSG00000101200	AVP
NONHSAT079300.2	EX_73_1831336	0.00715545	0.436283	20	+	ENSG00000101294	HM13
NONHSAT079504.2	EX_96_5619887	0.0448959	0.400551	20	+	ENSG00000126001	CEP250
NONHSAT079558.2	EX_78_3532817	0.0160345	12.8545	20	+	ENSG00000088367	EPB41L1
NONHSAT080732.2	EX_83_3825779	0.0251383	2.68418	20	-	ENSG00000130702	LAMA5
NONHSAT081737.2	EX_06_5864942	0.0248342	0.438302	21	-	ENSG00000159079	C21orf59
NONHSAT082085.2	EX_96_8238944	0.0163875	3.08385	21	+	ENSG00000157551	KCNJ15
NONHSAT083748.2	EX_06_8101507	0.0335588	2.54444	22	+	ENSG00000211639	IGLV4-60
NONHSAT086723.2	EX_76_1450405	0.0154546	2.35083	22	+	ENSG00000100226	GTPBP1
NONHSAT087070.2	EX_01_4057374	0.00449402	0.24291	22	-	ENSG00000100243	CYB5R3
NONHSAT087468.2	EX_61_1088238	0.0432893	2.57918	22	-	ENSG00000185386	MAPK11
NONHSAT087757.2	EX_23_5696605	0.0338041	2.29144	3	-	ENSG00000196220	SRGAP3
NONHSAT088711.2	EX_19_3606225	0.0460013	2.46713	3	+	ENSG00000077092	RARB
NONHSAT090106.2	EX_43_1400204	0.00681263	0.23838	3	+	ENSG00000136068	FLNB
NONHSAT091534.2	EX_30_8967565	0.0111744	0.445897	3	-	ENSG00000206527	HACD2
NONHSAT092839.2	EX_24_9868119	0.00917826	2.10376	3	+	ENSG00000239212	RPL6P7
NONHSAT093179.2	EX_47_0100709	0.027369	2.61582	3	+	ENSG00000173890	GPR160
NONHSAT094180.2	EX_53_7652739	0.0226934	0.438308	3	-	ENSG00000271662	AC233280.2
NONHSAT094434.2	EX_91_2143353	0.0276483	0.4032	3	+	ENSG00000249626	AC024560.2
NONHSAT095024.2	EX_49_2934456	0.0247641	2.00236	4	+	ENSG00000170871	KIAA0232
NONHSAT095894.2	EX_34_7255447	0.00959893	2.49884	4	+	ENSG00000109689	STIM2
NONHSAT096939.2	EX_75_3361546	0.0233094	0.415845	4	-	ENSG00000138757	G3BP2
NONHSAT098009.2	EX_57_6200403	0.0231944	2.1501	4	+	ENSG00000251155	SEPT14P4
NONHSAT098029.2	EX_89_2629937	0.0457912	2.35606	4	+	ENSG00000172403	SYNPO2
NONHSAT101548.2	EX_48_5485475	0.0427683	3.0215	5	-	ENSG00000225940	C5orf67
NONHSAT102127.2	EX_64_6888050	0.0227291	0.345349	5	+	ENSG00000145741	BTF3
NONHSAT102757.2	EX_04_1958739	0.0351073	3.73683	5	-	ENSG00000113369	ARRDC3
NONHSAT102821.2	EX_39_2810943	0.0432036	0.47826	5	-	ENSG00000185261	KIAA0825
NONHSAT102986.2	EX_49_6557600	0.0436834	0.407357	5	-	ENSG00000270307	MTATP6P2
NONHSAT103883.2	EX_44_1628347	0.0242382	0.472589	5	-	ENSG00000248923	MTND5P11
NONHSAT106773.2	EX_83_2341560	0.0300222	2.32254	6	-	ENSG00000021355	SERPINB1
NONHSAT106779.2	EX_83_3056993	0.0366464	2.29474	6	-	ENSG00000021355	SERPINB1
NONHSAT106948.2	EX_59_8278712	0.0447625	0.491392	6	+	ENSG00000137275	RIPK1
NONHSAT107042.2	EX_73_1476921	0.0165155	0.385572	6	-	ENSG00000137266	SLC22A23
NONHSAT107121.2	EX_74_5046610	0.000980881	0.335739	6	-	ENSG00000137266	SLC22A23
NONHSAT107910.2	EX_56_8676522	0.0240068	2.49881	6	-	ENSG00000124788	ATXN1
NONHSAT108557.2	EX_25_0512480	0.045497	0.481773	6	+	ENSG00000206341	HLA-H
NONHSAT113003.2	EX_93_0137222	0.0146816	0.348039	6	+	ENSG00000001561	ENPP4
NONHSAT113145.2	EX_57_9069486	0.0309782	0.260633	6	-	ENSG00000243955	GSTA1
NONHSAT113543.2	EX_25_7448332	0.0323583	0.466262	6	+	ENSG00000234882	EIF3EP1
NONHSAT115726.2	EX_58_2090493	0.0031347	0.475513	6	+	ENSG00000130340	SNX9
NONHSAT115862.2	EX_43_9103384	0.0352258	2.43265	6	-	ENSG00000112096	SOD2
NONHSAT115864.2	EX_59_6906213	0.0342313	2.02536	6	-	ENSG00000112096	SOD2
NONHSAT115866.2	EX_84_0295521	0.00631251	2.30784	6	-	ENSG00000112096	SOD2
NONHSAT121869.2	EX_42_2726513	0.0199055	6.51285	7	-	ENSG00000127954	STEAP4
NONHSAT122627.2	EX_48_5946829	0.0389055	0.282696	7	-	ENSG00000146776	ATXN7L1
NONHSAT123245.2	EX_35_5599412	0.0365894	2.90745	7	+	ENSG00000205085	FAM71F2
NONHSAT124146.2	EX_61_7170358	0.0192763	0.340721	7	+	ENSG00000106560	GIMAP2
NONHSAT127141.2	EX_73_4414676	0.0477718	2.06881	8	+	ENSG00000246528	AC079089.1
NONHSAT127951.2	EX_54_0377513	0.0279412	2.9084	8	+	ENSG00000132549	VPS13B
NONHSAT128551.2	EX_57_7431333	0.0296005	0.464063	8	+	ENSG00000156795	WDYHV1
NONHSAT128557.2	EX_19_9149975	0.0388359	0.378653	8	-	ENSG00000156804	FBXO32
NONHSAT129177.2	EX_47_2945643	0.0126695	0.426841	8	+	ENSG00000132294	EFR3A
NONHSAT129402.2	EX_55_9864197	0.0414625	2.88688	8	+	ENSG00000105339	DENND3
NONHSAT129403.2	EX_02_5388331	0.013454	3.3305	8	+	ENSG00000105339	DENND3
NONHSAT129423.2	EX_13_4734403	0.00115124	0.0878525	8	-	ENSG00000204882	GPR20
NONHSAT131014.2	EX_64_1349064	0.00122199	0.291867	9	-	ENSG00000137075	RNF38
NONHSAT131062.2	EX_82_6425214	0.0306711	0.48442	9	+	ENSG00000137106	GRHPR
NONHSAT132795.2	EX_38_0254819	0.0332446	2.32993	9	-	ENSG00000135049	AGTPBP1
NONHSAT133133.2	EX_15_1906368	0.0442658	0.412838	9	-	ENSG00000148090	AUH
NONHSAT133985.2	EX_84_0004930	0.0114631	3.79684	9	-	ENSG00000165181	C9orf84
NONHSAT134322.2	EX_08_8055748	0.0164525	2.04129	9	-	ENSG00000119321	FKBP15
NONHSAT135165.2	EX_23_4176234	0.0111054	0.300378	9	+	ENSG00000097007	ABL1
NONHSAT135680.2	EX_76_4681830	0.0163158	0.491371	9	-	ENSG00000176978	DPP7
NONHSAT135681.2	EX_33_7690790	0.0223419	0.490478	9	-	ENSG00000176978	DPP7
NONHSAT136922.2	EX_09_6272599	0.0429242	2.16501	X	-	ENSG00000165584	SSX3
NONHSAT137145.2	EX_44_1392162	0.00885057	0.379367	X	+	ENSG00000232593	KANTR
NONHSAT137440.2	EX_72_3569630	0.0163897	0.432104	X	+	ENSG00000147140	NONO
NONHSAT139001.2	EX_16_8201092	0.044491	2.20433	X	+	ENSG00000029993	HMGB3
NONHSAT139226.2	EX_43_7798164	0.0392683	2.49407	X	+	ENSG00000185515	BRCC3
NONHSAT141522.2	EX_52_0533320	0.00350084	2.98908	16	+	ENSG00000196993	NPIPB9
NONHSAT142591.2	EX_34_2315951	0.0470042	0.477779	16	+	ENSG00000140718	FTO
NONHSAT144766.2	EX_29_1535555	0.0443443	0.341341	17	-	ENSG00000167693	NXN
NONHSAT145311.2	EX_29_5744067	0.0450843	0.260692	17	-	ENSG00000267047	AC040977.2
NONHSAT145760.2	EX_71_0166647	0.0451708	0.207273	17	+	ENSG00000006695	COX10
NONHSAT148316.1	EX_86_7129374	0.0287673	0.32894	1	+	ENSG00000049246	PER3
NONHSAT148356.1	EX_43_1627518	0.0184849	0.479575	1	-	ENSG00000160049	DFFA
NONHSAT148547.1	EX_03_2546636	0.0450043	2.23197	1	-	ENSG00000117614	SYF2
NONHSAT149354.1	EX_72_2651754	0.0382346	0.490431	1	-	ENSG00000154511	FAM69A
NONHSAT149883.1	EX_32_6346309	0.0499135	0.286556	1	-	ENSG00000116604	MEF2D
NONHSAT149905.1	EX_87_3006688	0.0490648	0.321537	1	-	ENSG00000143297	FCRL5
NONHSAT149966.1	EX_48_6955400	0.0223129	0.495774	1	+	ENSG00000198929	NOS1AP
NONHSAT150521.1	EX_42_9719621	0.0129899	3.24332	1	-	ENSG00000226013	MRPS18BP1
NONHSAT151096.1	EX_80_2531959	0.0124745	2.54174	1	+	ENSG00000054523	KIF1B
NONHSAT151450.1	EX_32_6342328	0.0234564	0.396864	1	-	ENSG00000188786	MTF1
NONHSAT151633.1	EX_23_2972167	0.00361287	0.398057	1	-	ENSG00000157216	SSBP3
NONHSAT152226.1	EX_75_7633488	0.0475983	0.476694	1	+	ENSG00000186141	POLR3C
NONHSAT152363.1	EX_15_3273998	0.0212647	0.352091	1	-	ENSG00000169231	THBS3
NONHSAT152556.1	EX_75_1381694	0.0498179	0.327255	1	+	ENSG00000076321	KLHL20
NONHSAT152583.1	EX_22_3568228	0.00776237	2.6086	1	+	ENSG00000075391	RASAL2
NONHSAT152638.1	EX_25_9774881	0.0334097	0.138721	1	+	ENSG00000143344	RGL1
NONHSAT153200.1	EX_30_8751482	0.0135571	0.438902	1	+	ENSG00000116977	LGALS8
NONHSAT155307.1	EX_07_8089864	0.024211	0.393428	10	-	ENSG00000165757	JCAD
NONHSAT155917.1	EX_37_4626085	0.020012	2.62645	10	-	ENSG00000187122	SLIT1
NONHSAT156016.1	EX_55_9820598	0.0313359	2.18932	10	-	ENSG00000148795	CYP17A1
NONHSAT156384.1	EX_73_3402991	0.0025767	0.485042	10	+	ENSG00000108010	GLRX3
NONHSAT156764.1	EX_65_6510250	0.045652	0.471951	10	-	ENSG00000150867	PIP4K2A
NONHSAT157048.1	EX_06_1195984	0.0194046	0.477955	10	-	ENSG00000151150	ANK3
NONHSAT157786.1	EX_48_8613701	0.0246228	2.61219	10	+	ENSG00000197177	ADGRA1
NONHSAT158472.1	EX_28_2247459	0.0238334	0.484204	10	+	ENSG00000203867	RBM20
NONHSAT158550.1	EX_42_8450826	0.0309544	0.494331	10	+	ENSG00000107651	SEC23IP
NONHSAT158810.1	EX_61_8113325	0.0483151	0.435513	11	+	ENSG00000200983	SNORA3A
NONHSAT159264.1	EX_19_9165524	0.0286559	0.465615	11	+	ENSG00000175115	PACS1
NONHSAT160692.1	EX_92_4549241	0.0496173	0.430224	11	+	ENSG00000152578	GRIA4
NONHSAT162723.1	EX_12_9166676	0.00913685	2.47092	12	+	ENSG00000257221	AC007569.1
NONHSAT163911.1	EX_27_7247705	0.035474	2.41606	12	-	ENSG00000111647	UHRF1BP1L
NONHSAT165668.1	EX_92_7151116	0.00876922	2.11731	13	-	ENSG00000102445	RUBCNL
NONHSAT166342.1	EX_78_3173736	0.00465992	0.48923	13	+	ENSG00000102606	ARHGEF7
NONHSAT166575.1	EX_52_9018323	0.00190333	2.50368	13	+	ENSG00000133105	RXFP2
NONHSAT166609.1	EX_39_9979560	0.028475	0.404871	13	-	ENSG00000133104	SPART
NONHSAT166618.1	EX_84_1572250	0.0371361	0.44544	13	-	ENSG00000120697	ALG5
NONHSAT168089.1	EX_74_7024763	0.0157221	0.472649	13	+	ENSG00000153495	TEX29
NONHSAT168570.1	EX_82_5169305	0.0180003	0.381816	14	+	ENSG00000257365	FNTB
NONHSAT169609.1	EX_20_7787674	0.0103323	0.372365	14	-	ENSG00000259053	AL137230.2
NONHSAT170486.1	EX_13_8247652	0.025372	3.55155	15	+	ENSG00000258684	BMS1P16
NONHSAT170625.1	EX_67_6954045	0.0489285	4.55864	15	-	ENSG00000021776	AQR
NONHSAT170723.1	EX_02_5748167	0.0044759	0.350733	15	+	ENSG00000137842	TMEM62
NONHSAT170915.1	EX_16_4439378	0.00308382	0.468617	15	+	ENSG00000180357	ZNF609
NONHSAT171579.1	EX_23_4800336	0.0363741	0.383552	15	-	ENSG00000200120	Y_RNA
NONHSAT171996.1	EX_37_3670328	0.0121727	0.326753	15	-	ENSG00000247809	NR2F2-AS1
NONHSAT172051.1	EX_00_3743521	0.0382006	2.13483	15	+	ENSG00000140443	IGF1R
NONHSAT172590.1	EX_09_8755914	0.0245274	0.457263	16	+	ENSG00000103423	DNAJA3
NONHSAT172596.1	EX_92_8652751	0.0433746	0.350146	16	-	ENSG00000118898	PPL
NONHSAT172888.1	EX_57_4240704	0.0273382	2.74659	16	-	ENSG00000261614	AC106730.1
NONHSAT173108.1	EX_34_6727756	0.0304311	2.13459	16	+	ENSG00000205336	ADGRG1
NONHSAT174100.1	EX_46_1540857	0.0217319	0.439442	16	-	ENSG00000103121	CMC2
NONHSAT174294.1	EX_79_9548248	0.0368913	0.468896	16	-	ENSG00000166676	TVP23A
NONHSAT174346.1	EX_66_2845835	0.0112555	0.490372	16	+	ENSG00000058600	POLR3E
NONHSAT174389.1	EX_84_1752798	0.0145773	3.90406	16	+	ENSG00000278138	CLUHP11
NONHSAT175032.1	EX_55_5640760	0.000663975	2.04473	17	+	ENSG00000109046	WSB1
NONHSAT175052.1	EX_62_2526465	0.0313083	2.62329	17	-	ENSG00000167536	DHRS13
NONHSAT175198.1	EX_68_2460145	0.0294894	2.04217	17	-	ENSG00000073584	SMARCE1
NONHSAT175356.1	EX_23_4155373	0.0199706	0.442217	17	+	ENSG00000108848	LUC7L3
NONHSAT175400.1	EX_74_4459562	0.0464395	2.70227	17	-	ENSG00000121060	TRIM25
NONHSAT175499.1	EX_70_4305206	0.01411	0.27939	17	+	ENSG00000154229	PRKCA
NONHSAT175507.1	EX_23_7571666	0.00905476	0.202157	17	-	ENSG00000263690	hsa-mir-548d-2
NONHSAT175676.1	EX_81_1027625	0.0168784	0.384396	17	+	ENSG00000078687	TNRC6C
NONHSAT175850.1	EX_45_2670988	0.00777482	0.451639	17	+	ENSG00000167740	CYB5D2
NONHSAT175852.1	EX_61_3873443	0.0112898	0.459184	17	-	ENSG00000262823	AC127521.1
NONHSAT176205.1	EX_99_8914893	0.0274129	0.31109	17	+	ENSG00000173786	CNP
NONHSAT176339.1	EX_58_1996749	0.0128391	0.496621	17	+	ENSG00000015532	XYLT2
NONHSAT176340.1	EX_48_3532640	0.0221167	0.404441	17	-	ENSG00000108826	MRPL27
NONHSAT176352.1	EX_53_6849850	0.00667988	0.470279	17	-	ENSG00000008294	SPAG9
NONHSAT176687.1	EX_05_0154579	0.0122323	3.09123	17	+	ENSG00000182459	TEX19
NONHSAT177113.1	EX_69_5902335	0.0386962	4.05759	17	-	ENSG00000266820	KPNA2P3
NONHSAT177135.1	EX_79_6932167	0.00702269	0.373067	17	+	ENSG00000154217	PITPNC1
NONHSAT177458.1	EX_58_5954297	0.03794	0.418657	18	-	ENSG00000256616	AP002414.2
NONHSAT179446.1	EX_92_7506665	0.00724986	0.407011	19	+	ENSG00000129351	ILF3
NONHSAT179527.1	EX_57_1111684	0.0252053	0.45997	19	+	ENSG00000105641	SLC5A5
NONHSAT179588.1	EX_50_4858058	0.0439862	0.339151	19	+	ENSG00000213096	ZNF254
NONHSAT179668.1	EX_53_9148423	0.00613277	0.412064	19	+	ENSG00000105220	GPI
NONHSAT179833.1	EX_37_8296793	0.027007	0.356894	19	+	ENSG00000160007	ARHGAP35
NONHSAT179932.1	EX_12_3423413	0.0189591	0.368927	19	+	ENSG00000130844	ZNF331
NONHSAT180090.1	EX_94_4095881	0.0195915	0.427835	19	-	ENSG00000105298	CACTIN
NONHSAT180204.1	EX_11_2734965	0.00826094	0.358543	19	-	ENSG00000267235	ZNF861P
NONHSAT180370.1	EX_23_9665950	0.0182447	6.42518	19	+	ENSG00000004777	ARHGAP33
NONHSAT180720.1	EX_48_5344543	0.0498041	0.405286	19	-	ENSG00000241464	RPL39P38
NONHSAT180726.1	EX_15_0626990	0.00329146	0.142036	19	-	ENSG00000197124	ZNF682
NONHSAT181640.1	EX_18_9787819	0.020057	0.344474	2	+	ENSG00000231312	AC007388.1
NONHSAT181665.1	EX_48_9779247	0.0193391	5.0802	2	-	ENSG00000183023	SLC8A1
NONHSAT181687.1	EX_04_0573636	0.0293572	2.05458	2	-	ENSG00000207087	RNU6-242P
NONHSAT181725.1	EX_28_9715521	0.00121644	0.486621	2	+	ENSG00000171150	SOCS5
NONHSAT181938.1	EX_53_7497708	0.0460959	4.7508	2	-	ENSG00000230355	AC009474.2
NONHSAT183207.1	EX_41_0949214	0.0106731	3.4161	2	-	ENSG00000187231	SESTD1
NONHSAT183401.1	EX_31_4379764	0.0112528	0.442948	2	+	ENSG00000207116	RNU6-31P
NONHSAT184715.1	EX_10_6595928	0.00530828	0.479934	2	-	ENSG00000115464	USP34
NONHSAT184716.1	EX_89_4124600	0.0346745	0.361222	2	-	ENSG00000115464	USP34
NONHSAT184949.1	EX_07_0045414	0.0367458	2.83575	2	+	ENSG00000135636	DYSF
NONHSAT185054.1	EX_43_3458932	0.0477515	0.422584	2	-	ENSG00000115525	ST3GAL5
NONHSAT185101.1	EX_06_4732586	0.0388022	3.16841	2	-	ENSG00000243466	IGKV1-5
NONHSAT185885.1	EX_75_7133759	0.0166789	0.205095	2	-	ENSG00000115840	SLC25A12
NONHSAT185919.1	EX_20_6382654	0.0350648	0.440163	2	+	ENSG00000217236	SP9
NONHSAT186210.1	EX_09_1893617	0.0400652	2.08534	2	+	ENSG00000182329	KIAA2012
NONHSAT186247.1	EX_04_6526831	0.0257277	0.370136	2	+	ENSG00000263468	hsa-mir-3130-1
NONHSAT186402.1	EX_74_9679203	0.046501	0.345723	2	-	ENSG00000153823	PID1
NONHSAT186494.1	EX_75_4237574	0.0281883	3.19913	2	+	ENSG00000124831	LRRFIP1
NONHSAT189623.1	EX_14_2661057	0.0138903	0.429281	20	-	ENSG00000101347	SAMHD1
NONHSAT189625.1	EX_99_8322995	0.0152069	0.319532	20	-	ENSG00000101347	SAMHD1
NONHSAT189729.1	EX_66_9466056	0.0383527	0.462481	20	-	ENSG00000124160	NCOA5
NONHSAT190514.1	EX_35_8511370	0.0333969	0.432306	20	-	ENSG00000124092	CTCFL
NONHSAT190953.1	EX_96_2823215	0.0139366	0.138529	21	+	ENSG00000182670	TTC3
NONHSAT190965.1	EX_95_2439351	0.025227	2.75166	21	-	ENSG00000231123	SPATA20P1
NONHSAT191089.1	EX_01_0656279	0.0410905	0.423485	21	+	ENSG00000182871	COL18A1
NONHSAT191377.1	EX_17_8759616	0.0223725	0.270007	21	-	ENSG00000156299	TIAM1
NONHSAT191395.1	EX_75_2067907	0.0449867	0.35675	21	+	ENSG00000166979	EVA1C
NONHSAT191457.1	EX_03_0450263	0.0277946	3.18996	21	-	ENSG00000157542	KCNJ6
NONHSAT192081.1	EX_08_9540465	0.0372022	2.95776	22	-	ENSG00000275004	ZNF280B
NONHSAT192082.1	EX_79_5655486	0.0316946	2.03219	22	-	ENSG00000275004	ZNF280B
NONHSAT192100.1	EX_64_6024361	0.0351471	4.02523	22	-	ENSG00000278667	AC244250.3
NONHSAT192102.1	EX_73_6560595	0.0349854	4.80863	22	-	ENSG00000278667	AC244250.3
NONHSAT192103.1	EX_42_9264813	0.0488427	4.50902	22	-	ENSG00000278667	AC244250.3
NONHSAT192106.1	EX_51_3675142	0.0425064	5.13232	22	-	ENSG00000275772	AC244157.2
NONHSAT192233.1	EX_22_6351529	0.0378872	3.29194	22	-	ENSG00000100296	THOC5
NONHSAT192377.1	EX_34_2185188	0.0146348	0.285669	22	+	ENSG00000100321	SYNGR1
NONHSAT192445.1	EX_44_6326831	0.0424071	2.00598	22	-	ENSG00000242247	ARFGAP3
NONHSAT192476.1	EX_39_9683188	0.00533404	0.336161	22	+	ENSG00000130638	ATXN10
NONHSAT192678.1	EX_44_8380174	0.0383763	2.96089	22	+	ENSG00000211649	IGLV7-46
NONHSAT192683.1	EX_42_2059814	0.0233084	2.85761	22	+	ENSG00000211652	IGLV7-43
NONHSAT192686.1	EX_26_4716502	0.0308619	2.00989	22	-	ENSG00000275004	ZNF280B
NONHSAT192687.1	EX_03_1992593	0.0278556	2.4637	22	-	ENSG00000275004	ZNF280B
NONHSAT192699.1	EX_75_9328828	0.0360073	2.38983	22	+	ENSG00000211677	IGLC2
NONHSAT192700.1	EX_67_7424716	0.00551816	3.00661	22	+	ENSG00000211681	IGLJ5
NONHSAT193157.1	EX_35_8717478	0.0286756	0.238803	22	+	ENSG00000183579	ZNRF3
NONHSAT193531.1	EX_61_6458094	0.00547213	0.304703	3	-	ENSG00000131378	RFTN1
NONHSAT193738.1	EX_83_2228418	0.0377827	0.370656	3	+	ENSG00000144674	GOLGA4
NONHSAT194330.1	EX_15_9985018	0.0166641	0.178164	3	+	ENSG00000178075	GRAMD1C
NONHSAT194538.1	EX_56_1000336	0.0328079	0.365783	3	+	ENSG00000248932	AC097103.2
NONHSAT194653.1	EX_98_0693733	0.0123738	16.6783	3	-	ENSG00000214237	MINDY4B
NONHSAT195094.1	EX_25_8142053	0.0495882	0.436458	3	-	ENSG00000163918	RFC4
NONHSAT195325.1	EX_38_1662524	0.0474378	0.318556	3	+	ENSG00000185621	LMLN
NONHSAT195459.1	EX_67_6215037	0.0491703	0.39206	3	-	ENSG00000206560	ANKRD28
NONHSAT195706.1	EX_85_5678020	0.0155841	0.419039	3	+	ENSG00000172215	CXCR6
NONHSAT195775.1	EX_08_6435687	0.0316762	2.27644	3	-	ENSG00000164091	WDR82
NONHSAT196490.1	EX_96_2054625	0.0170431	2.28996	3	-	ENSG00000243150	AC106707.1
NONHSAT196493.1	EX_63_2587732	0.0432031	2.20863	3	+	ENSG00000168827	GFM1
NONHSAT196613.1	EX_26_3037082	0.0235185	2.05253	3	-	ENSG00000171121	KCNMB3
NONHSAT197140.1	EX_75_5039081	0.032982	0.348794	3	+	ENSG00000188817	SNTN
NONHSAT198502.1	EX_99_1904760	0.0344983	4.93973	4	-	ENSG00000174125	TLR1
NONHSAT199222.1	EX_23_4916376	0.0398317	0.315885	4	+	ENSG00000145425	RPS3A
NONHSAT199777.1	EX_06_9915462	0.0121006	0.451914	4	-	ENSG00000151552	QDPR
NONHSAT200145.1	EX_26_3088306	0.0140604	0.333472	4	-	ENSG00000138674	SEC31A
NONHSAT201735.1	EX_36_3433079	0.0443506	0.361798	4	+	ENSG00000250673	REELD1
NONHSAT201969.1	EX_97_0832256	0.0482516	2.94071	4	-	ENSG00000266698	MIR3945
NONHSAT202038.1	EX_60_1608736	0.0494072	2.64307	4	+	ENSG00000109536	FRG1
NONHSAT203018.1	EX_99_2858018	0.0200148	2.6893	5	-	ENSG00000198961	PJA2
NONHSAT203079.1	EX_39_1681693	0.0114472	2.66938	5	-	ENSG00000134970	TMED7
NONHSAT203232.1	EX_84_1597387	0.0101717	0.400203	5	+	ENSG00000043143	JADE2
NONHSAT203279.1	EX_99_6614237	0.0455536	0.489356	5	+	ENSG00000280987	MATR3
NONHSAT203305.1	EX_97_8223250	0.0158358	3.41544	5	-	ENSG00000113068	PFDN1
NONHSAT203343.1	EX_28_5341579	0.0335227	0.442467	5	+	ENSG00000131507	NDFIP1
NONHSAT203393.1	EX_95_8253423	0.010375	0.428111	5	-	ENSG00000169247	SH3TC2
NONHSAT203563.1	EX_10_1232817	0.0146851	0.426165	5	+	ENSG00000181163	NPM1
NONHSAT203705.1	EX_51_5088511	0.00935334	0.433004	5	+	ENSG00000113300	CNOT6
NONHSAT204737.1	EX_75_4996723	0.0260299	2.3048	5	+	ENSG00000280987	MATR3
NONHSAT204740.1	EX_34_3456580	0.0078842	2.36689	5	+	ENSG00000249215	NCOA4P4
NONHSAT204898.1	EX_19_0748336	0.00912308	0.451779	5	-	ENSG00000082516	GEMIN5
NONHSAT205070.1	EX_52_2708319	0.0184095	3.10217	5	+	ENSG00000113749	HRH2
NONHSAT205786.1	EX_75_8016156	0.00095402	0.287309	5	-	ENSG00000249410	AK4P2
NONHSAT206172.1	EX_01_1321473	0.0310594	6.35905	5	-	ENSG00000173930	SLCO4C1
NONHSAT206382.1	EX_88_7453664	0.0421497	0.419922	5	+	ENSG00000182700	IGIP
NONHSAT206448.1	EX_04_8082961	0.0210503	2.07025	5	-	ENSG00000244331	AC008677.2
NONHSAT206878.1	EX_27_0074907	0.00450493	0.384812	6	+	ENSG00000008083	JARID2
NONHSAT207587.1	EX_40_6813194	0.0470251	2.48973	6	+	ENSG00000111850	SMIM8
NONHSAT207910.1	EX_73_4252449	0.0359293	0.376011	6	+	ENSG00000111817	DSE
NONHSAT208489.1	EX_58_0303360	0.0455001	2.92167	6	+	ENSG00000130396	AFDN
NONHSAT208904.1	EX_52_8797268	0.0147937	4.95334	6	+	ENSG00000274290	HIST1H2BE
NONHSAT209048.1	EX_49_3553412	0.00878691	4.44834	6	+	ENSG00000180316	PNPLA1
NONHSAT209313.1	EX_00_2910987	0.00480766	0.282824	6	-	ENSG00000156508	EEF1A1
NONHSAT209491.1	EX_92_8027967	0.0402965	2.80306	6	-	ENSG00000112249	ASCC3
NONHSAT209869.1	EX_53_5997496	0.0455183	2.09682	6	+	ENSG00000055208	TAB2
NONHSAT211573.1	EX_44_9934070	0.0339543	0.371154	7	+	ENSG00000136213	CHST12
NONHSAT212672.1	EX_79_6486283	0.0159764	0.345035	7	+	ENSG00000197157	SND1
NONHSAT213310.1	EX_90_4574975	0.0233033	3.71302	7	+	ENSG00000086300	SNX10
NONHSAT213394.1	EX_32_2899582	0.0227663	0.113898	7	-	ENSG00000211687	TRGJ2
NONHSAT213891.1	EX_47_4911871	0.0145531	0.375538	7	+	ENSG00000105976	MET
NONHSAT214111.1	EX_42_8313322	0.0195903	0.290109	7	-	ENSG00000224016	AC092681.1
NONHSAT214587.1	EX_61_8784188	0.0323433	0.269587	7	+	ENSG00000122515	ZMIZ2
NONHSAT215121.1	EX_51_2245813	0.034036	0.479091	7	+	ENSG00000155530	LRGUK
NONHSAT215917.1	EX_14_0800497	0.0208894	0.433577	8	+	ENSG00000179041	RRS1
NONHSAT215921.1	EX_06_5992424	0.0393011	0.460962	8	-	ENSG00000175073	VCPIP1
NONHSAT215962.1	EX_02_0381201	0.0298797	0.284032	8	+	ENSG00000147601	TERF1
NONHSAT217828.1	EX_47_0311150	0.0129056	2.34532	8	+	ENSG00000198010	DLGAP2
NONHSAT218778.1	EX_39_8662499	0.0490056	0.467554	8	+	ENSG00000156787	TBC1D31
NONHSAT218913.1	EX_84_6747963	0.0188148	4.22146	8	+	ENSG00000042832	TG
NONHSAT219047.1	EX_12_8411932	0.0409746	2.90038	8	+	ENSG00000274772	Metazoa_SRP
NONHSAT219748.1	EX_74_2498672	0.0202557	2.47968	9	-	ENSG00000135070	ISCA1
NONHSAT220133.1	EX_37_3243485	0.0386027	2.00501	9	-	ENSG00000056586	RC3H2
NONHSAT220217.1	EX_35_1642587	0.0197356	0.48615	9	+	ENSG00000283335	MIR219B
NONHSAT220220.1	EX_06_8790880	0.0421581	0.452384	9	+	ENSG00000283335	MIR219B
NONHSAT220234.1	EX_06_0534066	0.0241623	0.35729	9	+	ENSG00000197694	SPTAN1
NONHSAT221817.1	EX_93_3527293	0.00108436	0.32565	9	-	ENSG00000137075	RNF38
NONHSAT222576.1	EX_66_5521517	0.00625041	0.213839	X	+	ENSG00000101868	POLA1
NONHSAT223336.1	EX_68_7809289	0.0499845	0.401876	X	+	ENSG00000122824	NUDT10
NONHSAT224444.1	EX_03_3600351	0.0180059	0.385816	Y	+	ENSG00000236690	AC007274.2
NONHSAT225469.1	EX_24_3436696	0.0193806	4.00232	1	-	ENSG00000240929	HIST2H2BB
NONHSAT225506.1	EX_74_1691478	0.0167687	0.246398	1	+	ENSG00000199879	RNU1-120P
NONHSAT225518.1	EX_26_7546215	0.0244608	3.86821	1	+	ENSG00000150337	FCGR1A
NONHSAT225519.1	EX_94_0329408	0.0290925	2.88926	1	+	ENSG00000270882	HIST2H4A
NONHSAT225591.1	EX_69_0336586	0.00954209	0.474108	1	-	ENSG00000198837	DENND4B
NONHSAT225917.1	EX_68_6188737	0.0262913	0.47175	1	-	ENSG00000170385	SLC30A1
NONHSAT226209.1	EX_32_4102810	0.0474258	0.427228	1	-	ENSG00000162714	ZNF496
NONHSAT226267.1	EX_57_9391590	0.0342224	0.41608	1	-	ENSG00000107404	DVL1
NONHSAT227062.1	EX_06_1334873	0.00083547	2.61484	1	-	ENSG00000116815	CD58
NONHSAT227234.1	EX_99_3874317	0.014551	2.61622	1	+	ENSG00000163565	IFI16
NONHSAT227543.1	EX_99_2086681	0.0306188	2.77799	1	-	ENSG00000196878	LAMB3
NONHSAT227705.1	EX_41_4698957	0.00369913	2.15259	1	-	ENSG00000162910	MRPL55
NONHSAT228060.1	EX_75_7282479	0.0181777	0.20284	10	-	ENSG00000107614	TRDMT1
NONHSAT228085.1	EX_36_5493519	0.0261121	2.06602	10	+	ENSG00000231976	FAM238B
NONHSAT228449.1	EX_01_6346369	0.0277842	2.64526	10	-	ENSG00000077147	TM9SF3
NONHSAT228861.1	EX_38_9660289	0.0322221	0.333063	10	+	ENSG00000078403	MLLT10
NONHSAT228986.1	EX_68_9026209	0.0205875	0.343238	10	+	ENSG00000165733	BMS1
NONHSAT229962.1	EX_31_4060720	0.0143062	2.3994	11	-	ENSG00000158555	GDPD5
NONHSAT231119.1	EX_20_1252871	0.0204181	0.479743	12	-	ENSG00000111731	C2CD5
NONHSAT231499.1	EX_53_7109573	0.0468045	4.17267	12	-	ENSG00000084110	HAL
NONHSAT231605.1	EX_43_4263302	0.0307659	2.14088	12	-	ENSG00000111229	ARPC3
NONHSAT231840.1	EX_69_2457210	0.0382445	2.81492	12	+	ENSG00000206636	Y_RNA
NONHSAT232402.1	EX_27_5367199	0.0213875	0.493604	12	-	ENSG00000122965	RBM19
NONHSAT232771.1	EX_06_5828118	0.0362726	2.03359	13	-	ENSG00000102445	RUBCNL
NONHSAT232950.1	EX_62_2188288	0.0126823	2.01842	13	-	ENSG00000139832	RAB20
NONHSAT233156.1	EX_75_7402304	0.0374356	0.34558	13	-	ENSG00000284584	MIR5006
NONHSAT233421.1	EX_88_3093107	0.0144144	0.366146	13	+	ENSG00000134900	TPP2
NONHSAT233749.1	EX_30_9282583	0.010467	0.336306	14	+	ENSG00000033170	FUT8
NONHSAT233771.1	EX_83_9435774	0.0412268	0.35086	14	-	ENSG00000139990	DCAF5
NONHSAT233893.1	EX_07_0874394	0.0406441	0.283117	14	-	ENSG00000100796	PPP4R3A
NONHSAT234251.1	EX_33_4587646	0.0281546	2.46175	14	+	ENSG00000100519	PSMC6
NONHSAT234411.1	EX_79_3580368	0.0440596	0.152712	14	-	ENSG00000205683	DPF3
NONHSAT234648.1	EX_98_5372786	0.0357347	2.50878	14	-	ENSG00000254279	IGHVII-1-1
NONHSAT234671.1	EX_31_0241254	0.0261724	0.349861	15	+	ENSG00000214265	AC124312.1
NONHSAT234679.1	EX_28_0095476	0.0151999	0.277661	15	-	ENSG00000114062	UBE3A
NONHSAT234717.1	EX_08_7002531	0.0101995	0.357082	15	-	ENSG00000248905	FMN1
NONHSAT235172.1	EX_75_9530918	0.0476017	0.446084	15	-	ENSG00000259658	AC027559.1
NONHSAT235504.1	EX_18_1722422	0.00205123	0.131548	15	-	ENSG00000140374	ETFA
NONHSAT235514.1	EX_54_7003091	0.0462447	2.52441	15	+	ENSG00000041357	PSMA4
NONHSAT235829.1	EX_62_7049246	0.048092	2.00618	16	-	ENSG00000067836	ROGDI
NONHSAT235958.1	EX_06_8778490	0.0464781	2.33505	16	-	ENSG00000090238	YPEL3
NONHSAT236093.1	EX_73_6653211	0.0128264	0.292085	16	+	ENSG00000132600	PRMT7
NONHSAT236288.1	EX_18_5697051	0.00358689	2.43083	16	-	ENSG00000167962	ZNF598
NONHSAT236332.1	EX_98_0506632	0.00156526	0.19545	16	+	ENSG00000122386	ZNF205
NONHSAT236350.1	EX_70_0789700	0.01767	0.318993	16	+	ENSG00000228146	CASP16P
NONHSAT236962.1	EX_80_4749717	0.000789763	0.0952152	17	-	ENSG00000161905	ALOX15
NONHSAT237049.1	EX_74_7838188	0.0157909	0.403928	17	+	ENSG00000108474	PIGL
NONHSAT237262.1	EX_97_7704282	0.0441012	0.45656	17	+	ENSG00000108433	GOSR2
NONHSAT237421.1	EX_23_5577867	0.0482669	0.316648	17	-	ENSG00000214174	AMZ2P1
NONHSAT237753.1	EX_59_2086890	0.0429023	0.483544	17	-	ENSG00000175106	TVP23C
NONHSAT237865.1	EX_73_0021941	0.040129	18.634	17	+	ENSG00000275832	ARHGAP23
NONHSAT237997.1	EX_93_6685140	0.0111212	0.384176	17	-	ENSG00000228782	MRPL45P2
NONHSAT238783.1	EX_22_5701043	0.0355017	0.216425	18	+	ENSG00000141452	C18orf8
NONHSAT239057.1	EX_31_6182643	0.0399128	2.17875	19	-	ENSG00000105298	CACTIN
NONHSAT239130.1	EX_07_8762030	0.0201012	0.473593	19	+	ENSG00000198551	ZNF627
NONHSAT239199.1	EX_87_2721914	0.0157173	0.373448	19	-	ENSG00000130518	KIAA1683
NONHSAT239247.1	EX_04_8671372	0.00397922	0.364988	19	+	ENSG00000213096	ZNF254
NONHSAT239567.1	EX_59_4391444	0.0388879	0.247696	19	+	ENSG00000197951	ZNF71
NONHSAT239699.1	EX_02_5743723	0.0174196	0.42759	19	+	ENSG00000105229	PIAS4
NONHSAT239759.1	EX_07_6837126	0.00135789	0.330073	19	+	ENSG00000142444	TIMM29
NONHSAT239934.1	EX_66_2722780	0.0170728	0.387495	19	+	ENSG00000130881	LRP3
NONHSAT240011.1	EX_56_1712033	0.00490789	0.457627	19	-	ENSG00000197782	ZNF780A
NONHSAT240108.1	EX_25_5558165	0.0465112	0.428699	19	-	ENSG00000142233	NTN5
NONHSAT240504.1	EX_33_1127321	0.0362288	3.14336	2	-	ENSG00000235848	RMDN2-AS1
NONHSAT240526.1	EX_33_6673024	0.0144246	5.51388	2	-	ENSG00000183023	SLC8A1
NONHSAT240528.1	EX_78_3589149	0.0180989	5.85269	2	-	ENSG00000183023	SLC8A1
NONHSAT240593.1	EX_98_1092705	0.0353486	0.470631	2	-	ENSG00000275052	PPP4R3B
NONHSAT240652.1	EX_57_9735557	0.00733785	0.497121	2	+	ENSG00000204929	AC007389.1
NONHSAT241227.1	EX_68_0692423	0.0235991	0.411497	2	+	ENSG00000077380	DYNC1I2
NONHSAT242024.1	EX_20_3060317	0.0249477	3.05393	2	-	ENSG00000233251	AC007743.1
NONHSAT242030.1	EX_87_9000206	0.0440276	2.0784	2	+	ENSG00000162924	REL
NONHSAT242187.1	EX_75_8845832	0.0316483	0.481151	2	-	ENSG00000003137	CYP26B1
NONHSAT242188.1	EX_99_6949311	0.0057831	0.096074	2	-	ENSG00000003137	CYP26B1
NONHSAT242425.1	EX_96_0104440	0.0312742	0.297143	2	+	ENSG00000188177	ZC3H6
NONHSAT242543.1	EX_89_7889597	0.0130897	0.461223	2	-	ENSG00000136709	WDR33
NONHSAT243149.1	EX_30_7847206	0.0450595	0.496485	20	-	ENSG00000088832	FKBP1A
NONHSAT243312.1	EX_05_4795672	0.0441222	0.257375	20	+	ENSG00000078699	CBFA2T2
NONHSAT243365.1	EX_03_6412799	0.0328089	0.160534	20	-	ENSG00000132824	SERINC3
NONHSAT243934.1	EX_25_4481983	0.0289152	0.239614	20	-	ENSG00000020256	ZFP64
NONHSAT243962.1	EX_94_7570858	0.014486	2.03523	20	-	ENSG00000124224	PPP4R1L
NONHSAT244263.1	EX_19_8586860	0.0184269	8.11401	21	+	ENSG00000157551	KCNJ15
NONHSAT244867.1	EX_93_2196892	0.0376436	0.479763	22	-	ENSG00000100385	IL2RB
NONHSAT244939.1	EX_14_3626080	0.017321	0.452738	22	+	ENSG00000130638	ATXN10
NONHSAT244951.1	EX_13_7061496	0.00653411	0.408301	22	+	ENSG00000186951	PPARA
NONHSAT245039.1	EX_45_2249969	0.00716563	2.03305	22	-	ENSG00000284654	AP000553.6
NONHSAT245363.1	EX_79_1702121	0.0212856	0.45748	3	-	ENSG00000157020	SEC13
NONHSAT245825.1	EX_87_3376253	0.0109347	2.4102	3	+	ENSG00000180767	CHST13
NONHSAT245847.1	EX_86_7703513	0.0105991	0.391611	3	-	ENSG00000163902	RPN1
NONHSAT246149.1	EX_72_7066549	0.042326	0.46167	3	+	ENSG00000282206	AC233280.19
NONHSAT246393.1	EX_30_5445952	0.0116854	2.23543	3	+	ENSG00000170248	PDCD6IP
NONHSAT246410.1	EX_22_3422484	0.048536	2.20347	3	+	ENSG00000170011	MYRIP
NONHSAT246899.1	EX_89_8341721	0.0254366	2.17041	3	-	ENSG00000188313	PLSCR1
NONHSAT247551.1	EX_35_4026108	0.0184982	0.0980179	4	-	ENSG00000163735	CXCL5
NONHSAT247876.1	EX_58_4514294	0.00316903	0.423094	4	-	ENSG00000171497	PPID
NONHSAT248101.1	EX_73_3155863	0.0403625	0.396661	4	-	ENSG00000284727	AC116562.4
NONHSAT248503.1	EX_65_2454417	0.00744803	0.313484	4	-	ENSG00000225094	SETP20
NONHSAT248536.1	EX_25_2177156	0.0188216	2.18217	4	+	ENSG00000251155	SEPT14P4
NONHSAT248564.1	EX_61_3933693	0.0253418	0.321438	4	+	ENSG00000123737	EXOSC9
NONHSAT248914.1	EX_29_2316401	0.00328008	0.374707	5	-	ENSG00000188002	AC026412.1
NONHSAT249701.1	EX_84_2437665	0.0219837	2.4965	5	+	ENSG00000113732	ATP6V0E1
NONHSAT249921.1	EX_68_5088889	0.0371537	3.15671	5	+	ENSG00000176788	BASP1
NONHSAT249983.1	EX_40_6969414	0.0245914	0.342294	5	+	ENSG00000251880	RNU7-75P
NONHSAT250173.1	EX_58_7149436	0.0227417	0.390408	5	-	ENSG00000228716	DHFR
NONHSAT250420.1	EX_67_6101689	0.0213464	0.328824	5	+	ENSG00000081059	TCF7
NONHSAT250638.1	EX_73_7286844	0.0333124	0.458548	5	+	ENSG00000197451	HNRNPAB
NONHSAT250917.1	EX_61_4610246	0.00809298	0.247522	6	-	ENSG00000112308	C6orf62
NONHSAT250956.1	EX_49_6196611	0.0457315	2.18781	6	+	ENSG00000274997	HIST1H2AH
NONHSAT250988.1	EX_26_2700727	0.0182677	0.204506	6	-	ENSG00000275221	HIST1H2AK
NONHSAT251037.1	EX_36_7451551	0.0307842	2.48415	6	-	ENSG00000204305	AGER
NONHSAT251038.1	EX_80_0786047	0.0208139	0.440806	6	-	ENSG00000213654	GPSM3
NONHSAT251085.1	EX_76_7816311	0.0208258	2.07584	6	-	ENSG00000112041	TULP1
NONHSAT251140.1	EX_40_4826121	0.0192626	0.497503	6	-	ENSG00000171462	DLK2
NONHSAT251517.1	EX_70_6735389	0.0353764	0.3674	6	+	ENSG00000206754	SNORD101
NONHSAT251538.1	EX_99_7502243	0.000618478	0.332292	6	-	ENSG00000029363	BCLAF1
NONHSAT251571.1	EX_07_0744481	0.0477225	2.21133	6	-	ENSG00000135540	NHSL1
NONHSAT252076.1	EX_59_2447731	0.0382139	3.44668	6	+	ENSG00000274290	HIST1H2BE
NONHSAT252223.1	EX_85_1717762	0.0384396	0.41329	6	+	ENSG00000137309	HMGA1
NONHSAT252486.1	EX_76_8218385	0.0417506	0.437675	6	+	ENSG00000135318	NT5E
NONHSAT252623.1	EX_25_1940827	0.0326914	0.453998	6	-	ENSG00000189241	TSPYL1
NONHSAT253623.1	EX_55_4217640	0.0145097	0.233215	7	-	ENSG00000146776	ATXN7L1
NONHSAT254241.1	EX_59_1713981	0.0464451	0.47593	7	+	ENSG00000198874	TYW1
NONHSAT254346.1	EX_98_2564028	0.0400831	0.43882	7	-	ENSG00000241468	ATP5J2
NONHSAT254595.1	EX_52_3020045	0.00609802	0.484356	7	+	ENSG00000146963	LUC7L2
NONHSAT255191.1	EX_64_0453611	0.0406523	0.427847	8	-	ENSG00000164751	PEX2
NONHSAT255351.1	EX_35_2791897	0.0363272	0.491055	8	-	ENSG00000147677	EIF3H
NONHSAT255431.1	EX_62_0686556	0.00596581	0.382534	8	-	ENSG00000280055	TMEM75
NONHSAT255447.1	EX_42_0402541	0.0449588	0.438725	8	+	ENSG00000283200	MIR1206
NONHSAT255448.1	EX_62_1119570	0.0191996	0.497294	8	-	ENSG00000278275	AC103705.1
NONHSAT255765.1	EX_35_2511302	0.0248944	2.05498	8	+	ENSG00000173535	TNFRSF10C
NONHSAT255783.1	EX_10_2820065	0.0318952	2.1555	8	-	ENSG00000120903	CHRNA2
NONHSAT256370.1	EX_99_7103699	0.0257759	2.58394	8	+	ENSG00000105339	DENND3
NONHSAT256387.1	EX_15_9693631	0.0269082	2.14003	8	+	ENSG00000261667	LY6L
NONHSAT257345.1	EX_23_2128185	0.0443668	2.21505	9	-	ENSG00000171843	MLLT3
NONHSAT257384.1	EX_92_5867477	0.0360235	2.84062	9	-	ENSG00000147894	C9orf72
NONHSAT257600.1	EX_85_5221768	0.042985	0.404246	9	+	ENSG00000187742	SECISBP2
NONHSAT257658.1	EX_39_6705200	0.0298762	0.385169	9	-	ENSG00000196312	MFSD14C
NONHSAT258074.1	EX_41_4492611	0.021326	0.389722	X	+	ENSG00000047634	SCML1
NONHSAT258350.1	EX_59_6398476	0.0473786	2.82983	X	-	ENSG00000252069	Y_RNA
NONHSAT258630.1	EX_21_5612280	0.00933161	0.354024	X	+	ENSG00000147050	KDM6A
NONHSAT258680.1	EX_37_4079502	0.031389	0.342607	X	+	ENSG00000122824	NUDT10
NONHSAT258831.1	EX_85_3794155	0.0464552	0.451657	X	+	ENSG00000174225	ARL13A
EIF1B-AS1:4	EX_78_3499703	0.0278051	2.32291	3	+	ENSG00000114784	EIF1B
lnc-EIF2AK3-4:77	EX_51_9639239	0.0327692	3.03807	2	-	ENSG00000211593	IGKJ5
lnc-METTL16-1:3	EX_32_6671458	0.0217963	0.4309	17	-	ENSG00000127804	METTL16
lnc-MED24-1:2	EX_77_2203301	0.00824526	2.4286	17	-	ENSG00000008838	MED24
lnc-FAM231A-6:1	EX_59_5850324	0.0112137	0.443605	1	+	ENSG00000230239	BX284668.3
lnc-MAGEB1-2:1	EX_55_2696639	0.0480854	2.38419	X	+	ENSG00000198814	GK
lnc-EEF1AKMT2-2:1	EX_00_1565508	0.0304275	0.37389	10	-	ENSG00000175029	CTBP2
lnc-TMEM123-3:1	EX_33_7153493	0.0243268	0.368649	11	+	ENSG00000212466	RNU6-952P
lnc-WNT5B-1:1	EX_87_3551150	0.0106563	0.338973	12	+	ENSG00000006831	ADIPOR2
lnc-KLHL42-5:1	EX_03_1176810	0.0249623	0.260588	12	+	ENSG00000123106	CCDC91
lnc-PTPN11-1:1	EX_49_0620108	0.0267301	0.441183	12	-	ENSG00000089009	RPL6
lnc-PHF11-2:1	EX_14_4667252	0.0409249	0.365454	13	+	ENSG00000136169	SETDB2
lnc-TTC5-2:3	EX_79_8693567	0.000930044	0.44447	14	-	ENSG00000136319	TTC5
lnc-SIPA1L1-2:11	EX_65_8710036	0.0416549	2.11746	14	+	ENSG00000197555	SIPA1L1
lnc-DMXL2-2:1	EX_82_8363770	0.0397548	4.45226	15	-	ENSG00000137869	CYP19A1
lnc-RFX2-1:12	EX_66_9530610	0.00137866	0.333871	19	+	ENSG00000130377	ACSBG2
ILF3-AS1:1	EX_52_6343880	0.0102591	0.17158	19	+	ENSG00000129353	SLC44A2
lnc-ZNF527-6:1	EX_39_3270652	0.0470825	2.35778	19	+	ENSG00000181666	HKR1
lnc-ZNF227-2:2	EX_46_3946906	0.0407735	0.479377	19	+	ENSG00000131115	ZNF227
lnc-RCAN1-2:1	EX_31_4841742	0.0252649	2.89474	21	-	ENSG00000159200	RCAN1
lnc-METTL6-2:1	EX_69_1412121	0.00247552	0.242946	3	-	ENSG00000206561	COLQ
lnc-CDHR4-5:2	EX_71_2269991	0.001875	0.482046	3	-	ENSG00000176095	IP6K1
ZBTB11-AS1:9	EX_72_0781188	0.0099257	0.467851	3	-	ENSG00000114391	RPL24
lnc-RUFY3-1:2	EX_65_0482383	0.0446952	0.47096	4	-	ENSG00000132463	GRSF1
lnc-GAPT-6:4	EX_15_6433801	0.0229735	3.07771	5	+	ENSG00000175857	GAPT
lnc-OTP-5:1	EX_50_4402399	0.0196477	2.31596	5	-	ENSG00000164253	WDR41
lnc-ZNF316-3:4	EX_76_5239156	0.0308424	0.280854	7	+	ENSG00000228010	AC073343.2
lnc-ACTL7A-3:1	EX_84_4335023	0.0428651	2.01332	9	+	ENSG00000213556	AL359692.1
lnc-MRRF-2:1	EX_16_0050036	0.0213007	0.494795	9	+	ENSG00000148187	MRRF
lnc-ST6GALNAC4-1:2	EX_11_7604169	0.00570895	2.39011	9	-	ENSG00000136840	ST6GALNAC4
lnc-GDPD3-2:2	EX_02_8042580	0.00326543	2.03279	16	-	ENSG00000102886	GDPD3
lnc-CENPT-1:10	EX_22_5292905	0.0254356	0.342457	16	+	ENSG00000102904	TSNAXIP1
lnc-TC2N-1:3	EX_33_5075711	0.048968	0.491671	14	-	ENSG00000133962	CATSPERB
lnc-STX4-1:5	EX_09_8587851	0.00388938	2.07107	16	+	ENSG00000103496	STX4
lnc-REL-6:1	EX_68_8189867	0.0165823	2.10477	2	+	ENSG00000162924	REL
PPP1R12A-AS1:7	EX_47_4138564	0.0284273	2.81503	12	+	ENSG00000257557	PPP1R12A-AS1
lnc-CLEC18B-3:10	EX_77_6999902	0.0476299	0.324458	16	+	ENSG00000103035	PSMD7
lnc-AMPH-6:2	EX_96_0229778	0.0388625	0.421445	7	-	ENSG00000228668	TRGV5P
lnc-NUTM2G-5:3	EX_12_7707047	0.0493332	0.445479	9	-	ENSG00000081386	ZNF510
