# Supplementary material for: Differential Expression Profiles and Functional Analysis of Long Non-coding RNAs in Children With Dilated Cardiomyopathy
Source: Front Pediatr. 2021 Feb 4;9:617298. doi: 10.3389/fped.2021.617298 (PMC7891041; doi:10.3389/fped.2021.617298)
Supplement: Supplementary Table 4 — Trans-target genes of differentially expressed lncRNAs. [file Table_4.XLSX]

## Sheet: lncRNA_D_VS_C.diff.trans
lncRNA_id	ProbeName	pvalues	foldchange	Trans_Target_mRNA	Trans_Target_gene	gene_name
ENST00000563151	EX_94_8878629	0.0138735	2.12229	ENST00000361875	ENSG00000196428	TSC22D2
ENST00000563151	EX_94_8878629	0.0138735	2.12229	ENST00000361729	ENSG00000007968	E2F2
ENST00000563151	EX_94_8878629	0.0138735	2.12229	ENST00000558190	ENSG00000066427	ATXN3
ENST00000563151	EX_94_8878629	0.0138735	2.12229	ENST00000428216	ENSG00000088888	MAVS
ENST00000563151	EX_94_8878629	0.0138735	2.12229	ENST00000456048	ENSG00000183597	TANGO2
ENST00000563151	EX_94_8878629	0.0138735	2.12229	ENST00000615425	ENSG00000086159	AQP6
ENST00000563151	EX_94_8878629	0.0138735	2.12229	ENST00000397800	ENSG00000078699	CBFA2T2
ENST00000563151	EX_94_8878629	0.0138735	2.12229	ENST00000336505	ENSG00000173611	SCAI
ENST00000563151	EX_94_8878629	0.0138735	2.12229	ENST00000311180	ENSG00000174840	PDE12
ENST00000563151	EX_94_8878629	0.0138735	2.12229	ENST00000409746	ENSG00000152229	PSTPIP2
ENST00000563151	EX_94_8878629	0.0138735	2.12229	ENST00000560390	ENSG00000184277	TM2D3
ENST00000563151	EX_94_8878629	0.0138735	2.12229	ENST00000573896	ENSG00000182310	SPACA6
ENST00000563151	EX_94_8878629	0.0138735	2.12229	ENST00000404798	ENSG00000119760	SUPT7L
ENST00000563151	EX_94_8878629	0.0138735	2.12229	ENST00000473946	ENSG00000128159	TUBGCP6
ENST00000563151	EX_94_8878629	0.0138735	2.12229	ENST00000356387	ENSG00000160991	ORAI2
ENST00000563151	EX_94_8878629	0.0138735	2.12229	ENST00000366272	ENSG00000175727	MLXIP
ENST00000563151	EX_94_8878629	0.0138735	2.12229	ENST00000548181	ENSG00000111300	NAA25
ENST00000563151	EX_94_8878629	0.0138735	2.12229	ENST00000251038	ENSG00000100722	ZC3H14
ENST00000563151	EX_94_8878629	0.0138735	2.12229	ENST00000496676	ENSG00000158286	RNF207
ENST00000563151	EX_94_8878629	0.0138735	2.12229	ENST00000377939	ENSG00000158286	RNF207
ENST00000563151	EX_94_8878629	0.0138735	2.12229	ENST00000522362	ENSG00000240694	PNMA2
ENST00000563151	EX_94_8878629	0.0138735	2.12229	ENST00000484365	ENSG00000163541	SUCLG1
ENST00000563151	EX_94_8878629	0.0138735	2.12229	ENST00000413209	ENSG00000186575	NF2
ENST00000563151	EX_94_8878629	0.0138735	2.12229	ENST00000464196	ENSG00000198692	EIF1AY
ENST00000563151	EX_94_8878629	0.0138735	2.12229	ENST00000620035	ENSG00000166548	TK2
ENST00000563151	EX_94_8878629	0.0138735	2.12229	ENST00000464240	ENSG00000134248	LAMTOR5
ENST00000563151	EX_94_8878629	0.0138735	2.12229	ENST00000276431	ENSG00000120889	TNFRSF10B
ENST00000563151	EX_94_8878629	0.0138735	2.12229	ENST00000537364	ENSG00000162144	CYB561A3
ENST00000563151	EX_94_8878629	0.0138735	2.12229	ENST00000636296	ENSG00000283516	AC022167.5
ENST00000563151	EX_94_8878629	0.0138735	2.12229	ENST00000527800	ENSG00000166548	TK2
ENST00000563151	EX_94_8878629	0.0138735	2.12229	ENST00000637358	ENSG00000175198	PCCA
ENST00000563151	EX_94_8878629	0.0138735	2.12229	ENST00000432883	ENSG00000183597	TANGO2
ENST00000563151	EX_94_8878629	0.0138735	2.12229	ENST00000397622	ENSG00000146842	TMEM209
ENST00000563151	EX_94_8878629	0.0138735	2.12229	ENST00000336868	ENSG00000167693	NXN
ENST00000563151	EX_94_8878629	0.0138735	2.12229	ENST00000420290	ENSG00000183597	TANGO2
ENST00000563151	EX_94_8878629	0.0138735	2.12229	ENST00000609094	ENSG00000017797	RALBP1
ENST00000563151	EX_94_8878629	0.0138735	2.12229	ENST00000486832	ENSG00000114098	ARMC8
ENST00000563151	EX_94_8878629	0.0138735	2.12229	ENST00000557366	ENSG00000072121	ZFYVE26
ENST00000563151	EX_94_8878629	0.0138735	2.12229	ENST00000540618	ENSG00000158161	EYA3
ENST00000563151	EX_94_8878629	0.0138735	2.12229	ENST00000549982	ENSG00000198015	MRPL42
ENST00000563151	EX_94_8878629	0.0138735	2.12229	ENST00000227322	ENSG00000109917	ZPR1
ENST00000563151	EX_94_8878629	0.0138735	2.12229	ENST00000502665	ENSG00000145476	CYP4V2
ENST00000563151	EX_94_8878629	0.0138735	2.12229	ENST00000397766	ENSG00000182405	PGBD4
ENST00000563151	EX_94_8878629	0.0138735	2.12229	ENST00000509052	ENSG00000086598	TMED2
ENST00000563151	EX_94_8878629	0.0138735	2.12229	ENST00000447208	ENSG00000183597	TANGO2
ENST00000563151	EX_94_8878629	0.0138735	2.12229	ENST00000553156	ENSG00000050130	JKAMP
ENST00000563151	EX_94_8878629	0.0138735	2.12229	ENST00000341460	ENSG00000097096	SYDE2
ENST00000563151	EX_94_8878629	0.0138735	2.12229	ENST00000511753	ENSG00000168785	TSPAN5
ENST00000563151	EX_94_8878629	0.0138735	2.12229	ENST00000373871	ENSG00000158161	EYA3
ENST00000563151	EX_94_8878629	0.0138735	2.12229	ENST00000361452	ENSG00000186575	NF2
ENST00000563151	EX_94_8878629	0.0138735	2.12229	ENST00000575801	ENSG00000167693	NXN
ENST00000563151	EX_94_8878629	0.0138735	2.12229	ENST00000556083	ENSG00000072110	ACTN1
ENST00000563151	EX_94_8878629	0.0138735	2.12229	ENST00000334256	ENSG00000186432	KPNA4
ENST00000563151	EX_94_8878629	0.0138735	2.12229	ENST00000488498	ENSG00000125462	C1orf61
ENST00000563151	EX_94_8878629	0.0138735	2.12229	ENST00000309893	ENSG00000174990	CA5A
ENST00000563151	EX_94_8878629	0.0138735	2.12229	ENST00000304177	ENSG00000169609	C15orf40
ENST00000563151	EX_94_8878629	0.0138735	2.12229	ENST00000414696	ENSG00000197261	C6orf141
ENST00000563151	EX_94_8878629	0.0138735	2.12229	ENST00000380155	ENSG00000169895	SYAP1
ENST00000563151	EX_94_8878629	0.0138735	2.12229	ENST00000640739	ENSG00000113327	GABRG2
ENST00000563151	EX_94_8878629	0.0138735	2.12229	ENST00000430138	ENSG00000130713	EXOSC2
ENST00000563151	EX_94_8878629	0.0138735	2.12229	ENST00000533149	ENSG00000196655	TRAPPC4
ENST00000563151	EX_94_8878629	0.0138735	2.12229	ENST00000474602	ENSG00000081377	CDC14B
ENST00000563151	EX_94_8878629	0.0138735	2.12229	ENST00000436342	ENSG00000158161	EYA3
ENST00000563151	EX_94_8878629	0.0138735	2.12229	ENST00000442263	ENSG00000102786	INTS6
ENST00000563151	EX_94_8878629	0.0138735	2.12229	ENST00000536545	ENSG00000149948	HMGA2
ENST00000563151	EX_94_8878629	0.0138735	2.12229	ENST00000373816	ENSG00000162419	GMEB1
ENST00000563151	EX_94_8878629	0.0138735	2.12229	ENST00000582436	ENSG00000109118	PHF12
ENST00000563151	EX_94_8878629	0.0138735	2.12229	ENST00000489786	ENSG00000086159	AQP6
ENST00000563151	EX_94_8878629	0.0138735	2.12229	ENST00000530911	ENSG00000177595	PIDD1
ENST00000563151	EX_94_8878629	0.0138735	2.12229	ENST00000375279	ENSG00000078699	CBFA2T2
ENST00000563151	EX_94_8878629	0.0138735	2.12229	ENST00000592423	ENSG00000160439	RDH13
ENST00000563151	EX_94_8878629	0.0138735	2.12229	ENST00000377205	ENSG00000173614	NMNAT1
ENST00000563151	EX_94_8878629	0.0138735	2.12229	ENST00000220058	ENSG00000103707	MTFMT
ENST00000563151	EX_94_8878629	0.0138735	2.12229	ENST00000366206	ENSG00000196792	STRN3
ENST00000563151	EX_94_8878629	0.0138735	2.12229	ENST00000354366	ENSG00000119720	NRDE2
ENST00000563151	EX_94_8878629	0.0138735	2.12229	ENST00000417693	ENSG00000166548	TK2
ENST00000563151	EX_94_8878629	0.0138735	2.12229	ENST00000547573	ENSG00000174456	C12orf76
ENST00000563151	EX_94_8878629	0.0138735	2.12229	ENST00000470255	ENSG00000172482	AGXT
ENST00000563151	EX_94_8878629	0.0138735	2.12229	ENST00000324348	ENSG00000179859	LINC02581
ENST00000563151	EX_94_8878629	0.0138735	2.12229	ENST00000427494	ENSG00000243811	APOBEC3D
ENST00000563151	EX_94_8878629	0.0138735	2.12229	ENST00000222584	ENSG00000105866	SP4
ENST00000563151	EX_94_8878629	0.0138735	2.12229	ENST00000486727	ENSG00000075914	EXOSC7
ENST00000563151	EX_94_8878629	0.0138735	2.12229	ENST00000447393	ENSG00000179364	PACS2
ENST00000563151	EX_94_8878629	0.0138735	2.12229	ENST00000610672	ENSG00000148297	MED22
ENST00000563151	EX_94_8878629	0.0138735	2.12229	ENST00000359606	ENSG00000078699	CBFA2T2
ENST00000563151	EX_94_8878629	0.0138735	2.12229	ENST00000543126	ENSG00000078699	CBFA2T2
ENST00000563151	EX_94_8878629	0.0138735	2.12229	ENST00000394885	ENSG00000117906	RCN2
ENST00000563151	EX_94_8878629	0.0138735	2.12229	ENST00000316097	ENSG00000227500	SCAMP4
ENST00000563151	EX_94_8878629	0.0138735	2.12229	ENST00000484909	ENSG00000152689	RASGRP3
ENST00000563151	EX_94_8878629	0.0138735	2.12229	ENST00000309859	ENSG00000103365	GGA2
ENST00000563151	EX_94_8878629	0.0138735	2.12229	ENST00000494927	ENSG00000152689	RASGRP3
ENST00000563151	EX_94_8878629	0.0138735	2.12229	ENST00000327374	ENSG00000183597	TANGO2
ENST00000563151	EX_94_8878629	0.0138735	2.12229	ENST00000598270	ENSG00000141968	VAV1
ENST00000563151	EX_94_8878629	0.0138735	2.12229	ENST00000570752	ENSG00000059122	FLYWCH1
ENST00000563151	EX_94_8878629	0.0138735	2.12229	ENST00000448246	ENSG00000105866	SP4
ENST00000563151	EX_94_8878629	0.0138735	2.12229	ENST00000600744	ENSG00000125730	C3
ENST00000563151	EX_94_8878629	0.0138735	2.12229	ENST00000370693	ENSG00000112208	BAG2
ENST00000563151	EX_94_8878629	0.0138735	2.12229	ENST00000394607	ENSG00000170522	ELOVL6
ENST00000563151	EX_94_8878629	0.0138735	2.12229	ENST00000337768	ENSG00000119760	SUPT7L
ENST00000563151	EX_94_8878629	0.0138735	2.12229	ENST00000471529	ENSG00000204531	POU5F1
ENST00000563151	EX_94_8878629	0.0138735	2.12229	ENST00000263256	ENSG00000100418	DESI1
ENST00000563151	EX_94_8878629	0.0138735	2.12229	ENST00000589966	ENSG00000006638	TBXA2R
ENST00000563151	EX_94_8878629	0.0138735	2.12229	ENST00000328306	ENSG00000065923	SLC9A7
ENST00000563151	EX_94_8878629	0.0138735	2.12229	ENST00000393640	ENSG00000157350	ST3GAL2
ENST00000563151	EX_94_8878629	0.0138735	2.12229	ENST00000638772	ENSG00000113327	GABRG2
ENST00000563151	EX_94_8878629	0.0138735	2.12229	ENST00000550735	ENSG00000089022	MAPKAPK5
ENST00000563151	EX_94_8878629	0.0138735	2.12229	ENST00000233190	ENSG00000023228	NDUFS1
ENST00000563151	EX_94_8878629	0.0138735	2.12229	ENST00000217173	ENSG00000185019	UBOX5
ENST00000563151	EX_94_8878629	0.0138735	2.12229	ENST00000531587	ENSG00000149201	CCDC81
ENST00000563151	EX_94_8878629	0.0138735	2.12229	ENST00000611588	ENSG00000104970	KIR3DX1
ENST00000563151	EX_94_8878629	0.0138735	2.12229	ENST00000399807	ENSG00000183597	TANGO2
ENST00000563151	EX_94_8878629	0.0138735	2.12229	ENST00000553458	ENSG00000119711	ALDH6A1
ENST00000563151	EX_94_8878629	0.0138735	2.12229	ENST00000492345	ENSG00000078699	CBFA2T2
ENST00000563151	EX_94_8878629	0.0138735	2.12229	ENST00000416600	ENSG00000088888	MAVS
ENST00000563151	EX_94_8878629	0.0138735	2.12229	ENST00000523752	ENSG00000120889	TNFRSF10B
ENST00000563151	EX_94_8878629	0.0138735	2.12229	ENST00000265843	ENSG00000110723	EXPH5
ENST00000563151	EX_94_8878629	0.0138735	2.12229	ENST00000623184	ENSG00000188026	RILPL1
ENST00000563151	EX_94_8878629	0.0138735	2.12229	ENST00000526405	ENSG00000134955	SLC37A2
ENST00000563151	EX_94_8878629	0.0138735	2.12229	ENST00000641288	ENSG00000188000	OR7D2
ENST00000563151	EX_94_8878629	0.0138735	2.12229	ENST00000320339	ENSG00000018610	CXorf56
ENST00000563151	EX_94_8878629	0.0138735	2.12229	ENST00000260803	ENSG00000138231	DBR1
ENST00000563151	EX_94_8878629	0.0138735	2.12229	ENST00000393359	ENSG00000135966	TGFBRAP1
ENST00000563151	EX_94_8878629	0.0138735	2.12229	ENST00000523677	ENSG00000253313	C1orf210
ENST00000563151	EX_94_8878629	0.0138735	2.12229	ENST00000507209	ENSG00000145476	CYP4V2
ENST00000563151	EX_94_8878629	0.0138735	2.12229	ENST00000252660	ENSG00000130368	MAS1
ENST00000563151	EX_94_8878629	0.0138735	2.12229	ENST00000545748	ENSG00000123358	NR4A1
ENST00000563151	EX_94_8878629	0.0138735	2.12229	ENST00000257572	ENSG00000135116	HRK
ENST00000563151	EX_94_8878629	0.0138735	2.12229	ENST00000422989	ENSG00000167378	IRGQ
ENST00000563151	EX_94_8878629	0.0138735	2.12229	ENST00000374329	ENSG00000117643	MAN1C1
ENST00000563151	EX_94_8878629	0.0138735	2.12229	ENST00000319540	ENSG00000145284	SCD5
ENST00000563151	EX_94_8878629	0.0138735	2.12229	ENST00000597777	ENSG00000152767	FARP1
ENST00000563151	EX_94_8878629	0.0138735	2.12229	ENST00000301659	ENSG00000167914	GSDMA
ENST00000563151	EX_94_8878629	0.0138735	2.12229	ENST00000415083	ENSG00000141380	SS18
ENST00000563151	EX_94_8878629	0.0138735	2.12229	ENST00000471841	ENSG00000171109	MFN1
ENST00000563151	EX_94_8878629	0.0138735	2.12229	ENST00000263636	ENSG00000054219	LY75
ENST00000563151	EX_94_8878629	0.0138735	2.12229	ENST00000339994	ENSG00000187486	KCNJ11
ENST00000563151	EX_94_8878629	0.0138735	2.12229	ENST00000505031	ENSG00000176915	ANKLE2
ENST00000563151	EX_94_8878629	0.0138735	2.12229	ENST00000595531	ENSG00000135966	TGFBRAP1
ENST00000563151	EX_94_8878629	0.0138735	2.12229	ENST00000580900	ENSG00000099810	MTAP
ENST00000563151	EX_94_8878629	0.0138735	2.12229	ENST00000640574	ENSG00000113327	GABRG2
ENST00000563151	EX_94_8878629	0.0138735	2.12229	ENST00000370435	ENSG00000119900	OGFRL1
ENST00000563151	EX_94_8878629	0.0138735	2.12229	ENST00000277942	ENSG00000148734	NPFFR1
ENST00000563151	EX_94_8878629	0.0138735	2.12229	ENST00000635932	ENSG00000179859	LINC02581
ENST00000563151	EX_94_8878629	0.0138735	2.12229	ENST00000262031	ENSG00000076067	RBMS2
ENST00000563151	EX_94_8878629	0.0138735	2.12229	ENST00000348031	ENSG00000185019	UBOX5
ENST00000563151	EX_94_8878629	0.0138735	2.12229	ENST00000302000	ENSG00000171016	PYGO1
ENST00000563151	EX_94_8878629	0.0138735	2.12229	ENST00000216099	ENSG00000243811	APOBEC3D
ENST00000563151	EX_94_8878629	0.0138735	2.12229	ENST00000397061	ENSG00000213965	NUDT19
ENST00000563151	EX_94_8878629	0.0138735	2.12229	ENST00000525974	ENSG00000166548	TK2
ENST00000563151	EX_94_8878629	0.0138735	2.12229	ENST00000603498	ENSG00000270885	RASL10B
ENST00000563151	EX_94_8878629	0.0138735	2.12229	ENST00000616978	ENSG00000065923	SLC9A7
ENST00000563151	EX_94_8878629	0.0138735	2.12229	ENST00000472442	ENSG00000227500	SCAMP4
ENST00000563151	EX_94_8878629	0.0138735	2.12229	ENST00000399799	ENSG00000067900	ROCK1
ENST00000563151	EX_94_8878629	0.0138735	2.12229	ENST00000614859	ENSG00000157330	C1orf158
ENST00000563151	EX_94_8878629	0.0138735	2.12229	ENST00000437104	ENSG00000124574	ABCC10
ENST00000563151	EX_94_8878629	0.0138735	2.12229	ENST00000434570	ENSG00000183597	TANGO2
ENST00000563151	EX_94_8878629	0.0138735	2.12229	ENST00000466373	ENSG00000070010	UFD1
ENST00000563151	EX_94_8878629	0.0138735	2.12229	ENST00000409472	ENSG00000227500	SCAMP4
ENST00000563151	EX_94_8878629	0.0138735	2.12229	ENST00000263026	ENSG00000103319	EEF2K
ENST00000563151	EX_94_8878629	0.0138735	2.12229	ENST00000642043	ENSG00000188000	OR7D2
ENST00000563151	EX_94_8878629	0.0138735	2.12229	ENST00000451102	ENSG00000166548	TK2
ENST00000563151	EX_94_8878629	0.0138735	2.12229	ENST00000468852	ENSG00000079277	MKNK1
ENST00000563151	EX_94_8878629	0.0138735	2.12229	ENST00000469462	ENSG00000182329	KIAA2012
ENST00000563151	EX_94_8878629	0.0138735	2.12229	ENST00000497675	ENSG00000162585	FAAP20
ENST00000563151	EX_94_8878629	0.0138735	2.12229	ENST00000513407	ENSG00000204531	POU5F1
ENST00000563151	EX_94_8878629	0.0138735	2.12229	ENST00000366405	ENSG00000109917	ZPR1
ENST00000563151	EX_94_8878629	0.0138735	2.12229	ENST00000344248	ENSG00000188000	OR7D2
ENST00000563151	EX_94_8878629	0.0138735	2.12229	ENST00000377269	ENSG00000130985	UBA1
ENST00000563151	EX_94_8878629	0.0138735	2.12229	ENST00000544898	ENSG00000166548	TK2
ENST00000563151	EX_94_8878629	0.0138735	2.12229	ENST00000619929	ENSG00000161714	PLCD3
ENST00000563151	EX_94_8878629	0.0138735	2.12229	ENST00000356331	ENSG00000087266	SH3BP2
ENST00000563151	EX_94_8878629	0.0138735	2.12229	ENST00000338641	ENSG00000186575	NF2
ENST00000563151	EX_94_8878629	0.0138735	2.12229	ENST00000503393	ENSG00000087266	SH3BP2
ENST00000563151	EX_94_8878629	0.0138735	2.12229	ENST00000611770	ENSG00000160991	ORAI2
ENST00000563151	EX_94_8878629	0.0138735	2.12229	ENST00000567357	ENSG00000166548	TK2
ENST00000563151	EX_94_8878629	0.0138735	2.12229	ENST00000371608	ENSG00000124243	BCAS4
ENST00000563151	EX_94_8878629	0.0138735	2.12229	ENST00000596409	ENSG00000167378	IRGQ
ENST00000563151	EX_94_8878629	0.0138735	2.12229	ENST00000589328	ENSG00000152229	PSTPIP2
ENST00000563151	EX_94_8878629	0.0138735	2.12229	ENST00000563369	ENSG00000166548	TK2
ENST00000563151	EX_94_8878629	0.0138735	2.12229	ENST00000317623	ENSG00000126773	PCNX4
ENST00000563151	EX_94_8878629	0.0138735	2.12229	ENST00000545043	ENSG00000166548	TK2
ENST00000563151	EX_94_8878629	0.0138735	2.12229	ENST00000254657	ENSG00000132326	PER2
ENST00000563151	EX_94_8878629	0.0138735	2.12229	ENST00000370661	ENSG00000129680	MAP7D3
ENST00000563151	EX_94_8878629	0.0138735	2.12229	ENST00000346541	ENSG00000078699	CBFA2T2
ENST00000563151	EX_94_8878629	0.0138735	2.12229	ENST00000608933	ENSG00000163644	PPM1K
ENST00000563151	EX_94_8878629	0.0138735	2.12229	ENST00000296257	ENSG00000163904	SENP2
ENST00000563151	EX_94_8878629	0.0138735	2.12229	ENST00000374135	ENSG00000142751	GPN2
ENST00000563151	EX_94_8878629	0.0138735	2.12229	ENST00000375190	ENSG00000006638	TBXA2R
ENST00000563151	EX_94_8878629	0.0138735	2.12229	ENST00000537566	ENSG00000130783	CCDC62
ENST00000563151	EX_94_8878629	0.0138735	2.12229	ENST00000442312	ENSG00000087266	SH3BP2
ENST00000563151	EX_94_8878629	0.0138735	2.12229	ENST00000367157	ENSG00000163545	NUAK2
ENST00000563151	EX_94_8878629	0.0138735	2.12229	ENST00000538326	ENSG00000103313	MEFV
ENST00000563151	EX_94_8878629	0.0138735	2.12229	ENST00000299697	ENSG00000166548	TK2
ENST00000563151	EX_94_8878629	0.0138735	2.12229	ENST00000623652	ENSG00000100034	PPM1F
ENST00000563151	EX_94_8878629	0.0138735	2.12229	ENST00000415914	ENSG00000177683	THAP5
ENST00000563151	EX_94_8878629	0.0138735	2.12229	ENST00000524877	ENSG00000167995	BEST1
ENST00000563151	EX_94_8878629	0.0138735	2.12229	ENST00000432564	ENSG00000196917	HCAR1
ENST00000563151	EX_94_8878629	0.0138735	2.12229	ENST00000398042	ENSG00000183597	TANGO2
ENST00000565518	EX_48_7081453	0.00291268	0.412638	ENST00000354534	ENSG00000196876	SCN8A
ENST00000565518	EX_48_7081453	0.00291268	0.412638	ENST00000545061	ENSG00000196876	SCN8A
ENST00000540875	EX_81_2676907	0.00477114	2.14143	ENST00000265260	ENSG00000081154	PCNP
ENST00000540875	EX_81_2676907	0.00477114	2.14143	ENST00000469941	ENSG00000081154	PCNP
ENST00000540875	EX_81_2676907	0.00477114	2.14143	ENST00000460231	ENSG00000081154	PCNP
ENST00000433876	EX_80_1653979	0.00986584	0.381493	ENST00000459901	ENSG00000144504	ANKMY1
ENST00000433876	EX_80_1653979	0.00986584	0.381493	ENST00000326361	ENSG00000121864	ZNF639
ENST00000433876	EX_80_1653979	0.00986584	0.381493	ENST00000496944	ENSG00000184117	NIPSNAP1
ENST00000433876	EX_80_1653979	0.00986584	0.381493	ENST00000586523	ENSG00000152234	ATP5A1
ENST00000433876	EX_80_1653979	0.00986584	0.381493	ENST00000534167	ENSG00000179698	WDR97
ENST00000433876	EX_80_1653979	0.00986584	0.381493	ENST00000460683	ENSG00000173193	PARP14
ENST00000433876	EX_80_1653979	0.00986584	0.381493	ENST00000547930	ENSG00000188089	PLA2G4E
ENST00000433876	EX_80_1653979	0.00986584	0.381493	ENST00000464240	ENSG00000134248	LAMTOR5
ENST00000433876	EX_80_1653979	0.00986584	0.381493	ENST00000504986	ENSG00000109133	TMEM33
ENST00000433876	EX_80_1653979	0.00986584	0.381493	ENST00000357484	ENSG00000242498	ARPIN
ENST00000433876	EX_80_1653979	0.00986584	0.381493	ENST00000599096	ENSG00000197937	ZNF347
ENST00000433876	EX_80_1653979	0.00986584	0.381493	ENST00000306549	ENSG00000171815	PCDHB1
ENST00000433876	EX_80_1653979	0.00986584	0.381493	ENST00000395529	ENSG00000128487	SPECC1
ENST00000433876	EX_80_1653979	0.00986584	0.381493	ENST00000592540	ENSG00000161888	SPC24
ENST00000433876	EX_80_1653979	0.00986584	0.381493	ENST00000379250	ENSG00000124523	SIRT5
ENST00000433876	EX_80_1653979	0.00986584	0.381493	ENST00000255390	ENSG00000133028	SCO1
ENST00000433876	EX_80_1653979	0.00986584	0.381493	ENST00000543998	ENSG00000168778	TCTN2
ENST00000433876	EX_80_1653979	0.00986584	0.381493	ENST00000595146	ENSG00000171606	ZNF274
ENST00000433876	EX_80_1653979	0.00986584	0.381493	ENST00000309794	ENSG00000141562	NARF
ENST00000433876	EX_80_1653979	0.00986584	0.381493	ENST00000518961	ENSG00000147601	TERF1
ENST00000433876	EX_80_1653979	0.00986584	0.381493	ENST00000399012	ENSG00000182378	PLCXD1
ENST00000433876	EX_80_1653979	0.00986584	0.381493	ENST00000547825	ENSG00000050405	LIMA1
ENST00000433876	EX_80_1653979	0.00986584	0.381493	ENST00000452676	ENSG00000197937	ZNF347
ENST00000433876	EX_80_1653979	0.00986584	0.381493	ENST00000587483	ENSG00000108309	RUNDC3A
ENST00000433876	EX_80_1653979	0.00986584	0.381493	ENST00000368918	ENSG00000143458	GABPB2
ENST00000433876	EX_80_1653979	0.00986584	0.381493	ENST00000265068	ENSG00000114656	KIAA1257
ENST00000433876	EX_80_1653979	0.00986584	0.381493	ENST00000285071	ENSG00000154803	FLCN
ENST00000433876	EX_80_1653979	0.00986584	0.381493	ENST00000589285	ENSG00000171817	ZNF540
ENST00000433876	EX_80_1653979	0.00986584	0.381493	ENST00000344222	ENSG00000251369	ZNF550
ENST00000433876	EX_80_1653979	0.00986584	0.381493	ENST00000367612	ENSG00000169905	TOR1AIP2
ENST00000433876	EX_80_1653979	0.00986584	0.381493	ENST00000553458	ENSG00000119711	ALDH6A1
ENST00000433876	EX_80_1653979	0.00986584	0.381493	ENST00000412997	ENSG00000129810	SGO1
ENST00000433876	EX_80_1653979	0.00986584	0.381493	ENST00000591639	ENSG00000081665	ZNF506
ENST00000433876	EX_80_1653979	0.00986584	0.381493	ENST00000560508	ENSG00000081014	AP4E1
ENST00000433876	EX_80_1653979	0.00986584	0.381493	ENST00000269856	ENSG00000141965	FEM1A
ENST00000433876	EX_80_1653979	0.00986584	0.381493	ENST00000594030	ENSG00000196417	ZNF765
ENST00000433876	EX_80_1653979	0.00986584	0.381493	ENST00000394709	ENSG00000126803	HSPA2
ENST00000433876	EX_80_1653979	0.00986584	0.381493	ENST00000276602	ENSG00000147601	TERF1
ENST00000433876	EX_80_1653979	0.00986584	0.381493	ENST00000375664	ENSG00000095787	WAC
ENST00000433876	EX_80_1653979	0.00986584	0.381493	ENST00000544604	ENSG00000183579	ZNRF3
ENST00000433876	EX_80_1653979	0.00986584	0.381493	ENST00000379426	ENSG00000205269	TMEM170B
ENST00000433876	EX_80_1653979	0.00986584	0.381493	ENST00000470741	ENSG00000100243	CYB5R3
ENST00000433876	EX_80_1653979	0.00986584	0.381493	ENST00000511753	ENSG00000168785	TSPAN5
ENST00000433876	EX_80_1653979	0.00986584	0.381493	ENST00000313733	ENSG00000130703	OSBPL2
ENST00000433876	EX_80_1653979	0.00986584	0.381493	ENST00000595464	ENSG00000134830	C5AR2
ENST00000433876	EX_80_1653979	0.00986584	0.381493	ENST00000354193	ENSG00000198168	SVIP
ENST00000433876	EX_80_1653979	0.00986584	0.381493	ENST00000636090	ENSG00000166689	PLEKHA7
ENST00000433876	EX_80_1653979	0.00986584	0.381493	ENST00000325094	ENSG00000109133	TMEM33
ENST00000433876	EX_80_1653979	0.00986584	0.381493	ENST00000358053	ENSG00000130703	OSBPL2
ENST00000433876	EX_80_1653979	0.00986584	0.381493	ENST00000461013	ENSG00000197375	SLC22A5
ENST00000433876	EX_80_1653979	0.00986584	0.381493	ENST00000460378	ENSG00000159023	EPB41
ENST00000433876	EX_80_1653979	0.00986584	0.381493	ENST00000555501	ENSG00000100711	ZFYVE21
ENST00000433876	EX_80_1653979	0.00986584	0.381493	ENST00000463943	ENSG00000124243	BCAS4
ENST00000433876	EX_80_1653979	0.00986584	0.381493	ENST00000502972	ENSG00000109180	OCIAD1
ENST00000433876	EX_80_1653979	0.00986584	0.381493	ENST00000474629	ENSG00000173193	PARP14
ENST00000433876	EX_80_1653979	0.00986584	0.381493	ENST00000307954	ENSG00000217128	FNIP1
ENST00000433876	EX_80_1653979	0.00986584	0.381493	ENST00000263116	ENSG00000100228	RAB36
ENST00000433876	EX_80_1653979	0.00986584	0.381493	ENST00000373798	ENSG00000159023	EPB41
ENST00000433876	EX_80_1653979	0.00986584	0.381493	ENST00000323662	ENSG00000179698	WDR97
ENST00000433876	EX_80_1653979	0.00986584	0.381493	ENST00000343067	ENSG00000159023	EPB41
ENST00000433876	EX_80_1653979	0.00986584	0.381493	ENST00000463934	ENSG00000239713	APOBEC3G
ENST00000433876	EX_80_1653979	0.00986584	0.381493	ENST00000454964	ENSG00000066427	ATXN3
ENST00000433876	EX_80_1653979	0.00986584	0.381493	ENST00000392238	ENSG00000138439	FAM117B
ENST00000433876	EX_80_1653979	0.00986584	0.381493	ENST00000243706	ENSG00000214367	HAUS3
ENST00000433876	EX_80_1653979	0.00986584	0.381493	ENST00000606117	ENSG00000124523	SIRT5
ENST00000433876	EX_80_1653979	0.00986584	0.381493	ENST00000553024	ENSG00000186298	PPP1CC
ENST00000433876	EX_80_1653979	0.00986584	0.381493	ENST00000383376	ENSG00000141401	IMPA2
ENST00000433876	EX_80_1653979	0.00986584	0.381493	ENST00000376503	ENSG00000088386	SLC15A1
ENST00000433876	EX_80_1653979	0.00986584	0.381493	ENST00000377991	ENSG00000137103	TMEM8B
ENST00000433876	EX_80_1653979	0.00986584	0.381493	ENST00000443905	ENSG00000081665	ZNF506
ENST00000433876	EX_80_1653979	0.00986584	0.381493	ENST00000307968	ENSG00000217128	FNIP1
ENST00000433876	EX_80_1653979	0.00986584	0.381493	ENST00000442720	ENSG00000129810	SGO1
ENST00000433876	EX_80_1653979	0.00986584	0.381493	ENST00000292928	ENSG00000161298	ZNF382
ENST00000433876	EX_80_1653979	0.00986584	0.381493	ENST00000325134	ENSG00000251369	ZNF550
ENST00000433876	EX_80_1653979	0.00986584	0.381493	ENST00000439951	ENSG00000130703	OSBPL2
ENST00000433876	EX_80_1653979	0.00986584	0.381493	ENST00000261842	ENSG00000081014	AP4E1
ENST00000433876	EX_80_1653979	0.00986584	0.381493	ENST00000372037	ENSG00000107779	BMPR1A
ENST00000433876	EX_80_1653979	0.00986584	0.381493	ENST00000615660	ENSG00000217128	FNIP1
ENST00000433876	EX_80_1653979	0.00986584	0.381493	ENST00000636661	ENSG00000114859	CLCN2
ENST00000433876	EX_80_1653979	0.00986584	0.381493	ENST00000395522	ENSG00000128487	SPECC1
ENST00000433876	EX_80_1653979	0.00986584	0.381493	ENST00000557222	ENSG00000100749	VRK1
ENST00000433876	EX_80_1653979	0.00986584	0.381493	ENST00000396976	ENSG00000140265	ZSCAN29
ENST00000433876	EX_80_1653979	0.00986584	0.381493	ENST00000515834	ENSG00000146063	TRIM41
ENST00000433876	EX_80_1653979	0.00986584	0.381493	ENST00000460637	ENSG00000129810	SGO1
ENST00000433876	EX_80_1653979	0.00986584	0.381493	ENST00000447310	ENSG00000251369	ZNF550
ENST00000433876	EX_80_1653979	0.00986584	0.381493	ENST00000473084	ENSG00000136827	TOR1A
ENST00000433876	EX_80_1653979	0.00986584	0.381493	ENST00000299084	ENSG00000166068	SPRED1
ENST00000433876	EX_80_1653979	0.00986584	0.381493	ENST00000395375	ENSG00000198039	ZNF273
ENST00000433876	EX_80_1653979	0.00986584	0.381493	ENST00000494718	ENSG00000179222	MAGED1
ENST00000433876	EX_80_1653979	0.00986584	0.381493	ENST00000377978	ENSG00000112695	COX7A2
ENST00000433876	EX_80_1653979	0.00986584	0.381493	ENST00000490362	ENSG00000115457	IGFBP2
ENST00000433876	EX_80_1653979	0.00986584	0.381493	ENST00000381657	ENSG00000182378	PLCXD1
ENST00000433876	EX_80_1653979	0.00986584	0.381493	ENST00000637392	ENSG00000114859	CLCN2
ENST00000433876	EX_80_1653979	0.00986584	0.381493	ENST00000397350	ENSG00000124523	SIRT5
ENST00000433876	EX_80_1653979	0.00986584	0.381493	ENST00000429719	ENSG00000188732	FAM221A
ENST00000433876	EX_80_1653979	0.00986584	0.381493	ENST00000399518	ENSG00000188089	PLA2G4E
ENST00000433876	EX_80_1653979	0.00986584	0.381493	ENST00000356093	ENSG00000159023	EPB41
ENST00000433876	EX_80_1653979	0.00986584	0.381493	ENST00000359782	ENSG00000124523	SIRT5
ENST00000553697	EX_62_7946002	0.0139479	2.70191	ENST00000491535	ENSG00000171262	FAM98B
ENST00000553697	EX_62_7946002	0.0139479	2.70191	ENST00000396893	ENSG00000197808	ZNF461
ENST00000553697	EX_62_7946002	0.0139479	2.70191	ENST00000354286	ENSG00000177225	GATD1
ENST00000553697	EX_62_7946002	0.0139479	2.70191	ENST00000409612	ENSG00000115762	PLEKHB2
ENST00000553697	EX_62_7946002	0.0139479	2.70191	ENST00000370272	ENSG00000117505	DR1
ENST00000553697	EX_62_7946002	0.0139479	2.70191	ENST00000410026	ENSG00000173559	NABP1
ENST00000553697	EX_62_7946002	0.0139479	2.70191	ENST00000332853	ENSG00000165633	VSTM4
ENST00000553697	EX_62_7946002	0.0139479	2.70191	ENST00000460032	ENSG00000130741	EIF2S3
ENST00000553697	EX_62_7946002	0.0139479	2.70191	ENST00000313146	ENSG00000143319	ISG20L2
ENST00000553697	EX_62_7946002	0.0139479	2.70191	ENST00000529704	ENSG00000175482	POLD4
ENST00000553697	EX_62_7946002	0.0139479	2.70191	ENST00000522255	ENSG00000197217	ENTPD4
ENST00000553697	EX_62_7946002	0.0139479	2.70191	ENST00000522936	ENSG00000072786	STK10
ENST00000553697	EX_62_7946002	0.0139479	2.70191	ENST00000274629	ENSG00000145936	KCNMB1
ENST00000553697	EX_62_7946002	0.0139479	2.70191	ENST00000402255	ENSG00000128383	APOBEC3A
ENST00000553697	EX_62_7946002	0.0139479	2.70191	ENST00000493559	ENSG00000119402	FBXW2
ENST00000553697	EX_62_7946002	0.0139479	2.70191	ENST00000486666	ENSG00000117625	RCOR3
ENST00000553697	EX_62_7946002	0.0139479	2.70191	ENST00000589644	ENSG00000167645	YIF1B
ENST00000553697	EX_62_7946002	0.0139479	2.70191	ENST00000520987	ENSG00000156509	FBXO43
ENST00000553697	EX_62_7946002	0.0139479	2.70191	ENST00000489010	ENSG00000100319	ZMAT5
ENST00000553697	EX_62_7946002	0.0139479	2.70191	ENST00000381440	ENSG00000205730	ITPRIPL2
ENST00000553697	EX_62_7946002	0.0139479	2.70191	ENST00000529181	ENSG00000172379	ARNT2
ENST00000553697	EX_62_7946002	0.0139479	2.70191	ENST00000466992	ENSG00000155085	AK9
ENST00000553697	EX_62_7946002	0.0139479	2.70191	ENST00000358689	ENSG00000197217	ENTPD4
ENST00000553697	EX_62_7946002	0.0139479	2.70191	ENST00000472200	ENSG00000168917	SLC35G2
ENST00000553697	EX_62_7946002	0.0139479	2.70191	ENST00000493652	ENSG00000004534	RBM6
ENST00000553697	EX_62_7946002	0.0139479	2.70191	ENST00000225805	ENSG00000108666	C17orf75
ENST00000553697	EX_62_7946002	0.0139479	2.70191	ENST00000409158	ENSG00000115762	PLEKHB2
ENST00000553697	EX_62_7946002	0.0139479	2.70191	ENST00000524750	ENSG00000085117	CD82
ENST00000553697	EX_62_7946002	0.0139479	2.70191	ENST00000343325	ENSG00000173875	ZNF791
ENST00000553697	EX_62_7946002	0.0139479	2.70191	ENST00000555369	ENSG00000180998	GPR137C
ENST00000553697	EX_62_7946002	0.0139479	2.70191	ENST00000295065	ENSG00000162959	MEMO1
ENST00000553697	EX_62_7946002	0.0139479	2.70191	ENST00000319863	ENSG00000177225	GATD1
ENST00000553697	EX_62_7946002	0.0139479	2.70191	ENST00000286063	ENSG00000128655	PDE11A
ENST00000553697	EX_62_7946002	0.0139479	2.70191	ENST00000472688	ENSG00000137941	TTLL7
ENST00000553697	EX_62_7946002	0.0139479	2.70191	ENST00000263798	ENSG00000092445	TYRO3
ENST00000553697	EX_62_7946002	0.0139479	2.70191	ENST00000449592	ENSG00000188735	TMEM120B
ENST00000553697	EX_62_7946002	0.0139479	2.70191	ENST00000272907	ENSG00000144460	NYAP2
ENST00000553697	EX_62_7946002	0.0139479	2.70191	ENST00000342022	ENSG00000186409	CCDC30
ENST00000553697	EX_62_7946002	0.0139479	2.70191	ENST00000392255	ENSG00000009765	IYD
ENST00000553697	EX_62_7946002	0.0139479	2.70191	ENST00000501515	ENSG00000176406	RIMS2
ENST00000553697	EX_62_7946002	0.0139479	2.70191	ENST00000356463	ENSG00000196998	WDR45
ENST00000553697	EX_62_7946002	0.0139479	2.70191	ENST00000295628	ENSG00000163428	LRRC58
ENST00000553697	EX_62_7946002	0.0139479	2.70191	ENST00000542843	ENSG00000187268	FAM9C
ENST00000553697	EX_62_7946002	0.0139479	2.70191	ENST00000234115	ENSG00000115762	PLEKHB2
ENST00000553697	EX_62_7946002	0.0139479	2.70191	ENST00000372873	ENSG00000166317	SYNPO2L
ENST00000553697	EX_62_7946002	0.0139479	2.70191	ENST00000409279	ENSG00000115762	PLEKHB2
ENST00000553697	EX_62_7946002	0.0139479	2.70191	ENST00000446165	ENSG00000173875	ZNF791
ENST00000553697	EX_62_7946002	0.0139479	2.70191	ENST00000611749	ENSG00000147853	AK3
ENST00000553697	EX_62_7946002	0.0139479	2.70191	ENST00000281950	ENSG00000152147	GEMIN6
ENST00000553697	EX_62_7946002	0.0139479	2.70191	ENST00000489047	ENSG00000164398	ACSL6
ENST00000553697	EX_62_7946002	0.0139479	2.70191	ENST00000301215	ENSG00000167625	ZNF526
ENST00000553697	EX_62_7946002	0.0139479	2.70191	ENST00000373266	ENSG00000142687	KIAA0319L
ENST00000553697	EX_62_7946002	0.0139479	2.70191	ENST00000556831	ENSG00000119705	SLIRP
ENST00000553697	EX_62_7946002	0.0139479	2.70191	ENST00000376020	ENSG00000158352	SHROOM4
ENST00000553697	EX_62_7946002	0.0139479	2.70191	ENST00000261733	ENSG00000111275	ALDH2
ENST00000553697	EX_62_7946002	0.0139479	2.70191	ENST00000547440	ENSG00000134283	PPHLN1
ENST00000553697	EX_62_7946002	0.0139479	2.70191	ENST00000382021	ENSG00000168724	DNAJC21
ENST00000553697	EX_62_7946002	0.0139479	2.70191	ENST00000340344	ENSG00000160194	NDUFV3
ENST00000553697	EX_62_7946002	0.0139479	2.70191	ENST00000262126	ENSG00000101745	ANKRD12
ENST00000553697	EX_62_7946002	0.0139479	2.70191	ENST00000335508	ENSG00000115524	SF3B1
ENST00000553697	EX_62_7946002	0.0139479	2.70191	ENST00000470730	ENSG00000181704	YIPF6
ENST00000553697	EX_62_7946002	0.0139479	2.70191	ENST00000618787	ENSG00000167637	ZNF283
ENST00000553697	EX_62_7946002	0.0139479	2.70191	ENST00000394810	ENSG00000166317	SYNPO2L
ENST00000553697	EX_62_7946002	0.0139479	2.70191	ENST00000309955	ENSG00000003402	CFLAR
ENST00000553697	EX_62_7946002	0.0139479	2.70191	ENST00000617339	ENSG00000164403	SHROOM1
ENST00000553697	EX_62_7946002	0.0139479	2.70191	ENST00000357137	ENSG00000196236	XPNPEP3
ENST00000553697	EX_62_7946002	0.0139479	2.70191	ENST00000636966	ENSG00000141837	CACNA1A
ENST00000553697	EX_62_7946002	0.0139479	2.70191	ENST00000609923	ENSG00000122912	SLC25A16
ENST00000553697	EX_62_7946002	0.0139479	2.70191	ENST00000368847	ENSG00000173214	MFSD4B
ENST00000553697	EX_62_7946002	0.0139479	2.70191	ENST00000469687	ENSG00000196873	CBWD3
ENST00000553697	EX_62_7946002	0.0139479	2.70191	ENST00000378679	ENSG00000164403	SHROOM1
ENST00000553697	EX_62_7946002	0.0139479	2.70191	ENST00000419810	ENSG00000115756	HPCAL1
ENST00000553697	EX_62_7946002	0.0139479	2.70191	ENST00000261854	ENSG00000138600	SPPL2A
ENST00000553697	EX_62_7946002	0.0139479	2.70191	ENST00000377957	ENSG00000204923	FBXO48
ENST00000553697	EX_62_7946002	0.0139479	2.70191	ENST00000595607	ENSG00000178150	ZNF114
ENST00000553697	EX_62_7946002	0.0139479	2.70191	ENST00000558383	ENSG00000140279	DUOX2
ENST00000553697	EX_62_7946002	0.0139479	2.70191	ENST00000513146	ENSG00000183718	TRIM52
ENST00000553697	EX_62_7946002	0.0139479	2.70191	ENST00000366847	ENSG00000213066	FGFR1OP
ENST00000553697	EX_62_7946002	0.0139479	2.70191	ENST00000261837	ENSG00000069966	GNB5
ENST00000553697	EX_62_7946002	0.0139479	2.70191	ENST00000468198	ENSG00000147996	CBWD5
ENST00000553697	EX_62_7946002	0.0139479	2.70191	ENST00000264968	ENSG00000071073	MGAT4A
ENST00000553697	EX_62_7946002	0.0139479	2.70191	ENST00000596148	ENSG00000181029	TRAPPC5
ENST00000553697	EX_62_7946002	0.0139479	2.70191	ENST00000560626	ENSG00000173517	PEAK1
ENST00000553697	EX_62_7946002	0.0139479	2.70191	ENST00000219400	ENSG00000103121	CMC2
ENST00000553697	EX_62_7946002	0.0139479	2.70191	ENST00000396444	ENSG00000138592	USP8
ENST00000553697	EX_62_7946002	0.0139479	2.70191	ENST00000398965	ENSG00000164074	ABHD18
ENST00000553697	EX_62_7946002	0.0139479	2.70191	ENST00000269856	ENSG00000141965	FEM1A
ENST00000553697	EX_62_7946002	0.0139479	2.70191	ENST00000483955	ENSG00000158352	SHROOM4
ENST00000553697	EX_62_7946002	0.0139479	2.70191	ENST00000476784	ENSG00000182670	TTC3
ENST00000553697	EX_62_7946002	0.0139479	2.70191	ENST00000249116	ENSG00000128383	APOBEC3A
ENST00000553697	EX_62_7946002	0.0139479	2.70191	ENST00000325722	ENSG00000142687	KIAA0319L
ENST00000553697	EX_62_7946002	0.0139479	2.70191	ENST00000504763	ENSG00000164291	ARSK
ENST00000553697	EX_62_7946002	0.0139479	2.70191	ENST00000258711	ENSG00000136213	CHST12
ENST00000553697	EX_62_7946002	0.0139479	2.70191	ENST00000490210	ENSG00000166377	ATP9B
ENST00000553697	EX_62_7946002	0.0139479	2.70191	ENST00000556292	ENSG00000033170	FUT8
ENST00000553697	EX_62_7946002	0.0139479	2.70191	ENST00000441801	ENSG00000162458	FBLIM1
ENST00000553697	EX_62_7946002	0.0139479	2.70191	ENST00000621663	ENSG00000166295	ANAPC16
ENST00000553697	EX_62_7946002	0.0139479	2.70191	ENST00000379264	ENSG00000164398	ACSL6
ENST00000553697	EX_62_7946002	0.0139479	2.70191	ENST00000497417	ENSG00000146223	RPL7L1
ENST00000553697	EX_62_7946002	0.0139479	2.70191	ENST00000618061	ENSG00000172785	CBWD1
ENST00000553697	EX_62_7946002	0.0139479	2.70191	ENST00000619898	ENSG00000114902	SPCS1
ENST00000553697	EX_62_7946002	0.0139479	2.70191	ENST00000511313	ENSG00000168255	POLR2J3
ENST00000553697	EX_62_7946002	0.0139479	2.70191	ENST00000614987	ENSG00000100784	RPS6KA5
ENST00000553697	EX_62_7946002	0.0139479	2.70191	ENST00000409573	ENSG00000144161	ZC3H8
ENST00000553697	EX_62_7946002	0.0139479	2.70191	ENST00000564218	ENSG00000176723	ZNF843
ENST00000553697	EX_62_7946002	0.0139479	2.70191	ENST00000296464	ENSG00000164070	HSPA4L
ENST00000553697	EX_62_7946002	0.0139479	2.70191	ENST00000234961	ENSG00000116329	OPRD1
ENST00000553697	EX_62_7946002	0.0139479	2.70191	ENST00000476231	ENSG00000117614	SYF2
ENST00000553697	EX_62_7946002	0.0139479	2.70191	ENST00000396526	ENSG00000129515	SNX6
ENST00000553697	EX_62_7946002	0.0139479	2.70191	ENST00000392645	ENSG00000204842	ATXN2
ENST00000553697	EX_62_7946002	0.0139479	2.70191	ENST00000418807	ENSG00000124357	NAGK
ENST00000553697	EX_62_7946002	0.0139479	2.70191	ENST00000403716	ENSG00000115762	PLEKHB2
ENST00000553697	EX_62_7946002	0.0139479	2.70191	ENST00000527427	ENSG00000170631	ZNF16
ENST00000553697	EX_62_7946002	0.0139479	2.70191	ENST00000634671	ENSG00000196998	WDR45
ENST00000553697	EX_62_7946002	0.0139479	2.70191	ENST00000221086	ENSG00000104643	MTMR9
ENST00000553697	EX_62_7946002	0.0139479	2.70191	ENST00000637731	ENSG00000283384	AL138694.1
ENST00000553697	EX_62_7946002	0.0139479	2.70191	ENST00000360803	ENSG00000107937	GTPBP4
ENST00000553697	EX_62_7946002	0.0139479	2.70191	ENST00000500320	ENSG00000009765	IYD
ENST00000553697	EX_62_7946002	0.0139479	2.70191	ENST00000466379	ENSG00000130939	UBE4B
ENST00000553697	EX_62_7946002	0.0139479	2.70191	ENST00000587380	ENSG00000168259	DNAJC7
ENST00000553697	EX_62_7946002	0.0139479	2.70191	ENST00000560927	ENSG00000140577	CRTC3
ENST00000553697	EX_62_7946002	0.0139479	2.70191	ENST00000283243	ENSG00000153246	PLA2R1
ENST00000553697	EX_62_7946002	0.0139479	2.70191	ENST00000481066	ENSG00000138035	PNPT1
ENST00000553697	EX_62_7946002	0.0139479	2.70191	ENST00000366131	ENSG00000111319	SCNN1A
ENST00000553697	EX_62_7946002	0.0139479	2.70191	ENST00000238831	ENSG00000119820	YIPF4
ENST00000553697	EX_62_7946002	0.0139479	2.70191	ENST00000409379	ENSG00000160949	TONSL
ENST00000553697	EX_62_7946002	0.0139479	2.70191	ENST00000251376	ENSG00000239998	LILRA2
ENST00000553697	EX_62_7946002	0.0139479	2.70191	ENST00000636099	ENSG00000144460	NYAP2
ENST00000553697	EX_62_7946002	0.0139479	2.70191	ENST00000329627	ENSG00000215193	PEX26
ENST00000553697	EX_62_7946002	0.0139479	2.70191	ENST00000266880	ENSG00000072609	CHFR
ENST00000553697	EX_62_7946002	0.0139479	2.70191	ENST00000323443	ENSG00000180979	LRRC57
ENST00000553697	EX_62_7946002	0.0139479	2.70191	ENST00000315849	ENSG00000178150	ZNF114
ENST00000553697	EX_62_7946002	0.0139479	2.70191	ENST00000642046	ENSG00000184698	OR51M1
ENST00000553697	EX_62_7946002	0.0139479	2.70191	ENST00000313478	ENSG00000092439	TRPM7
ENST00000553697	EX_62_7946002	0.0139479	2.70191	ENST00000444724	ENSG00000138380	CARF
ENST00000553697	EX_62_7946002	0.0139479	2.70191	ENST00000377837	ENSG00000069812	HES2
ENST00000553697	EX_62_7946002	0.0139479	2.70191	ENST00000637952	ENSG00000141837	CACNA1A
ENST00000553697	EX_62_7946002	0.0139479	2.70191	ENST00000321341	ENSG00000082212	ME2
ENST00000553697	EX_62_7946002	0.0139479	2.70191	ENST00000267889	ENSG00000140323	DISP2
ENST00000553697	EX_62_7946002	0.0139479	2.70191	ENST00000467703	ENSG00000151576	QTRT2
ENST00000553697	EX_62_7946002	0.0139479	2.70191	ENST00000327381	ENSG00000206579	XKR4
ENST00000553697	EX_62_7946002	0.0139479	2.70191	ENST00000307534	ENSG00000152782	PANK1
ENST00000553697	EX_62_7946002	0.0139479	2.70191	ENST00000371655	ENSG00000169213	RAB3B
ENST00000553697	EX_62_7946002	0.0139479	2.70191	ENST00000298274	ENSG00000102290	PCDH11X
ENST00000553697	EX_62_7946002	0.0139479	2.70191	ENST00000613299	ENSG00000105392	CRX
ENST00000553697	EX_62_7946002	0.0139479	2.70191	ENST00000569343	ENSG00000169752	NRG4
ENST00000553697	EX_62_7946002	0.0139479	2.70191	ENST00000301019	ENSG00000167513	CDT1
ENST00000553697	EX_62_7946002	0.0139479	2.70191	ENST00000536435	ENSG00000090612	ZNF268
ENST00000553697	EX_62_7946002	0.0139479	2.70191	ENST00000528973	ENSG00000160613	PCSK7
ENST00000553697	EX_62_7946002	0.0139479	2.70191	ENST00000641529	ENSG00000184698	OR51M1
ENST00000553697	EX_62_7946002	0.0139479	2.70191	ENST00000379433	ENSG00000111859	NEDD9
ENST00000553697	EX_62_7946002	0.0139479	2.70191	ENST00000536716	ENSG00000185361	TNFAIP8L1
ENST00000553697	EX_62_7946002	0.0139479	2.70191	ENST00000493461	ENSG00000179988	PSTK
ENST00000553697	EX_62_7946002	0.0139479	2.70191	ENST00000327473	ENSG00000185361	TNFAIP8L1
ENST00000553697	EX_62_7946002	0.0139479	2.70191	ENST00000517381	ENSG00000072786	STK10
ENST00000553697	EX_62_7946002	0.0139479	2.70191	ENST00000422989	ENSG00000167378	IRGQ
ENST00000553697	EX_62_7946002	0.0139479	2.70191	ENST00000477618	ENSG00000119125	GDA
ENST00000553697	EX_62_7946002	0.0139479	2.70191	ENST00000472824	ENSG00000143319	ISG20L2
ENST00000553697	EX_62_7946002	0.0139479	2.70191	ENST00000593919	ENSG00000105053	VRK3
ENST00000553697	EX_62_7946002	0.0139479	2.70191	ENST00000281523	ENSG00000151789	ZNF385D
ENST00000553697	EX_62_7946002	0.0139479	2.70191	ENST00000592282	ENSG00000254004	ZNF260
ENST00000553697	EX_62_7946002	0.0139479	2.70191	ENST00000550746	ENSG00000121749	TBC1D15
ENST00000553697	EX_62_7946002	0.0139479	2.70191	ENST00000357096	ENSG00000164398	ACSL6
ENST00000553697	EX_62_7946002	0.0139479	2.70191	ENST00000473038	ENSG00000117448	AKR1A1
ENST00000553697	EX_62_7946002	0.0139479	2.70191	ENST00000300413	ENSG00000167088	SNRPD1
ENST00000553697	EX_62_7946002	0.0139479	2.70191	ENST00000567467	ENSG00000169752	NRG4
ENST00000553697	EX_62_7946002	0.0139479	2.70191	ENST00000589889	ENSG00000167680	SEMA6B
ENST00000553697	EX_62_7946002	0.0139479	2.70191	ENST00000289292	ENSG00000158352	SHROOM4
ENST00000553697	EX_62_7946002	0.0139479	2.70191	ENST00000215730	ENSG00000099940	SNAP29
ENST00000553697	EX_62_7946002	0.0139479	2.70191	ENST00000393487	ENSG00000071073	MGAT4A
ENST00000553697	EX_62_7946002	0.0139479	2.70191	ENST00000467157	ENSG00000065485	PDIA5
ENST00000553697	EX_62_7946002	0.0139479	2.70191	ENST00000599328	ENSG00000197928	ZNF677
ENST00000553697	EX_62_7946002	0.0139479	2.70191	ENST00000274008	ENSG00000145375	SPATA5
ENST00000553697	EX_62_7946002	0.0139479	2.70191	ENST00000322122	ENSG00000177238	TRIM72
ENST00000553697	EX_62_7946002	0.0139479	2.70191	ENST00000591755	ENSG00000167645	YIF1B
ENST00000553697	EX_62_7946002	0.0139479	2.70191	ENST00000574474	ENSG00000074755	ZZEF1
ENST00000553697	EX_62_7946002	0.0139479	2.70191	ENST00000634348	ENSG00000116350	SRSF4
ENST00000553697	EX_62_7946002	0.0139479	2.70191	ENST00000221996	ENSG00000105392	CRX
ENST00000553697	EX_62_7946002	0.0139479	2.70191	ENST00000439822	ENSG00000115762	PLEKHB2
ENST00000553697	EX_62_7946002	0.0139479	2.70191	ENST00000308275	ENSG00000167196	FBXO22
ENST00000553697	EX_62_7946002	0.0139479	2.70191	ENST00000506037	ENSG00000169241	SLC50A1
ENST00000553697	EX_62_7946002	0.0139479	2.70191	ENST00000497613	ENSG00000160949	TONSL
ENST00000553697	EX_62_7946002	0.0139479	2.70191	ENST00000360187	ENSG00000196458	ZNF605
ENST00000553697	EX_62_7946002	0.0139479	2.70191	ENST00000319854	ENSG00000164403	SHROOM1
ENST00000553697	EX_62_7946002	0.0139479	2.70191	ENST00000588278	ENSG00000141933	TPGS1
ENST00000553697	EX_62_7946002	0.0139479	2.70191	ENST00000636752	ENSG00000261873	SMIM36
ENST00000553697	EX_62_7946002	0.0139479	2.70191	ENST00000444616	ENSG00000164074	ABHD18
ENST00000553697	EX_62_7946002	0.0139479	2.70191	ENST00000486834	ENSG00000178752	ERFE
ENST00000553697	EX_62_7946002	0.0139479	2.70191	ENST00000301335	ENSG00000167703	SLC43A2
ENST00000553697	EX_62_7946002	0.0139479	2.70191	ENST00000641398	ENSG00000094661	OR1I1
ENST00000553697	EX_62_7946002	0.0139479	2.70191	ENST00000409177	ENSG00000115641	FHL2
ENST00000553697	EX_62_7946002	0.0139479	2.70191	ENST00000467228	ENSG00000182902	SLC25A18
ENST00000553697	EX_62_7946002	0.0139479	2.70191	ENST00000440282	ENSG00000165626	BEND7
ENST00000553697	EX_62_7946002	0.0139479	2.70191	ENST00000409734	ENSG00000168887	C2orf68
ENST00000553697	EX_62_7946002	0.0139479	2.70191	ENST00000549235	ENSG00000033170	FUT8
ENST00000553697	EX_62_7946002	0.0139479	2.70191	ENST00000307635	ENSG00000172000	ZNF556
ENST00000553697	EX_62_7946002	0.0139479	2.70191	ENST00000227155	ENSG00000085117	CD82
ENST00000594262	EX_79_7776155	0.0252361	0.405579	ENST00000481579	ENSG00000077254	USP33
ENST00000594262	EX_79_7776155	0.0252361	0.405579	ENST00000370794	ENSG00000077254	USP33
ENST00000594262	EX_79_7776155	0.0252361	0.405579	ENST00000367157	ENSG00000163545	NUAK2
ENST00000594262	EX_79_7776155	0.0252361	0.405579	ENST00000377705	ENSG00000162408	NOL9
ENST00000594262	EX_79_7776155	0.0252361	0.405579	ENST00000555188	ENSG00000169291	SHE
ENST00000594262	EX_79_7776155	0.0252361	0.405579	ENST00000370793	ENSG00000077254	USP33
ENST00000594262	EX_79_7776155	0.0252361	0.405579	ENST00000327535	ENSG00000185436	IFNLR1
ENST00000594262	EX_79_7776155	0.0252361	0.405579	ENST00000357428	ENSG00000077254	USP33
ENST00000415338	EX_84_2797544	0.0154521	6.84437	ENST00000369168	ENSG00000150337	FCGR1A
ENST00000530972	EX_95_5740870	0.0304124	0.398679	ENST00000527134	ENSG00000087884	AAMDC
ENST00000530972	EX_95_5740870	0.0304124	0.398679	ENST00000304716	ENSG00000087884	AAMDC
ENST00000530972	EX_95_5740870	0.0304124	0.398679	ENST00000630098	ENSG00000087884	AAMDC
ENST00000530972	EX_95_5740870	0.0304124	0.398679	ENST00000533193	ENSG00000087884	AAMDC
ENST00000530972	EX_95_5740870	0.0304124	0.398679	ENST00000532481	ENSG00000087884	AAMDC
ENST00000530972	EX_95_5740870	0.0304124	0.398679	ENST00000526415	ENSG00000087884	AAMDC
ENST00000530972	EX_95_5740870	0.0304124	0.398679	ENST00000526164	ENSG00000087884	AAMDC
ENST00000530972	EX_95_5740870	0.0304124	0.398679	ENST00000525034	ENSG00000087884	AAMDC
ENST00000530972	EX_95_5740870	0.0304124	0.398679	ENST00000393427	ENSG00000087884	AAMDC
ENST00000428289	EX_54_5372103	0.0187443	6.62093	ENST00000369168	ENSG00000150337	FCGR1A
ENST00000614372	EX_37_8939048	0.0210682	4.95157	ENST00000432348	ENSG00000168393	DTYMK
ENST00000563062	EX_36_8365045	0.0197974	3.78931	ENST00000450388	ENSG00000182885	ADGRG3
ENST00000563062	EX_36_8365045	0.0197974	3.78931	ENST00000336825	ENSG00000159625	DRC7
ENST00000563062	EX_36_8365045	0.0197974	3.78931	ENST00000567991	ENSG00000182885	ADGRG3
ENST00000563062	EX_36_8365045	0.0197974	3.78931	ENST00000569375	ENSG00000159625	DRC7
ENST00000563062	EX_36_8365045	0.0197974	3.78931	ENST00000569977	ENSG00000182885	ADGRG3
ENST00000563062	EX_36_8365045	0.0197974	3.78931	ENST00000564297	ENSG00000159625	DRC7
ENST00000563062	EX_36_8365045	0.0197974	3.78931	ENST00000563126	ENSG00000159625	DRC7
ENST00000563062	EX_36_8365045	0.0197974	3.78931	ENST00000333493	ENSG00000182885	ADGRG3
ENST00000563062	EX_36_8365045	0.0197974	3.78931	ENST00000394337	ENSG00000159625	DRC7
ENST00000563062	EX_36_8365045	0.0197974	3.78931	ENST00000360716	ENSG00000159625	DRC7
ENST00000510449	EX_89_8485147	0.0160357	3.09361	ENST00000505923	ENSG00000163625	WDFY3
ENST00000510449	EX_89_8485147	0.0160357	3.09361	ENST00000512267	ENSG00000163625	WDFY3
ENST00000510449	EX_89_8485147	0.0160357	3.09361	ENST00000426414	ENSG00000163625	WDFY3
ENST00000510449	EX_89_8485147	0.0160357	3.09361	ENST00000295888	ENSG00000163625	WDFY3
ENST00000457996	EX_55_2484842	0.0212593	5.79014	ENST00000369168	ENSG00000150337	FCGR1A
ENST00000606361	EX_40_9026987	0.0294355	2.14303	ENST00000517465	ENSG00000104517	UBR5
ENST00000606361	EX_40_9026987	0.0294355	2.14303	ENST00000220959	ENSG00000104517	UBR5
ENST00000606361	EX_40_9026987	0.0294355	2.14303	ENST00000520539	ENSG00000104517	UBR5
ENST00000606361	EX_40_9026987	0.0294355	2.14303	ENST00000518205	ENSG00000104517	UBR5
ENST00000606361	EX_40_9026987	0.0294355	2.14303	ENST00000521922	ENSG00000104517	UBR5
ENST00000599781	EX_10_4180216	0.00834355	3.4542	ENST00000468793	ENSG00000169598	DFFB
ENST00000599781	EX_10_4180216	0.00834355	3.4542	ENST00000334241	ENSG00000186300	ZNF555
ENST00000599781	EX_10_4180216	0.00834355	3.4542	ENST00000394232	ENSG00000185518	SV2B
ENST00000599781	EX_10_4180216	0.00834355	3.4542	ENST00000264914	ENSG00000113273	ARSB
ENST00000599781	EX_10_4180216	0.00834355	3.4542	ENST00000600519	ENSG00000167483	FAM129C
ENST00000599781	EX_10_4180216	0.00834355	3.4542	ENST00000354586	ENSG00000198252	STYX
ENST00000599781	EX_10_4180216	0.00834355	3.4542	ENST00000262031	ENSG00000076067	RBMS2
ENST00000599781	EX_10_4180216	0.00834355	3.4542	ENST00000564769	ENSG00000173809	TDRD12
ENST00000599781	EX_10_4180216	0.00834355	3.4542	ENST00000574512	ENSG00000091592	NLRP1
ENST00000599781	EX_10_4180216	0.00834355	3.4542	ENST00000495893	ENSG00000173889	PHC3
ENST00000599781	EX_10_4180216	0.00834355	3.4542	ENST00000378206	ENSG00000169598	DFFB
ENST00000599781	EX_10_4180216	0.00834355	3.4542	ENST00000574580	ENSG00000141485	SLC13A5
ENST00000599781	EX_10_4180216	0.00834355	3.4542	ENST00000480484	ENSG00000140365	COMMD4
ENST00000599781	EX_10_4180216	0.00834355	3.4542	ENST00000348031	ENSG00000185019	UBOX5
ENST00000599781	EX_10_4180216	0.00834355	3.4542	ENST00000477548	ENSG00000169598	DFFB
ENST00000599781	EX_10_4180216	0.00834355	3.4542	ENST00000558190	ENSG00000066427	ATXN3
ENST00000599781	EX_10_4180216	0.00834355	3.4542	ENST00000611770	ENSG00000160991	ORAI2
ENST00000599781	EX_10_4180216	0.00834355	3.4542	ENST00000442123	ENSG00000198252	STYX
ENST00000599781	EX_10_4180216	0.00834355	3.4542	ENST00000420933	ENSG00000022976	ZNF839
ENST00000599781	EX_10_4180216	0.00834355	3.4542	ENST00000330276	ENSG00000185518	SV2B
ENST00000599781	EX_10_4180216	0.00834355	3.4542	ENST00000475969	ENSG00000169598	DFFB
ENST00000599781	EX_10_4180216	0.00834355	3.4542	ENST00000637289	ENSG00000173809	TDRD12
ENST00000599781	EX_10_4180216	0.00834355	3.4542	ENST00000356387	ENSG00000160991	ORAI2
ENST00000599781	EX_10_4180216	0.00834355	3.4542	ENST00000465425	ENSG00000181392	SYNE4
ENST00000599781	EX_10_4180216	0.00834355	3.4542	ENST00000588776	ENSG00000105519	CAPS
ENST00000599781	EX_10_4180216	0.00834355	3.4542	ENST00000614987	ENSG00000100784	RPS6KA5
ENST00000599781	EX_10_4180216	0.00834355	3.4542	ENST00000339350	ENSG00000169598	DFFB
ENST00000599781	EX_10_4180216	0.00834355	3.4542	ENST00000378209	ENSG00000169598	DFFB
ENST00000599781	EX_10_4180216	0.00834355	3.4542	ENST00000338895	ENSG00000169598	DFFB
ENST00000599781	EX_10_4180216	0.00834355	3.4542	ENST00000491998	ENSG00000169598	DFFB
ENST00000599781	EX_10_4180216	0.00834355	3.4542	ENST00000217173	ENSG00000185019	UBOX5
ENST00000599781	EX_10_4180216	0.00834355	3.4542	ENST00000439461	ENSG00000196214	ZNF766
ENST00000632904	EX_44_1074455	0.0369873	2.24262	ENST00000465331	ENSG00000110619	CARS
ENST00000632904	EX_44_1074455	0.0369873	2.24262	ENST00000439280	ENSG00000110619	CARS
ENST00000632904	EX_44_1074455	0.0369873	2.24262	ENST00000278224	ENSG00000110619	CARS
ENST00000632904	EX_44_1074455	0.0369873	2.24262	ENST00000527330	ENSG00000110619	CARS
ENST00000632904	EX_44_1074455	0.0369873	2.24262	ENST00000380525	ENSG00000110619	CARS
ENST00000632904	EX_44_1074455	0.0369873	2.24262	ENST00000397111	ENSG00000110619	CARS
ENST00000632904	EX_44_1074455	0.0369873	2.24262	ENST00000531387	ENSG00000110619	CARS
ENST00000632904	EX_44_1074455	0.0369873	2.24262	ENST00000526890	ENSG00000110619	CARS
ENST00000632904	EX_44_1074455	0.0369873	2.24262	ENST00000529772	ENSG00000110619	CARS
ENST00000632904	EX_44_1074455	0.0369873	2.24262	ENST00000524825	ENSG00000110619	CARS
ENST00000582536	EX_85_3014856	0.0481644	2.70843	ENST00000305188	ENSG00000171320	ESCO2
ENST00000582536	EX_85_3014856	0.0481644	2.70843	ENST00000396197	ENSG00000151116	UEVLD
ENST00000582536	EX_85_3014856	0.0481644	2.70843	ENST00000571855	ENSG00000108846	ABCC3
ENST00000582536	EX_85_3014856	0.0481644	2.70843	ENST00000373510	ENSG00000160062	ZBTB8A
ENST00000582536	EX_85_3014856	0.0481644	2.70843	ENST00000266880	ENSG00000072609	CHFR
ENST00000582536	EX_85_3014856	0.0481644	2.70843	ENST00000613228	ENSG00000132915	PDE6A
ENST00000582536	EX_85_3014856	0.0481644	2.70843	ENST00000326495	ENSG00000084112	SSH1
ENST00000582536	EX_85_3014856	0.0481644	2.70843	ENST00000608382	ENSG00000089775	ZBTB25
ENST00000582536	EX_85_3014856	0.0481644	2.70843	ENST00000477110	ENSG00000167393	PPP2R3B
ENST00000582536	EX_85_3014856	0.0481644	2.70843	ENST00000367975	ENSG00000143252	SDHC
ENST00000582536	EX_85_3014856	0.0481644	2.70843	ENST00000521942	ENSG00000145736	GTF2H2
ENST00000582536	EX_85_3014856	0.0481644	2.70843	ENST00000542843	ENSG00000187268	FAM9C
ENST00000582536	EX_85_3014856	0.0481644	2.70843	ENST00000558910	ENSG00000140416	TPM1
ENST00000582536	EX_85_3014856	0.0481644	2.70843	ENST00000524118	ENSG00000156675	RAB11FIP1
ENST00000582536	EX_85_3014856	0.0481644	2.70843	ENST00000419215	ENSG00000197343	ZNF655
ENST00000582536	EX_85_3014856	0.0481644	2.70843	ENST00000369936	ENSG00000116299	KIAA1324
ENST00000582536	EX_85_3014856	0.0481644	2.70843	ENST00000219400	ENSG00000103121	CMC2
ENST00000582536	EX_85_3014856	0.0481644	2.70843	ENST00000497613	ENSG00000160949	TONSL
ENST00000582536	EX_85_3014856	0.0481644	2.70843	ENST00000227155	ENSG00000085117	CD82
ENST00000582536	EX_85_3014856	0.0481644	2.70843	ENST00000408959	ENSG00000221883	ARIH2OS
ENST00000582536	EX_85_3014856	0.0481644	2.70843	ENST00000407010	ENSG00000214960	ISPD
ENST00000582536	EX_85_3014856	0.0481644	2.70843	ENST00000409379	ENSG00000160949	TONSL
ENST00000582536	EX_85_3014856	0.0481644	2.70843	ENST00000392391	ENSG00000163964	PIGX
ENST00000582536	EX_85_3014856	0.0481644	2.70843	ENST00000265715	ENSG00000091137	SLC26A4
ENST00000582536	EX_85_3014856	0.0481644	2.70843	ENST00000641149	ENSG00000177535	OR2B11
ENST00000582536	EX_85_3014856	0.0481644	2.70843	ENST00000368178	ENSG00000132704	FCRL2
ENST00000582536	EX_85_3014856	0.0481644	2.70843	ENST00000377957	ENSG00000204923	FBXO48
ENST00000582536	EX_85_3014856	0.0481644	2.70843	ENST00000355112	ENSG00000197299	BLM
ENST00000582536	EX_85_3014856	0.0481644	2.70843	ENST00000396444	ENSG00000138592	USP8
ENST00000582536	EX_85_3014856	0.0481644	2.70843	ENST00000409734	ENSG00000168887	C2orf68
ENST00000582536	EX_85_3014856	0.0481644	2.70843	ENST00000497113	ENSG00000116288	PARK7
ENST00000582536	EX_85_3014856	0.0481644	2.70843	ENST00000394520	ENSG00000013561	RNF14
ENST00000582536	EX_85_3014856	0.0481644	2.70843	ENST00000510126	ENSG00000169398	PTK2
ENST00000582536	EX_85_3014856	0.0481644	2.70843	ENST00000394519	ENSG00000013561	RNF14
ENST00000582536	EX_85_3014856	0.0481644	2.70843	ENST00000360187	ENSG00000196458	ZNF605
ENST00000582536	EX_85_3014856	0.0481644	2.70843	ENST00000469687	ENSG00000196873	CBWD3
ENST00000582536	EX_85_3014856	0.0481644	2.70843	ENST00000595601	ENSG00000167483	FAM129C
ENST00000582536	EX_85_3014856	0.0481644	2.70843	ENST00000618621	ENSG00000145012	LPP
ENST00000582536	EX_85_3014856	0.0481644	2.70843	ENST00000537916	ENSG00000104290	FZD3
ENST00000582536	EX_85_3014856	0.0481644	2.70843	ENST00000614712	ENSG00000157851	DPYSL5
ENST00000582536	EX_85_3014856	0.0481644	2.70843	ENST00000371541	ENSG00000134744	ZCCHC11
ENST00000582536	EX_85_3014856	0.0481644	2.70843	ENST00000560440	ENSG00000136381	IREB2
ENST00000582536	EX_85_3014856	0.0481644	2.70843	ENST00000560767	ENSG00000137860	SLC28A2
ENST00000582536	EX_85_3014856	0.0481644	2.70843	ENST00000617339	ENSG00000164403	SHROOM1
ENST00000582536	EX_85_3014856	0.0481644	2.70843	ENST00000462775	ENSG00000075391	RASAL2
ENST00000582536	EX_85_3014856	0.0481644	2.70843	ENST00000392993	ENSG00000175066	GK5
ENST00000582536	EX_85_3014856	0.0481644	2.70843	ENST00000323013	ENSG00000189306	RRP7A
ENST00000582536	EX_85_3014856	0.0481644	2.70843	ENST00000547440	ENSG00000134283	PPHLN1
ENST00000582536	EX_85_3014856	0.0481644	2.70843	ENST00000371655	ENSG00000169213	RAB3B
ENST00000582536	EX_85_3014856	0.0481644	2.70843	ENST00000319194	ENSG00000166938	DIS3L
ENST00000582536	EX_85_3014856	0.0481644	2.70843	ENST00000617388	ENSG00000163596	ICA1L
ENST00000582536	EX_85_3014856	0.0481644	2.70843	ENST00000429989	ENSG00000108219	TSPAN14
ENST00000582536	EX_85_3014856	0.0481644	2.70843	ENST00000382387	ENSG00000183784	C9orf66
ENST00000582536	EX_85_3014856	0.0481644	2.70843	ENST00000333924	ENSG00000186666	BCDIN3D
ENST00000582536	EX_85_3014856	0.0481644	2.70843	ENST00000261733	ENSG00000111275	ALDH2
ENST00000582536	EX_85_3014856	0.0481644	2.70843	ENST00000606570	ENSG00000089006	SNX5
ENST00000582536	EX_85_3014856	0.0481644	2.70843	ENST00000340344	ENSG00000160194	NDUFV3
ENST00000582536	EX_85_3014856	0.0481644	2.70843	ENST00000436928	ENSG00000112701	SENP6
ENST00000582536	EX_85_3014856	0.0481644	2.70843	ENST00000259253	ENSG00000136731	UGGT1
ENST00000582536	EX_85_3014856	0.0481644	2.70843	ENST00000347644	ENSG00000137860	SLC28A2
ENST00000582536	EX_85_3014856	0.0481644	2.70843	ENST00000511176	ENSG00000078795	PKD2L2
ENST00000582536	EX_85_3014856	0.0481644	2.70843	ENST00000524585	ENSG00000213465	ARL2
ENST00000582536	EX_85_3014856	0.0481644	2.70843	ENST00000437043	ENSG00000164308	ERAP2
ENST00000582536	EX_85_3014856	0.0481644	2.70843	ENST00000641613	ENSG00000177535	OR2B11
ENST00000582536	EX_85_3014856	0.0481644	2.70843	ENST00000440282	ENSG00000165626	BEND7
ENST00000582536	EX_85_3014856	0.0481644	2.70843	ENST00000425063	ENSG00000197343	ZNF655
ENST00000582536	EX_85_3014856	0.0481644	2.70843	ENST00000360803	ENSG00000107937	GTPBP4
ENST00000582536	EX_85_3014856	0.0481644	2.70843	ENST00000391959	ENSG00000077157	PPP1R12B
ENST00000582536	EX_85_3014856	0.0481644	2.70843	ENST00000329627	ENSG00000215193	PEX26
ENST00000582536	EX_85_3014856	0.0481644	2.70843	ENST00000453097	ENSG00000050438	SLC4A8
ENST00000582536	EX_85_3014856	0.0481644	2.70843	ENST00000356143	ENSG00000013561	RNF14
ENST00000582536	EX_85_3014856	0.0481644	2.70843	ENST00000296464	ENSG00000164070	HSPA4L
ENST00000582536	EX_85_3014856	0.0481644	2.70843	ENST00000281523	ENSG00000151789	ZNF385D
ENST00000582536	EX_85_3014856	0.0481644	2.70843	ENST00000371818	ENSG00000119917	IFIT3
ENST00000582536	EX_85_3014856	0.0481644	2.70843	ENST00000357618	ENSG00000010704	HFE
ENST00000582536	EX_85_3014856	0.0481644	2.70843	ENST00000614987	ENSG00000100784	RPS6KA5
ENST00000582536	EX_85_3014856	0.0481644	2.70843	ENST00000497328	ENSG00000187905	LRRC74B
ENST00000582536	EX_85_3014856	0.0481644	2.70843	ENST00000377038	ENSG00000160049	DFFA
ENST00000582536	EX_85_3014856	0.0481644	2.70843	ENST00000287594	ENSG00000156968	MPV17L
ENST00000582536	EX_85_3014856	0.0481644	2.70843	ENST00000315249	ENSG00000092871	RFFL
ENST00000582536	EX_85_3014856	0.0481644	2.70843	ENST00000441801	ENSG00000162458	FBLIM1
ENST00000582536	EX_85_3014856	0.0481644	2.70843	ENST00000321341	ENSG00000082212	ME2
ENST00000582536	EX_85_3014856	0.0481644	2.70843	ENST00000301335	ENSG00000167703	SLC43A2
ENST00000582536	EX_85_3014856	0.0481644	2.70843	ENST00000258711	ENSG00000136213	CHST12
ENST00000582536	EX_85_3014856	0.0481644	2.70843	ENST00000634671	ENSG00000196998	WDR45
ENST00000582536	EX_85_3014856	0.0481644	2.70843	ENST00000392237	ENSG00000163596	ICA1L
ENST00000582536	EX_85_3014856	0.0481644	2.70843	ENST00000466444	ENSG00000111832	RWDD1
ENST00000582536	EX_85_3014856	0.0481644	2.70843	ENST00000358657	ENSG00000050438	SLC4A8
ENST00000582536	EX_85_3014856	0.0481644	2.70843	ENST00000603197	ENSG00000271503	CCL5
ENST00000582536	EX_85_3014856	0.0481644	2.70843	ENST00000395863	ENSG00000101144	BMP7
ENST00000582536	EX_85_3014856	0.0481644	2.70843	ENST00000391750	ENSG00000204577	LILRB3
ENST00000582536	EX_85_3014856	0.0481644	2.70843	ENST00000295065	ENSG00000162959	MEMO1
ENST00000582536	EX_85_3014856	0.0481644	2.70843	ENST00000354366	ENSG00000119720	NRDE2
ENST00000582536	EX_85_3014856	0.0481644	2.70843	ENST00000615206	ENSG00000181852	RNF41
ENST00000582536	EX_85_3014856	0.0481644	2.70843	ENST00000483316	ENSG00000123636	BAZ2B
ENST00000582536	EX_85_3014856	0.0481644	2.70843	ENST00000357137	ENSG00000196236	XPNPEP3
ENST00000582536	EX_85_3014856	0.0481644	2.70843	ENST00000544915	ENSG00000029153	ARNTL2
ENST00000582536	EX_85_3014856	0.0481644	2.70843	ENST00000348520	ENSG00000126214	KLC1
ENST00000582536	EX_85_3014856	0.0481644	2.70843	ENST00000265840	ENSG00000110675	ELMOD1
ENST00000582536	EX_85_3014856	0.0481644	2.70843	ENST00000500320	ENSG00000009765	IYD
ENST00000582536	EX_85_3014856	0.0481644	2.70843	ENST00000378165	ENSG00000152465	NMT2
ENST00000582536	EX_85_3014856	0.0481644	2.70843	ENST00000610966	ENSG00000166111	SVOP
ENST00000582536	EX_85_3014856	0.0481644	2.70843	ENST00000379380	ENSG00000186687	LYRM7
ENST00000582536	EX_85_3014856	0.0481644	2.70843	ENST00000311417	ENSG00000172667	ZMAT3
ENST00000582536	EX_85_3014856	0.0481644	2.70843	ENST00000641278	ENSG00000172742	OR4D9
ENST00000582536	EX_85_3014856	0.0481644	2.70843	ENST00000614261	ENSG00000135931	ARMC9
ENST00000582536	EX_85_3014856	0.0481644	2.70843	ENST00000504669	ENSG00000213949	ITGA1
ENST00000582536	EX_85_3014856	0.0481644	2.70843	ENST00000528973	ENSG00000160613	PCSK7
ENST00000582536	EX_85_3014856	0.0481644	2.70843	ENST00000544547	ENSG00000169756	LIMS1
ENST00000582536	EX_85_3014856	0.0481644	2.70843	ENST00000419810	ENSG00000115756	HPCAL1
ENST00000582536	EX_85_3014856	0.0481644	2.70843	ENST00000367942	ENSG00000118217	ATF6
ENST00000582536	EX_85_3014856	0.0481644	2.70843	ENST00000225805	ENSG00000108666	C17orf75
ENST00000582536	EX_85_3014856	0.0481644	2.70843	ENST00000473989	ENSG00000157741	UBN2
ENST00000582536	EX_85_3014856	0.0481644	2.70843	ENST00000641962	ENSG00000172742	OR4D9
ENST00000582536	EX_85_3014856	0.0481644	2.70843	ENST00000472953	ENSG00000123636	BAZ2B
ENST00000582536	EX_85_3014856	0.0481644	2.70843	ENST00000484457	ENSG00000153558	FBXL2
ENST00000582536	EX_85_3014856	0.0481644	2.70843	ENST00000371199	ENSG00000101966	XIAP
ENST00000582536	EX_85_3014856	0.0481644	2.70843	ENST00000641529	ENSG00000184698	OR51M1
ENST00000582536	EX_85_3014856	0.0481644	2.70843	ENST00000418807	ENSG00000124357	NAGK
ENST00000582536	EX_85_3014856	0.0481644	2.70843	ENST00000392869	ENSG00000121964	GTDC1
ENST00000582536	EX_85_3014856	0.0481644	2.70843	ENST00000325722	ENSG00000142687	KIAA0319L
ENST00000582536	EX_85_3014856	0.0481644	2.70843	ENST00000463030	ENSG00000085998	POMGNT1
ENST00000582536	EX_85_3014856	0.0481644	2.70843	ENST00000608999	ENSG00000077157	PPP1R12B
ENST00000582536	EX_85_3014856	0.0481644	2.70843	ENST00000488907	ENSG00000114982	KANSL3
ENST00000582536	EX_85_3014856	0.0481644	2.70843	ENST00000621606	ENSG00000052749	RRP12
ENST00000582536	EX_85_3014856	0.0481644	2.70843	ENST00000607772	ENSG00000153721	CNKSR3
ENST00000582536	EX_85_3014856	0.0481644	2.70843	ENST00000382368	ENSG00000155034	FBXL18
ENST00000582536	EX_85_3014856	0.0481644	2.70843	ENST00000479183	ENSG00000121310	ECHDC2
ENST00000582536	EX_85_3014856	0.0481644	2.70843	ENST00000321844	ENSG00000179240	AP002360.1
ENST00000582536	EX_85_3014856	0.0481644	2.70843	ENST00000618787	ENSG00000167637	ZNF283
ENST00000582536	EX_85_3014856	0.0481644	2.70843	ENST00000621650	ENSG00000278129	ZNF8
ENST00000582536	EX_85_3014856	0.0481644	2.70843	ENST00000355640	ENSG00000101966	XIAP
ENST00000582536	EX_85_3014856	0.0481644	2.70843	ENST00000250559	ENSG00000127314	RAP1B
ENST00000582536	EX_85_3014856	0.0481644	2.70843	ENST00000637731	ENSG00000283384	AL138694.1
ENST00000582536	EX_85_3014856	0.0481644	2.70843	ENST00000588629	ENSG00000033627	ATP6V0A1
ENST00000582536	EX_85_3014856	0.0481644	2.70843	ENST00000426053	ENSG00000100342	APOL1
ENST00000582536	EX_85_3014856	0.0481644	2.70843	ENST00000477919	ENSG00000144401	METTL21A
ENST00000582536	EX_85_3014856	0.0481644	2.70843	ENST00000393487	ENSG00000071073	MGAT4A
ENST00000582536	EX_85_3014856	0.0481644	2.70843	ENST00000379904	ENSG00000164308	ERAP2
ENST00000582536	EX_85_3014856	0.0481644	2.70843	ENST00000470730	ENSG00000181704	YIPF6
ENST00000582536	EX_85_3014856	0.0481644	2.70843	ENST00000448504	ENSG00000141337	ARSG
ENST00000582536	EX_85_3014856	0.0481644	2.70843	ENST00000589138	ENSG00000132024	CC2D1A
ENST00000582536	EX_85_3014856	0.0481644	2.70843	ENST00000269856	ENSG00000141965	FEM1A
ENST00000582536	EX_85_3014856	0.0481644	2.70843	ENST00000493997	ENSG00000214595	EML6
ENST00000582536	EX_85_3014856	0.0481644	2.70843	ENST00000466992	ENSG00000155085	AK9
ENST00000582536	EX_85_3014856	0.0481644	2.70843	ENST00000274629	ENSG00000145936	KCNMB1
ENST00000582536	EX_85_3014856	0.0481644	2.70843	ENST00000327381	ENSG00000206579	XKR4
ENST00000582536	EX_85_3014856	0.0481644	2.70843	ENST00000504763	ENSG00000164291	ARSK
ENST00000582536	EX_85_3014856	0.0481644	2.70843	ENST00000611582	ENSG00000135931	ARMC9
ENST00000582536	EX_85_3014856	0.0481644	2.70843	ENST00000340855	ENSG00000010404	IDS
ENST00000582536	EX_85_3014856	0.0481644	2.70843	ENST00000377705	ENSG00000162408	NOL9
ENST00000582536	EX_85_3014856	0.0481644	2.70843	ENST00000355632	ENSG00000186812	ZNF397
ENST00000582536	EX_85_3014856	0.0481644	2.70843	ENST00000593919	ENSG00000105053	VRK3
ENST00000582536	EX_85_3014856	0.0481644	2.70843	ENST00000502732	ENSG00000143322	ABL2
ENST00000582536	EX_85_3014856	0.0481644	2.70843	ENST00000574474	ENSG00000074755	ZZEF1
ENST00000582536	EX_85_3014856	0.0481644	2.70843	ENST00000555392	ENSG00000119723	COQ6
ENST00000582536	EX_85_3014856	0.0481644	2.70843	ENST00000491193	ENSG00000143257	NR1I3
ENST00000582536	EX_85_3014856	0.0481644	2.70843	ENST00000378679	ENSG00000164403	SHROOM1
ENST00000582536	EX_85_3014856	0.0481644	2.70843	ENST00000347642	ENSG00000013561	RNF14
ENST00000582536	EX_85_3014856	0.0481644	2.70843	ENST00000505031	ENSG00000176915	ANKLE2
ENST00000582536	EX_85_3014856	0.0481644	2.70843	ENST00000242323	ENSG00000122741	DCAF10
ENST00000582536	EX_85_3014856	0.0481644	2.70843	ENST00000286307	ENSG00000155858	LSM11
ENST00000582536	EX_85_3014856	0.0481644	2.70843	ENST00000559079	ENSG00000169758	TMEM266
ENST00000582536	EX_85_3014856	0.0481644	2.70843	ENST00000268766	ENSG00000160602	NEK8
ENST00000582536	EX_85_3014856	0.0481644	2.70843	ENST00000434753	ENSG00000101966	XIAP
ENST00000582536	EX_85_3014856	0.0481644	2.70843	ENST00000367069	ENSG00000130363	RSPH3
ENST00000582536	EX_85_3014856	0.0481644	2.70843	ENST00000539680	ENSG00000121310	ECHDC2
ENST00000582536	EX_85_3014856	0.0481644	2.70843	ENST00000319212	ENSG00000166938	DIS3L
ENST00000582536	EX_85_3014856	0.0481644	2.70843	ENST00000255226	ENSG00000132874	SLC14A2
ENST00000582536	EX_85_3014856	0.0481644	2.70843	ENST00000546151	ENSG00000162144	CYB561A3
ENST00000582536	EX_85_3014856	0.0481644	2.70843	ENST00000480198	ENSG00000130640	TUBGCP2
ENST00000582536	EX_85_3014856	0.0481644	2.70843	ENST00000358689	ENSG00000197217	ENTPD4
ENST00000582536	EX_85_3014856	0.0481644	2.70843	ENST00000469537	ENSG00000160785	SLC25A44
ENST00000582536	EX_85_3014856	0.0481644	2.70843	ENST00000472531	ENSG00000196418	ZNF124
ENST00000582536	EX_85_3014856	0.0481644	2.70843	ENST00000634348	ENSG00000116350	SRSF4
ENST00000582536	EX_85_3014856	0.0481644	2.70843	ENST00000422706	ENSG00000100342	APOL1
ENST00000582536	EX_85_3014856	0.0481644	2.70843	ENST00000432729	ENSG00000172667	ZMAT3
ENST00000582536	EX_85_3014856	0.0481644	2.70843	ENST00000641527	ENSG00000177535	OR2B11
ENST00000582536	EX_85_3014856	0.0481644	2.70843	ENST00000290209	ENSG00000140199	SLC12A6
ENST00000582536	EX_85_3014856	0.0481644	2.70843	ENST00000295628	ENSG00000163428	LRRC58
ENST00000582536	EX_85_3014856	0.0481644	2.70843	ENST00000322122	ENSG00000177238	TRIM72
ENST00000582536	EX_85_3014856	0.0481644	2.70843	ENST00000373242	ENSG00000079332	SAR1A
ENST00000582536	EX_85_3014856	0.0481644	2.70843	ENST00000297540	ENSG00000164902	PHAX
ENST00000582536	EX_85_3014856	0.0481644	2.70843	ENST00000345093	ENSG00000181852	RNF41
ENST00000582536	EX_85_3014856	0.0481644	2.70843	ENST00000378004	ENSG00000145819	ARHGAP26
ENST00000582536	EX_85_3014856	0.0481644	2.70843	ENST00000463436	ENSG00000198089	SFI1
ENST00000582536	EX_85_3014856	0.0481644	2.70843	ENST00000575156	ENSG00000175595	ERCC4
ENST00000582536	EX_85_3014856	0.0481644	2.70843	ENST00000256594	ENSG00000134202	GSTM3
ENST00000582536	EX_85_3014856	0.0481644	2.70843	ENST00000543014	ENSG00000160602	NEK8
ENST00000582536	EX_85_3014856	0.0481644	2.70843	ENST00000493181	ENSG00000162971	TYW5
ENST00000582536	EX_85_3014856	0.0481644	2.70843	ENST00000409573	ENSG00000144161	ZC3H8
ENST00000582536	EX_85_3014856	0.0481644	2.70843	ENST00000269383	ENSG00000141569	TRIM65
ENST00000582536	EX_85_3014856	0.0481644	2.70843	ENST00000453700	ENSG00000155034	FBXL18
ENST00000582536	EX_85_3014856	0.0481644	2.70843	ENST00000317449	ENSG00000177363	LRRN4CL
ENST00000582536	EX_85_3014856	0.0481644	2.70843	ENST00000265641	ENSG00000110090	CPT1A
ENST00000582536	EX_85_3014856	0.0481644	2.70843	ENST00000335508	ENSG00000115524	SF3B1
ENST00000582536	EX_85_3014856	0.0481644	2.70843	ENST00000332853	ENSG00000165633	VSTM4
ENST00000582536	EX_85_3014856	0.0481644	2.70843	ENST00000317623	ENSG00000126773	PCNX4
ENST00000582536	EX_85_3014856	0.0481644	2.70843	ENST00000301215	ENSG00000167625	ZNF526
ENST00000582536	EX_85_3014856	0.0481644	2.70843	ENST00000586372	ENSG00000130244	FAM98C
ENST00000582536	EX_85_3014856	0.0481644	2.70843	ENST00000251195	ENSG00000092853	CLSPN
ENST00000582536	EX_85_3014856	0.0481644	2.70843	ENST00000550746	ENSG00000121749	TBC1D15
ENST00000582536	EX_85_3014856	0.0481644	2.70843	ENST00000382021	ENSG00000168724	DNAJC21
ENST00000582536	EX_85_3014856	0.0481644	2.70843	ENST00000491265	ENSG00000173272	MZT2A
ENST00000582536	EX_85_3014856	0.0481644	2.70843	ENST00000264968	ENSG00000071073	MGAT4A
ENST00000582536	EX_85_3014856	0.0481644	2.70843	ENST00000397278	ENSG00000100342	APOL1
ENST00000582536	EX_85_3014856	0.0481644	2.70843	ENST00000298274	ENSG00000102290	PCDH11X
ENST00000582536	EX_85_3014856	0.0481644	2.70843	ENST00000468287	ENSG00000187268	FAM9C
ENST00000582536	EX_85_3014856	0.0481644	2.70843	ENST00000530934	ENSG00000172613	RAD9A
ENST00000582536	EX_85_3014856	0.0481644	2.70843	ENST00000333703	ENSG00000099715	PCDH11Y
ENST00000582536	EX_85_3014856	0.0481644	2.70843	ENST00000424881	ENSG00000197343	ZNF655
ENST00000582536	EX_85_3014856	0.0481644	2.70843	ENST00000255266	ENSG00000132915	PDE6A
ENST00000582536	EX_85_3014856	0.0481644	2.70843	ENST00000400256	ENSG00000158270	COLEC12
ENST00000582536	EX_85_3014856	0.0481644	2.70843	ENST00000319136	ENSG00000100342	APOL1
ENST00000582536	EX_85_3014856	0.0481644	2.70843	ENST00000307602	ENSG00000168172	HOOK3
ENST00000582536	EX_85_3014856	0.0481644	2.70843	ENST00000393310	ENSG00000169756	LIMS1
ENST00000582536	EX_85_3014856	0.0481644	2.70843	ENST00000381440	ENSG00000205730	ITPRIPL2
ENST00000582536	EX_85_3014856	0.0481644	2.70843	ENST00000508173	ENSG00000132915	PDE6A
ENST00000582536	EX_85_3014856	0.0481644	2.70843	ENST00000281950	ENSG00000152147	GEMIN6
ENST00000582536	EX_85_3014856	0.0481644	2.70843	ENST00000261263	ENSG00000080371	RAB21
ENST00000582536	EX_85_3014856	0.0481644	2.70843	ENST00000506037	ENSG00000169241	SLC50A1
ENST00000582536	EX_85_3014856	0.0481644	2.70843	ENST00000319854	ENSG00000164403	SHROOM1
ENST00000582536	EX_85_3014856	0.0481644	2.70843	ENST00000396667	ENSG00000106460	TMEM106B
ENST00000582536	EX_85_3014856	0.0481644	2.70843	ENST00000334976	ENSG00000161671	EMC10
ENST00000582536	EX_85_3014856	0.0481644	2.70843	ENST00000489047	ENSG00000164398	ACSL6
ENST00000582536	EX_85_3014856	0.0481644	2.70843	ENST00000548032	ENSG00000100934	SEC23A
ENST00000582536	EX_85_3014856	0.0481644	2.70843	ENST00000481066	ENSG00000138035	PNPT1
ENST00000582536	EX_85_3014856	0.0481644	2.70843	ENST00000261854	ENSG00000138600	SPPL2A
ENST00000582536	EX_85_3014856	0.0481644	2.70843	ENST00000481276	ENSG00000189339	SLC35E2B
ENST00000582536	EX_85_3014856	0.0481644	2.70843	ENST00000443271	ENSG00000110675	ELMOD1
ENST00000582536	EX_85_3014856	0.0481644	2.70843	ENST00000410026	ENSG00000173559	NABP1
ENST00000582536	EX_85_3014856	0.0481644	2.70843	ENST00000380094	ENSG00000134461	ANKRD16
ENST00000582536	EX_85_3014856	0.0481644	2.70843	ENST00000381908	ENSG00000134539	KLRD1
ENST00000582536	EX_85_3014856	0.0481644	2.70843	ENST00000411432	ENSG00000144401	METTL21A
ENST00000582536	EX_85_3014856	0.0481644	2.70843	ENST00000494097	ENSG00000015475	BID
ENST00000582536	EX_85_3014856	0.0481644	2.70843	ENST00000590993	ENSG00000181007	ZFP82
ENST00000582536	EX_85_3014856	0.0481644	2.70843	ENST00000245414	ENSG00000125347	IRF1
ENST00000582536	EX_85_3014856	0.0481644	2.70843	ENST00000612156	ENSG00000153531	ADPRHL1
ENST00000582536	EX_85_3014856	0.0481644	2.70843	ENST00000330964	ENSG00000185088	RPS27L
ENST00000582536	EX_85_3014856	0.0481644	2.70843	ENST00000605140	ENSG00000271503	CCL5
ENST00000582536	EX_85_3014856	0.0481644	2.70843	ENST00000532485	ENSG00000078124	ACER3
ENST00000582536	EX_85_3014856	0.0481644	2.70843	ENST00000587250	ENSG00000108830	RND2
ENST00000582536	EX_85_3014856	0.0481644	2.70843	ENST00000617246	ENSG00000145012	LPP
ENST00000582536	EX_85_3014856	0.0481644	2.70843	ENST00000503518	ENSG00000125388	GRK4
ENST00000582536	EX_85_3014856	0.0481644	2.70843	ENST00000400335	ENSG00000183762	KREMEN1
ENST00000582536	EX_85_3014856	0.0481644	2.70843	ENST00000548445	ENSG00000172602	RND1
ENST00000582536	EX_85_3014856	0.0481644	2.70843	ENST00000607016	ENSG00000272325	NUDT3
ENST00000582536	EX_85_3014856	0.0481644	2.70843	ENST00000377837	ENSG00000069812	HES2
ENST00000582536	EX_85_3014856	0.0481644	2.70843	ENST00000341423	ENSG00000189403	HMGB1
ENST00000582536	EX_85_3014856	0.0481644	2.70843	ENST00000485714	ENSG00000085998	POMGNT1
ENST00000582536	EX_85_3014856	0.0481644	2.70843	ENST00000454337	ENSG00000261732	AL031708.1
ENST00000582536	EX_85_3014856	0.0481644	2.70843	ENST00000267890	ENSG00000128881	TTBK2
ENST00000582536	EX_85_3014856	0.0481644	2.70843	ENST00000640853	ENSG00000145012	LPP
ENST00000582536	EX_85_3014856	0.0481644	2.70843	ENST00000288699	ENSG00000157851	DPYSL5
ENST00000582536	EX_85_3014856	0.0481644	2.70843	ENST00000462774	ENSG00000132704	FCRL2
ENST00000582536	EX_85_3014856	0.0481644	2.70843	ENST00000622698	ENSG00000099715	PCDH11Y
ENST00000582536	EX_85_3014856	0.0481644	2.70843	ENST00000339834	ENSG00000166275	BORCS7
ENST00000582536	EX_85_3014856	0.0481644	2.70843	ENST00000592115	ENSG00000089685	BIRC5
ENST00000582536	EX_85_3014856	0.0481644	2.70843	ENST00000414498	ENSG00000127954	STEAP4
ENST00000582536	EX_85_3014856	0.0481644	2.70843	ENST00000369466	ENSG00000116830	TTF2
ENST00000582536	EX_85_3014856	0.0481644	2.70843	ENST00000440421	ENSG00000111321	LTBR
ENST00000582536	EX_85_3014856	0.0481644	2.70843	ENST00000356463	ENSG00000196998	WDR45
ENST00000582536	EX_85_3014856	0.0481644	2.70843	ENST00000394163	ENSG00000197343	ZNF655
ENST00000582536	EX_85_3014856	0.0481644	2.70843	ENST00000484949	ENSG00000121380	BCL2L14
ENST00000582536	EX_85_3014856	0.0481644	2.70843	ENST00000591390	ENSG00000070388	FGF22
ENST00000582536	EX_85_3014856	0.0481644	2.70843	ENST00000493100	ENSG00000173846	PLK3
ENST00000582536	EX_85_3014856	0.0481644	2.70843	ENST00000221086	ENSG00000104643	MTMR9
ENST00000582536	EX_85_3014856	0.0481644	2.70843	ENST00000238831	ENSG00000119820	YIPF4
ENST00000582536	EX_85_3014856	0.0481644	2.70843	ENST00000331426	ENSG00000184898	RBM43
ENST00000582536	EX_85_3014856	0.0481644	2.70843	ENST00000497417	ENSG00000146223	RPL7L1
ENST00000582536	EX_85_3014856	0.0481644	2.70843	ENST00000561981	ENSG00000260230	FRRS1L
ENST00000582536	EX_85_3014856	0.0481644	2.70843	ENST00000520907	ENSG00000185869	ZNF829
ENST00000582536	EX_85_3014856	0.0481644	2.70843	ENST00000469087	ENSG00000159216	RUNX1
ENST00000582536	EX_85_3014856	0.0481644	2.70843	ENST00000490210	ENSG00000166377	ATP9B
ENST00000582536	EX_85_3014856	0.0481644	2.70843	ENST00000564158	ENSG00000159433	STARD9
ENST00000582536	EX_85_3014856	0.0481644	2.70843	ENST00000330062	ENSG00000182054	IDH2
ENST00000582536	EX_85_3014856	0.0481644	2.70843	ENST00000240093	ENSG00000104290	FZD3
ENST00000582536	EX_85_3014856	0.0481644	2.70843	ENST00000642046	ENSG00000184698	OR51M1
ENST00000582536	EX_85_3014856	0.0481644	2.70843	ENST00000262126	ENSG00000101745	ANKRD12
ENST00000582536	EX_85_3014856	0.0481644	2.70843	ENST00000529408	ENSG00000133640	LRRIQ1
ENST00000627520	EX_26_4269589	0.0337489	4.58386	ENST00000301959	ENSG00000127954	STEAP4
ENST00000627520	EX_26_4269589	0.0337489	4.58386	ENST00000414498	ENSG00000127954	STEAP4
ENST00000627520	EX_26_4269589	0.0337489	4.58386	ENST00000380079	ENSG00000127954	STEAP4
ENST00000572691	EX_53_5252406	0.0233276	0.459033	ENST00000544803	ENSG00000144320	LNPK
ENST00000572691	EX_53_5252406	0.0233276	0.459033	ENST00000497113	ENSG00000116288	PARK7
ENST00000572691	EX_53_5252406	0.0233276	0.459033	ENST00000409719	ENSG00000125611	CHCHD5
ENST00000572691	EX_53_5252406	0.0233276	0.459033	ENST00000272748	ENSG00000144320	LNPK
ENST00000572691	EX_53_5252406	0.0233276	0.459033	ENST00000593424	ENSG00000187994	RINL
ENST00000572691	EX_53_5252406	0.0233276	0.459033	ENST00000541300	ENSG00000170632	ARMC10
ENST00000572691	EX_53_5252406	0.0233276	0.459033	ENST00000600410	ENSG00000105373	NOP53
ENST00000572691	EX_53_5252406	0.0233276	0.459033	ENST00000557114	ENSG00000100814	CCNB1IP1
ENST00000572691	EX_53_5252406	0.0233276	0.459033	ENST00000497547	ENSG00000160214	RRP1
ENST00000572691	EX_53_5252406	0.0233276	0.459033	ENST00000343629	ENSG00000140950	TLDC1
ENST00000572691	EX_53_5252406	0.0233276	0.459033	ENST00000372981	ENSG00000102362	SYTL4
ENST00000572691	EX_53_5252406	0.0233276	0.459033	ENST00000601611	ENSG00000127530	OR7C1
ENST00000572691	EX_53_5252406	0.0233276	0.459033	ENST00000520907	ENSG00000185869	ZNF829
ENST00000572691	EX_53_5252406	0.0233276	0.459033	ENST00000610672	ENSG00000148297	MED22
ENST00000572691	EX_53_5252406	0.0233276	0.459033	ENST00000478389	ENSG00000101158	NELFCD
ENST00000572691	EX_53_5252406	0.0233276	0.459033	ENST00000330953	ENSG00000183813	CCR4
ENST00000572691	EX_53_5252406	0.0233276	0.459033	ENST00000433028	ENSG00000183765	CHEK2
ENST00000572691	EX_53_5252406	0.0233276	0.459033	ENST00000257181	ENSG00000134748	PRPF38A
ENST00000572691	EX_53_5252406	0.0233276	0.459033	ENST00000641666	ENSG00000127530	OR7C1
ENST00000572691	EX_53_5252406	0.0233276	0.459033	ENST00000575379	ENSG00000170175	CHRNB1
ENST00000572691	EX_53_5252406	0.0233276	0.459033	ENST00000295958	ENSG00000163683	SMIM14
ENST00000572691	EX_53_5252406	0.0233276	0.459033	ENST00000360525	ENSG00000185808	PIGP
ENST00000572691	EX_53_5252406	0.0233276	0.459033	ENST00000524591	ENSG00000250305	KIAA1456
ENST00000572691	EX_53_5252406	0.0233276	0.459033	ENST00000360816	ENSG00000196227	FAM217B
ENST00000572691	EX_53_5252406	0.0233276	0.459033	ENST00000297534	ENSG00000164898	FMC1
ENST00000572691	EX_53_5252406	0.0233276	0.459033	ENST00000636947	ENSG00000182389	CACNB4
ENST00000572691	EX_53_5252406	0.0233276	0.459033	ENST00000456957	ENSG00000160199	PKNOX1
ENST00000572691	EX_53_5252406	0.0233276	0.459033	ENST00000495044	ENSG00000186409	CCDC30
ENST00000572691	EX_53_5252406	0.0233276	0.459033	ENST00000442394	ENSG00000197448	GSTK1
ENST00000572691	EX_53_5252406	0.0233276	0.459033	ENST00000369681	ENSG00000065615	CYB5R4
ENST00000572691	EX_53_5252406	0.0233276	0.459033	ENST00000634509	ENSG00000101000	PROCR
ENST00000572691	EX_53_5252406	0.0233276	0.459033	ENST00000402157	ENSG00000166436	TRIM66
ENST00000572691	EX_53_5252406	0.0233276	0.459033	ENST00000296096	ENSG00000163792	TCF23
ENST00000572691	EX_53_5252406	0.0233276	0.459033	ENST00000546300	ENSG00000143147	GPR161
ENST00000572691	EX_53_5252406	0.0233276	0.459033	ENST00000263275	ENSG00000125741	OPA3
ENST00000572691	EX_53_5252406	0.0233276	0.459033	ENST00000445593	ENSG00000104341	LAPTM4B
ENST00000572691	EX_53_5252406	0.0233276	0.459033	ENST00000441564	ENSG00000125637	PSD4
ENST00000572691	EX_53_5252406	0.0233276	0.459033	ENST00000475489	ENSG00000146122	DAAM2
ENST00000572691	EX_53_5252406	0.0233276	0.459033	ENST00000594671	ENSG00000142002	DPP9
ENST00000572691	EX_53_5252406	0.0233276	0.459033	ENST00000358293	ENSG00000196227	FAM217B
ENST00000572691	EX_53_5252406	0.0233276	0.459033	ENST00000552700	ENSG00000123154	WDR83
ENST00000572691	EX_53_5252406	0.0233276	0.459033	ENST00000389005	ENSG00000074356	NCBP3
ENST00000572691	EX_53_5252406	0.0233276	0.459033	ENST00000436139	ENSG00000138670	RASGEF1B
ENST00000572691	EX_53_5252406	0.0233276	0.459033	ENST00000411432	ENSG00000144401	METTL21A
ENST00000572691	EX_53_5252406	0.0233276	0.459033	ENST00000521198	ENSG00000104205	SGK3
ENST00000572691	EX_53_5252406	0.0233276	0.459033	ENST00000480829	ENSG00000148357	HMCN2
ENST00000572691	EX_53_5252406	0.0233276	0.459033	ENST00000267023	ENSG00000139579	NABP2
ENST00000572691	EX_53_5252406	0.0233276	0.459033	ENST00000372447	ENSG00000136819	C9orf78
ENST00000572691	EX_53_5252406	0.0233276	0.459033	ENST00000310571	ENSG00000175575	PAAF1
ENST00000572691	EX_53_5252406	0.0233276	0.459033	ENST00000368405	ENSG00000169241	SLC50A1
ENST00000572691	EX_53_5252406	0.0233276	0.459033	ENST00000623232	ENSG00000256591	AP003108.2
ENST00000572691	EX_53_5252406	0.0233276	0.459033	ENST00000599056	ENSG00000170949	ZNF160
ENST00000572691	EX_53_5252406	0.0233276	0.459033	ENST00000622011	ENSG00000143994	ABHD1
ENST00000572691	EX_53_5252406	0.0233276	0.459033	ENST00000359543	ENSG00000213853	EMP2
ENST00000572691	EX_53_5252406	0.0233276	0.459033	ENST00000448007	ENSG00000144401	METTL21A
ENST00000572691	EX_53_5252406	0.0233276	0.459033	ENST00000530934	ENSG00000172613	RAD9A
ENST00000572691	EX_53_5252406	0.0233276	0.459033	ENST00000636900	ENSG00000144642	RBMS3
ENST00000572691	EX_53_5252406	0.0233276	0.459033	ENST00000341463	ENSG00000139579	NABP2
ENST00000572691	EX_53_5252406	0.0233276	0.459033	ENST00000414351	ENSG00000122386	ZNF205
ENST00000572691	EX_53_5252406	0.0233276	0.459033	ENST00000401722	ENSG00000075415	SLC25A3
ENST00000572691	EX_53_5252406	0.0233276	0.459033	ENST00000476808	ENSG00000114796	KLHL24
ENST00000572691	EX_53_5252406	0.0233276	0.459033	ENST00000238831	ENSG00000119820	YIPF4
ENST00000572691	EX_53_5252406	0.0233276	0.459033	ENST00000619747	ENSG00000104341	LAPTM4B
ENST00000572691	EX_53_5252406	0.0233276	0.459033	ENST00000418871	ENSG00000170949	ZNF160
ENST00000572691	EX_53_5252406	0.0233276	0.459033	ENST00000378192	ENSG00000137076	TLN1
ENST00000572691	EX_53_5252406	0.0233276	0.459033	ENST00000461813	ENSG00000114796	KLHL24
ENST00000572691	EX_53_5252406	0.0233276	0.459033	ENST00000512576	ENSG00000128050	PAICS
ENST00000572691	EX_53_5252406	0.0233276	0.459033	ENST00000576360	ENSG00000170175	CHRNB1
ENST00000572691	EX_53_5252406	0.0233276	0.459033	ENST00000613228	ENSG00000132915	PDE6A
ENST00000572691	EX_53_5252406	0.0233276	0.459033	ENST00000374193	ENSG00000148225	WDR31
ENST00000572691	EX_53_5252406	0.0233276	0.459033	ENST00000487002	ENSG00000160752	FDPS
ENST00000572691	EX_53_5252406	0.0233276	0.459033	ENST00000251089	ENSG00000013523	ANGEL1
ENST00000572691	EX_53_5252406	0.0233276	0.459033	ENST00000601421	ENSG00000170949	ZNF160
ENST00000572691	EX_53_5252406	0.0233276	0.459033	ENST00000592551	ENSG00000130813	C19orf66
ENST00000572691	EX_53_5252406	0.0233276	0.459033	ENST00000396825	ENSG00000197296	FITM2
ENST00000572691	EX_53_5252406	0.0233276	0.459033	ENST00000617803	ENSG00000153029	MR1
ENST00000572691	EX_53_5252406	0.0233276	0.459033	ENST00000642092	ENSG00000172519	OR10H5
ENST00000572691	EX_53_5252406	0.0233276	0.459033	ENST00000396403	ENSG00000198346	ZNF813
ENST00000572691	EX_53_5252406	0.0233276	0.459033	ENST00000623724	ENSG00000161405	IKZF3
ENST00000572691	EX_53_5252406	0.0233276	0.459033	ENST00000306071	ENSG00000170175	CHRNB1
ENST00000572691	EX_53_5252406	0.0233276	0.459033	ENST00000537209	ENSG00000143147	GPR161
ENST00000572691	EX_53_5252406	0.0233276	0.459033	ENST00000311048	ENSG00000196705	ZNF431
ENST00000572691	EX_53_5252406	0.0233276	0.459033	ENST00000314994	ENSG00000177946	CENPBD1
ENST00000572691	EX_53_5252406	0.0233276	0.459033	ENST00000575156	ENSG00000175595	ERCC4
ENST00000572691	EX_53_5252406	0.0233276	0.459033	ENST00000330501	ENSG00000186812	ZNF397
ENST00000572691	EX_53_5252406	0.0233276	0.459033	ENST00000343289	ENSG00000076685	NT5C2
ENST00000572691	EX_53_5252406	0.0233276	0.459033	ENST00000318636	ENSG00000169239	CA5B
ENST00000572691	EX_53_5252406	0.0233276	0.459033	ENST00000355086	ENSG00000196935	SRGAP1
ENST00000572691	EX_53_5252406	0.0233276	0.459033	ENST00000370799	ENSG00000156531	PHF6
ENST00000572691	EX_53_5252406	0.0233276	0.459033	ENST00000393879	ENSG00000168256	NKIRAS2
ENST00000572691	EX_53_5252406	0.0233276	0.459033	ENST00000330676	ENSG00000185561	TLCD2
ENST00000572691	EX_53_5252406	0.0233276	0.459033	ENST00000562801	ENSG00000166123	GPT2
ENST00000572691	EX_53_5252406	0.0233276	0.459033	ENST00000590071	ENSG00000142279	WTIP
ENST00000572691	EX_53_5252406	0.0233276	0.459033	ENST00000599646	ENSG00000099797	TECR
ENST00000572691	EX_53_5252406	0.0233276	0.459033	ENST00000609129	ENSG00000273274	ZBTB8B
ENST00000572691	EX_53_5252406	0.0233276	0.459033	ENST00000340533	ENSG00000166347	CYB5A
ENST00000572691	EX_53_5252406	0.0233276	0.459033	ENST00000421422	ENSG00000174306	ZHX3
ENST00000572691	EX_53_5252406	0.0233276	0.459033	ENST00000491511	ENSG00000144815	NXPE3
ENST00000572691	EX_53_5252406	0.0233276	0.459033	ENST00000474154	ENSG00000003509	NDUFAF7
ENST00000572691	EX_53_5252406	0.0233276	0.459033	ENST00000593250	ENSG00000101624	CEP76
ENST00000572691	EX_53_5252406	0.0233276	0.459033	ENST00000345365	ENSG00000185379	RAD51D
ENST00000572691	EX_53_5252406	0.0233276	0.459033	ENST00000558190	ENSG00000066427	ATXN3
ENST00000572691	EX_53_5252406	0.0233276	0.459033	ENST00000467112	ENSG00000160214	RRP1
ENST00000572691	EX_53_5252406	0.0233276	0.459033	ENST00000247178	ENSG00000126775	ATG14
ENST00000572691	EX_53_5252406	0.0233276	0.459033	ENST00000299550	ENSG00000166436	TRIM66
ENST00000572691	EX_53_5252406	0.0233276	0.459033	ENST00000434571	ENSG00000153029	MR1
ENST00000572691	EX_53_5252406	0.0233276	0.459033	ENST00000487402	ENSG00000164091	WDR82
ENST00000572691	EX_53_5252406	0.0233276	0.459033	ENST00000461701	ENSG00000110046	ATG2A
ENST00000572691	EX_53_5252406	0.0233276	0.459033	ENST00000566157	ENSG00000087263	OGFOD1
ENST00000572691	EX_53_5252406	0.0233276	0.459033	ENST00000482747	ENSG00000101158	NELFCD
ENST00000572691	EX_53_5252406	0.0233276	0.459033	ENST00000464497	ENSG00000122705	CLTA
ENST00000572691	EX_53_5252406	0.0233276	0.459033	ENST00000620340	ENSG00000072133	RPS6KA6
ENST00000572691	EX_53_5252406	0.0233276	0.459033	ENST00000396424	ENSG00000197497	ZNF665
ENST00000572691	EX_53_5252406	0.0233276	0.459033	ENST00000551276	ENSG00000257727	CNPY2
ENST00000572691	EX_53_5252406	0.0233276	0.459033	ENST00000544692	ENSG00000177084	POLE
ENST00000572691	EX_53_5252406	0.0233276	0.459033	ENST00000318348	ENSG00000139433	GLTP
ENST00000572691	EX_53_5252406	0.0233276	0.459033	ENST00000291439	ENSG00000072958	AP1M1
ENST00000572691	EX_53_5252406	0.0233276	0.459033	ENST00000392845	ENSG00000169359	SLC33A1
ENST00000572691	EX_53_5252406	0.0233276	0.459033	ENST00000514889	ENSG00000138670	RASGEF1B
ENST00000572691	EX_53_5252406	0.0233276	0.459033	ENST00000368918	ENSG00000143458	GABPB2
ENST00000572691	EX_53_5252406	0.0233276	0.459033	ENST00000595961	ENSG00000105197	TIMM50
ENST00000572691	EX_53_5252406	0.0233276	0.459033	ENST00000636748	ENSG00000049618	ARID1B
ENST00000572691	EX_53_5252406	0.0233276	0.459033	ENST00000504771	ENSG00000145779	TNFAIP8
ENST00000572691	EX_53_5252406	0.0233276	0.459033	ENST00000529978	ENSG00000250305	KIAA1456
ENST00000572691	EX_53_5252406	0.0233276	0.459033	ENST00000552888	ENSG00000151413	NUBPL
ENST00000572691	EX_53_5252406	0.0233276	0.459033	ENST00000597037	ENSG00000196081	ZNF724
ENST00000572691	EX_53_5252406	0.0233276	0.459033	ENST00000382038	ENSG00000113456	RAD1
ENST00000572691	EX_53_5252406	0.0233276	0.459033	ENST00000336111	ENSG00000087263	OGFOD1
ENST00000572691	EX_53_5252406	0.0233276	0.459033	ENST00000296318	ENSG00000144730	IL17RD
ENST00000572691	EX_53_5252406	0.0233276	0.459033	ENST00000231706	ENSG00000013293	SLC7A14
ENST00000572691	EX_53_5252406	0.0233276	0.459033	ENST00000296490	ENSG00000164091	WDR82
ENST00000572691	EX_53_5252406	0.0233276	0.459033	ENST00000463676	ENSG00000196277	GRM7
ENST00000572691	EX_53_5252406	0.0233276	0.459033	ENST00000398004	ENSG00000175782	SLC35E3
ENST00000572691	EX_53_5252406	0.0233276	0.459033	ENST00000630479	ENSG00000151014	NOCT
ENST00000572691	EX_53_5252406	0.0233276	0.459033	ENST00000399974	ENSG00000232196	MTRNR2L4
ENST00000572691	EX_53_5252406	0.0233276	0.459033	ENST00000346872	ENSG00000161405	IKZF3
ENST00000572691	EX_53_5252406	0.0233276	0.459033	ENST00000554752	ENSG00000006432	MAP3K9
ENST00000572691	EX_53_5252406	0.0233276	0.459033	ENST00000443864	ENSG00000105953	OGDH
ENST00000572691	EX_53_5252406	0.0233276	0.459033	ENST00000299565	ENSG00000169684	CHRNA5
ENST00000572691	EX_53_5252406	0.0233276	0.459033	ENST00000286918	ENSG00000156381	ANKRD9
ENST00000572691	EX_53_5252406	0.0233276	0.459033	ENST00000413017	ENSG00000205758	CRYZL1
ENST00000572691	EX_53_5252406	0.0233276	0.459033	ENST00000594681	ENSG00000197928	ZNF677
ENST00000572691	EX_53_5252406	0.0233276	0.459033	ENST00000477919	ENSG00000144401	METTL21A
ENST00000572691	EX_53_5252406	0.0233276	0.459033	ENST00000471909	ENSG00000160214	RRP1
ENST00000572691	EX_53_5252406	0.0233276	0.459033	ENST00000404739	ENSG00000076685	NT5C2
ENST00000572691	EX_53_5252406	0.0233276	0.459033	ENST00000434753	ENSG00000101966	XIAP
ENST00000572691	EX_53_5252406	0.0233276	0.459033	ENST00000506437	ENSG00000005884	ITGA3
ENST00000572691	EX_53_5252406	0.0233276	0.459033	ENST00000309060	ENSG00000174306	ZHX3
ENST00000572691	EX_53_5252406	0.0233276	0.459033	ENST00000250559	ENSG00000127314	RAP1B
ENST00000572691	EX_53_5252406	0.0233276	0.459033	ENST00000564068	ENSG00000140365	COMMD4
ENST00000572691	EX_53_5252406	0.0233276	0.459033	ENST00000474104	ENSG00000163214	DHX57
ENST00000572691	EX_53_5252406	0.0233276	0.459033	ENST00000493763	ENSG00000146223	RPL7L1
ENST00000572691	EX_53_5252406	0.0233276	0.459033	ENST00000298198	ENSG00000165434	PGM2L1
ENST00000572691	EX_53_5252406	0.0233276	0.459033	ENST00000311317	ENSG00000136051	WASHC4
ENST00000572691	EX_53_5252406	0.0233276	0.459033	ENST00000382192	ENSG00000122386	ZNF205
ENST00000572691	EX_53_5252406	0.0233276	0.459033	ENST00000372007	ENSG00000077264	PAK3
ENST00000572691	EX_53_5252406	0.0233276	0.459033	ENST00000480945	ENSG00000197312	DDI2
ENST00000572691	EX_53_5252406	0.0233276	0.459033	ENST00000583038	ENSG00000141736	ERBB2
ENST00000572691	EX_53_5252406	0.0233276	0.459033	ENST00000295030	ENSG00000162928	PEX13
ENST00000572691	EX_53_5252406	0.0233276	0.459033	ENST00000565712	ENSG00000169609	C15orf40
ENST00000572691	EX_53_5252406	0.0233276	0.459033	ENST00000303343	ENSG00000169241	SLC50A1
ENST00000572691	EX_53_5252406	0.0233276	0.459033	ENST00000310301	ENSG00000006715	VPS41
ENST00000572691	EX_53_5252406	0.0233276	0.459033	ENST00000642030	ENSG00000127530	OR7C1
ENST00000572691	EX_53_5252406	0.0233276	0.459033	ENST00000449592	ENSG00000188735	TMEM120B
ENST00000572691	EX_53_5252406	0.0233276	0.459033	ENST00000596148	ENSG00000181029	TRAPPC5
ENST00000572691	EX_53_5252406	0.0233276	0.459033	ENST00000452533	ENSG00000087470	DNM1L
ENST00000572691	EX_53_5252406	0.0233276	0.459033	ENST00000371410	ENSG00000101882	NKAP
ENST00000572691	EX_53_5252406	0.0233276	0.459033	ENST00000475072	ENSG00000159140	SON
ENST00000572691	EX_53_5252406	0.0233276	0.459033	ENST00000617316	ENSG00000276045	ORAI1
ENST00000572691	EX_53_5252406	0.0233276	0.459033	ENST00000520537	ENSG00000173818	ENDOV
ENST00000572691	EX_53_5252406	0.0233276	0.459033	ENST00000396596	ENSG00000104205	SGK3
ENST00000572691	EX_53_5252406	0.0233276	0.459033	ENST00000321442	ENSG00000164466	SFXN1
ENST00000572691	EX_53_5252406	0.0233276	0.459033	ENST00000562140	ENSG00000168872	DDX19A
ENST00000572691	EX_53_5252406	0.0233276	0.459033	ENST00000299505	ENSG00000166398	KIAA0355
ENST00000572691	EX_53_5252406	0.0233276	0.459033	ENST00000425331	ENSG00000170632	ARMC10
ENST00000572691	EX_53_5252406	0.0233276	0.459033	ENST00000311765	ENSG00000172840	PDP2
ENST00000572691	EX_53_5252406	0.0233276	0.459033	ENST00000396594	ENSG00000159921	GNE
ENST00000572691	EX_53_5252406	0.0233276	0.459033	ENST00000492956	ENSG00000117385	P3H1
ENST00000572691	EX_53_5252406	0.0233276	0.459033	ENST00000380243	ENSG00000205476	CCDC85C
ENST00000572691	EX_53_5252406	0.0233276	0.459033	ENST00000219837	ENSG00000103550	KNOP1
ENST00000572691	EX_53_5252406	0.0233276	0.459033	ENST00000261560	ENSG00000118620	ZNF430
ENST00000572691	EX_53_5252406	0.0233276	0.459033	ENST00000541184	ENSG00000102383	ZDHHC15
ENST00000572691	EX_53_5252406	0.0233276	0.459033	ENST00000366112	ENSG00000022840	RNF10
ENST00000572691	EX_53_5252406	0.0233276	0.459033	ENST00000380155	ENSG00000169895	SYAP1
ENST00000572691	EX_53_5252406	0.0233276	0.459033	ENST00000373664	ENSG00000080839	RBL1
ENST00000572691	EX_53_5252406	0.0233276	0.459033	ENST00000563793	ENSG00000169371	SNUPN
ENST00000572691	EX_53_5252406	0.0233276	0.459033	ENST00000373367	ENSG00000102383	ZDHHC15
ENST00000572691	EX_53_5252406	0.0233276	0.459033	ENST00000438796	ENSG00000186001	LRCH3
ENST00000572691	EX_53_5252406	0.0233276	0.459033	ENST00000298875	ENSG00000165934	CPSF2
ENST00000572691	EX_53_5252406	0.0233276	0.459033	ENST00000381000	ENSG00000087470	DNM1L
ENST00000572691	EX_53_5252406	0.0233276	0.459033	ENST00000526381	ENSG00000136002	ARHGEF4
ENST00000572691	EX_53_5252406	0.0233276	0.459033	ENST00000308580	ENSG00000138594	TMOD3
ENST00000572691	EX_53_5252406	0.0233276	0.459033	ENST00000442263	ENSG00000102786	INTS6
ENST00000572691	EX_53_5252406	0.0233276	0.459033	ENST00000642000	ENSG00000127530	OR7C1
ENST00000572691	EX_53_5252406	0.0233276	0.459033	ENST00000511024	ENSG00000120709	FAM53C
ENST00000572691	EX_53_5252406	0.0233276	0.459033	ENST00000538120	ENSG00000130779	CLIP1
ENST00000572691	EX_53_5252406	0.0233276	0.459033	ENST00000380198	ENSG00000139579	NABP2
ENST00000572691	EX_53_5252406	0.0233276	0.459033	ENST00000375856	ENSG00000185950	IRS2
ENST00000572691	EX_53_5252406	0.0233276	0.459033	ENST00000002125	ENSG00000003509	NDUFAF7
ENST00000572691	EX_53_5252406	0.0233276	0.459033	ENST00000549982	ENSG00000198015	MRPL42
ENST00000572691	EX_53_5252406	0.0233276	0.459033	ENST00000597476	ENSG00000167578	RAB4B
ENST00000572691	EX_53_5252406	0.0233276	0.459033	ENST00000636422	ENSG00000117713	ARID1A
ENST00000572691	EX_53_5252406	0.0233276	0.459033	ENST00000414834	ENSG00000087470	DNM1L
ENST00000572691	EX_53_5252406	0.0233276	0.459033	ENST00000543897	ENSG00000033030	ZCCHC8
ENST00000572691	EX_53_5252406	0.0233276	0.459033	ENST00000428183	ENSG00000170632	ARMC10
ENST00000572691	EX_53_5252406	0.0233276	0.459033	ENST00000621663	ENSG00000166295	ANAPC16
ENST00000572691	EX_53_5252406	0.0233276	0.459033	ENST00000597922	ENSG00000118620	ZNF430
ENST00000572691	EX_53_5252406	0.0233276	0.459033	ENST00000519289	ENSG00000270024	C8orf44-SGK3
ENST00000572691	EX_53_5252406	0.0233276	0.459033	ENST00000619062	ENSG00000131781	FMO5
ENST00000572691	EX_53_5252406	0.0233276	0.459033	ENST00000576634	ENSG00000103351	CLUAP1
ENST00000572691	EX_53_5252406	0.0233276	0.459033	ENST00000389677	ENSG00000146267	FAXC
ENST00000572691	EX_53_5252406	0.0233276	0.459033	ENST00000454559	ENSG00000170632	ARMC10
ENST00000572691	EX_53_5252406	0.0233276	0.459033	ENST00000379380	ENSG00000186687	LYRM7
ENST00000572691	EX_53_5252406	0.0233276	0.459033	ENST00000304177	ENSG00000169609	C15orf40
ENST00000572691	EX_53_5252406	0.0233276	0.459033	ENST00000462829	ENSG00000185163	DDX51
ENST00000572691	EX_53_5252406	0.0233276	0.459033	ENST00000368401	ENSG00000169241	SLC50A1
ENST00000572691	EX_53_5252406	0.0233276	0.459033	ENST00000506387	ENSG00000026559	KCNG1
ENST00000572691	EX_53_5252406	0.0233276	0.459033	ENST00000407780	ENSG00000160223	ICOSLG
ENST00000572691	EX_53_5252406	0.0233276	0.459033	ENST00000367975	ENSG00000143252	SDHC
ENST00000572691	EX_53_5252406	0.0233276	0.459033	ENST00000508173	ENSG00000132915	PDE6A
ENST00000572691	EX_53_5252406	0.0233276	0.459033	ENST00000539777	ENSG00000143147	GPR161
ENST00000572691	EX_53_5252406	0.0233276	0.459033	ENST00000477143	ENSG00000076344	RGS11
ENST00000572691	EX_53_5252406	0.0233276	0.459033	ENST00000505341	ENSG00000169609	C15orf40
ENST00000572691	EX_53_5252406	0.0233276	0.459033	ENST00000582693	ENSG00000265491	RNF115
ENST00000572691	EX_53_5252406	0.0233276	0.459033	ENST00000568107	ENSG00000261609	GAN
ENST00000572691	EX_53_5252406	0.0233276	0.459033	ENST00000489671	ENSG00000114126	TFDP2
ENST00000572691	EX_53_5252406	0.0233276	0.459033	ENST00000393965	ENSG00000135637	CCDC142
ENST00000572691	EX_53_5252406	0.0233276	0.459033	ENST00000296215	ENSG00000163877	SNIP1
ENST00000572691	EX_53_5252406	0.0233276	0.459033	ENST00000373191	ENSG00000126070	AGO3
ENST00000572691	EX_53_5252406	0.0233276	0.459033	ENST00000503660	ENSG00000138757	G3BP2
ENST00000572691	EX_53_5252406	0.0233276	0.459033	ENST00000320982	ENSG00000133488	SEC14L4
ENST00000572691	EX_53_5252406	0.0233276	0.459033	ENST00000356178	ENSG00000189164	ZNF527
ENST00000572691	EX_53_5252406	0.0233276	0.459033	ENST00000304734	ENSG00000146223	RPL7L1
ENST00000572691	EX_53_5252406	0.0233276	0.459033	ENST00000475975	ENSG00000187860	CCDC157
ENST00000572691	EX_53_5252406	0.0233276	0.459033	ENST00000476404	ENSG00000009950	MLXIPL
ENST00000572691	EX_53_5252406	0.0233276	0.459033	ENST00000514271	ENSG00000130779	CLIP1
ENST00000572691	EX_53_5252406	0.0233276	0.459033	ENST00000323716	ENSG00000170632	ARMC10
ENST00000572691	EX_53_5252406	0.0233276	0.459033	ENST00000373839	ENSG00000204138	PHACTR4
ENST00000572691	EX_53_5252406	0.0233276	0.459033	ENST00000575402	ENSG00000070444	MNT
ENST00000572691	EX_53_5252406	0.0233276	0.459033	ENST00000341754	ENSG00000113456	RAD1
ENST00000572691	EX_53_5252406	0.0233276	0.459033	ENST00000255266	ENSG00000132915	PDE6A
ENST00000572691	EX_53_5252406	0.0233276	0.459033	ENST00000443751	ENSG00000180488	MIGA1
ENST00000572691	EX_53_5252406	0.0233276	0.459033	ENST00000219091	ENSG00000122386	ZNF205
ENST00000572691	EX_53_5252406	0.0233276	0.459033	ENST00000356387	ENSG00000160991	ORAI2
ENST00000572691	EX_53_5252406	0.0233276	0.459033	ENST00000429604	ENSG00000170949	ZNF160
ENST00000572691	EX_53_5252406	0.0233276	0.459033	ENST00000406438	ENSG00000176994	SMCR8
ENST00000572691	EX_53_5252406	0.0233276	0.459033	ENST00000512266	ENSG00000159788	RGS12
ENST00000572691	EX_53_5252406	0.0233276	0.459033	ENST00000587640	ENSG00000129667	RHBDF2
ENST00000572691	EX_53_5252406	0.0233276	0.459033	ENST00000589427	ENSG00000197256	KANK2
ENST00000572691	EX_53_5252406	0.0233276	0.459033	ENST00000494686	ENSG00000104892	KLC3
ENST00000572691	EX_53_5252406	0.0233276	0.459033	ENST00000619416	ENSG00000100578	KIAA0586
ENST00000572691	EX_53_5252406	0.0233276	0.459033	ENST00000367580	ENSG00000153029	MR1
ENST00000572691	EX_53_5252406	0.0233276	0.459033	ENST00000473649	ENSG00000197448	GSTK1
ENST00000572691	EX_53_5252406	0.0233276	0.459033	ENST00000499676	ENSG00000114126	TFDP2
ENST00000572691	EX_53_5252406	0.0233276	0.459033	ENST00000597145	ENSG00000142002	DPP9
ENST00000572691	EX_53_5252406	0.0233276	0.459033	ENST00000507719	ENSG00000109684	CLNK
ENST00000572691	EX_53_5252406	0.0233276	0.459033	ENST00000630374	ENSG00000163683	SMIM14
ENST00000572691	EX_53_5252406	0.0233276	0.459033	ENST00000371199	ENSG00000101966	XIAP
ENST00000572691	EX_53_5252406	0.0233276	0.459033	ENST00000522398	ENSG00000104205	SGK3
ENST00000572691	EX_53_5252406	0.0233276	0.459033	ENST00000271357	ENSG00000143147	GPR161
ENST00000572691	EX_53_5252406	0.0233276	0.459033	ENST00000585505	ENSG00000188554	NBR1
ENST00000572691	EX_53_5252406	0.0233276	0.459033	ENST00000620094	ENSG00000122386	ZNF205
ENST00000572691	EX_53_5252406	0.0233276	0.459033	ENST00000336237	ENSG00000003509	NDUFAF7
ENST00000572691	EX_53_5252406	0.0233276	0.459033	ENST00000558189	ENSG00000126775	ATG14
ENST00000572691	EX_53_5252406	0.0233276	0.459033	ENST00000262960	ENSG00000142002	DPP9
ENST00000572691	EX_53_5252406	0.0233276	0.459033	ENST00000476618	ENSG00000091436	MAP3K20
ENST00000572691	EX_53_5252406	0.0233276	0.459033	ENST00000314442	ENSG00000135124	P2RX4
ENST00000572691	EX_53_5252406	0.0233276	0.459033	ENST00000341761	ENSG00000148225	WDR31
ENST00000572691	EX_53_5252406	0.0233276	0.459033	ENST00000523631	ENSG00000147687	TATDN1
ENST00000572691	EX_53_5252406	0.0233276	0.459033	ENST00000321205	ENSG00000133488	SEC14L4
ENST00000572691	EX_53_5252406	0.0233276	0.459033	ENST00000368404	ENSG00000169241	SLC50A1
ENST00000572691	EX_53_5252406	0.0233276	0.459033	ENST00000531616	ENSG00000196914	ARHGEF12
ENST00000572691	EX_53_5252406	0.0233276	0.459033	ENST00000345714	ENSG00000104205	SGK3
ENST00000572691	EX_53_5252406	0.0233276	0.459033	ENST00000611979	ENSG00000006432	MAP3K9
ENST00000572691	EX_53_5252406	0.0233276	0.459033	ENST00000622317	ENSG00000151131	C12orf45
ENST00000572691	EX_53_5252406	0.0233276	0.459033	ENST00000622581	ENSG00000169241	SLC50A1
ENST00000572691	EX_53_5252406	0.0233276	0.459033	ENST00000492915	ENSG00000142405	NLRP12
ENST00000572691	EX_53_5252406	0.0233276	0.459033	ENST00000328827	ENSG00000177425	PAWR
ENST00000572691	EX_53_5252406	0.0233276	0.459033	ENST00000622155	ENSG00000163214	DHX57
ENST00000572691	EX_53_5252406	0.0233276	0.459033	ENST00000493449	ENSG00000076344	RGS11
ENST00000572691	EX_53_5252406	0.0233276	0.459033	ENST00000592474	ENSG00000161542	PRPSAP1
ENST00000572691	EX_53_5252406	0.0233276	0.459033	ENST00000556858	ENSG00000151327	FAM177A1
ENST00000572691	EX_53_5252406	0.0233276	0.459033	ENST00000444510	ENSG00000122386	ZNF205
ENST00000572691	EX_53_5252406	0.0233276	0.459033	ENST00000456783	ENSG00000229676	ZNF492
ENST00000572691	EX_53_5252406	0.0233276	0.459033	ENST00000515834	ENSG00000146063	TRIM41
ENST00000572691	EX_53_5252406	0.0233276	0.459033	ENST00000614012	ENSG00000153029	MR1
ENST00000572691	EX_53_5252406	0.0233276	0.459033	ENST00000391742	ENSG00000167613	LAIR1
ENST00000572691	EX_53_5252406	0.0233276	0.459033	ENST00000480768	ENSG00000140307	GTF2A2
ENST00000572691	EX_53_5252406	0.0233276	0.459033	ENST00000355640	ENSG00000101966	XIAP
ENST00000572691	EX_53_5252406	0.0233276	0.459033	ENST00000258457	ENSG00000135974	C2orf49
ENST00000572691	EX_53_5252406	0.0233276	0.459033	ENST00000496239	ENSG00000157191	NECAP2
ENST00000572691	EX_53_5252406	0.0233276	0.459033	ENST00000520976	ENSG00000104205	SGK3
ENST00000572691	EX_53_5252406	0.0233276	0.459033	ENST00000595369	ENSG00000125731	SH2D3A
ENST00000572691	EX_53_5252406	0.0233276	0.459033	ENST00000397333	ENSG00000185163	DDX51
ENST00000572691	EX_53_5252406	0.0233276	0.459033	ENST00000589056	ENSG00000078142	PIK3C3
ENST00000572691	EX_53_5252406	0.0233276	0.459033	ENST00000441711	ENSG00000170632	ARMC10
ENST00000572691	EX_53_5252406	0.0233276	0.459033	ENST00000251527	ENSG00000117868	ESYT2
ENST00000572691	EX_53_5252406	0.0233276	0.459033	ENST00000330964	ENSG00000185088	RPS27L
ENST00000572691	EX_53_5252406	0.0233276	0.459033	ENST00000247815	ENSG00000127311	HELB
ENST00000572691	EX_53_5252406	0.0233276	0.459033	ENST00000255858	ENSG00000133488	SEC14L4
ENST00000572691	EX_53_5252406	0.0233276	0.459033	ENST00000373510	ENSG00000160062	ZBTB8A
ENST00000572691	EX_53_5252406	0.0233276	0.459033	ENST00000611770	ENSG00000160991	ORAI2
ENST00000572691	EX_53_5252406	0.0233276	0.459033	ENST00000369682	ENSG00000130827	PLXNA3
ENST00000572691	EX_53_5252406	0.0233276	0.459033	ENST00000565912	ENSG00000006210	CX3CL1
ENST00000572691	EX_53_5252406	0.0233276	0.459033	ENST00000326495	ENSG00000084112	SSH1
ENST00000572691	EX_53_5252406	0.0233276	0.459033	ENST00000261015	ENSG00000138442	WDR12
ENST00000572691	EX_53_5252406	0.0233276	0.459033	ENST00000370791	ENSG00000180488	MIGA1
ENST00000572691	EX_53_5252406	0.0233276	0.459033	ENST00000490945	ENSG00000120742	SERP1
ENST00000572691	EX_53_5252406	0.0233276	0.459033	ENST00000481910	ENSG00000100099	HPS4
ENST00000626340	EX_01_7663301	0.0226359	2.34053	ENST00000483665	ENSG00000143226	FCGR2A
ENST00000626340	EX_01_7663301	0.0226359	2.34053	ENST00000485778	ENSG00000072694	FCGR2B
ENST00000626340	EX_01_7663301	0.0226359	2.34053	ENST00000358671	ENSG00000072694	FCGR2B
ENST00000626340	EX_01_7663301	0.0226359	2.34053	ENST00000236937	ENSG00000072694	FCGR2B
ENST00000626340	EX_01_7663301	0.0226359	2.34053	ENST00000480308	ENSG00000072694	FCGR2B
ENST00000626340	EX_01_7663301	0.0226359	2.34053	ENST00000367972	ENSG00000143226	FCGR2A
ENST00000626340	EX_01_7663301	0.0226359	2.34053	ENST00000467525	ENSG00000143226	FCGR2A
ENST00000626340	EX_01_7663301	0.0226359	2.34053	ENST00000367961	ENSG00000072694	FCGR2B
ENST00000626340	EX_01_7663301	0.0226359	2.34053	ENST00000271450	ENSG00000143226	FCGR2A
ENST00000555146	EX_88_7261059	0.0267206	3.08439	ENST00000309955	ENSG00000003402	CFLAR
ENST00000555146	EX_88_7261059	0.0267206	3.08439	ENST00000558924	ENSG00000140612	SEC11A
ENST00000555146	EX_88_7261059	0.0267206	3.08439	ENST00000521576	ENSG00000165102	HGSNAT
ENST00000555146	EX_88_7261059	0.0267206	3.08439	ENST00000262160	ENSG00000175387	SMAD2
ENST00000555146	EX_88_7261059	0.0267206	3.08439	ENST00000639840	ENSG00000178445	GLDC
ENST00000555146	EX_88_7261059	0.0267206	3.08439	ENST00000411432	ENSG00000144401	METTL21A
ENST00000555146	EX_88_7261059	0.0267206	3.08439	ENST00000273980	ENSG00000145348	TBCK
ENST00000432229	EX_37_8405765	0.0278377	0.38994	ENST00000627049	ENSG00000152767	FARP1
ENST00000432229	EX_37_8405765	0.0278377	0.38994	ENST00000423063	ENSG00000152767	FARP1
ENST00000432229	EX_37_8405765	0.0278377	0.38994	ENST00000319562	ENSG00000152767	FARP1
ENST00000432229	EX_37_8405765	0.0278377	0.38994	ENST00000595437	ENSG00000152767	FARP1
ENST00000432229	EX_37_8405765	0.0278377	0.38994	ENST00000596256	ENSG00000152767	FARP1
ENST00000433035	EX_66_0950064	0.0188514	2.27979	ENST00000533060	ENSG00000070985	TRPM5
ENST00000433035	EX_66_0950064	0.0188514	2.27979	ENST00000533881	ENSG00000070985	TRPM5
ENST00000433035	EX_66_0950064	0.0188514	2.27979	ENST00000155858	ENSG00000070985	TRPM5
ENST00000433035	EX_66_0950064	0.0188514	2.27979	ENST00000528453	ENSG00000070985	TRPM5
ENST00000615184	EX_96_9225158	0.0308667	0.413244	ENST00000425756	ENSG00000071051	NCK2
ENST00000615184	EX_96_9225158	0.0308667	0.413244	ENST00000522586	ENSG00000071051	NCK2
ENST00000615184	EX_96_9225158	0.0308667	0.413244	ENST00000393349	ENSG00000071051	NCK2
ENST00000615184	EX_96_9225158	0.0308667	0.413244	ENST00000393348	ENSG00000071051	NCK2
ENST00000615184	EX_96_9225158	0.0308667	0.413244	ENST00000451463	ENSG00000071051	NCK2
ENST00000615184	EX_96_9225158	0.0308667	0.413244	ENST00000233154	ENSG00000071051	NCK2
ENST00000613614	EX_57_7815214	0.0278129	0.456043	ENST00000393349	ENSG00000071051	NCK2
ENST00000613614	EX_57_7815214	0.0278129	0.456043	ENST00000233154	ENSG00000071051	NCK2
ENST00000613614	EX_57_7815214	0.0278129	0.456043	ENST00000451463	ENSG00000071051	NCK2
ENST00000613614	EX_57_7815214	0.0278129	0.456043	ENST00000425756	ENSG00000071051	NCK2
ENST00000613614	EX_57_7815214	0.0278129	0.456043	ENST00000393348	ENSG00000071051	NCK2
ENST00000613614	EX_57_7815214	0.0278129	0.456043	ENST00000522586	ENSG00000071051	NCK2
ENST00000529656	EX_65_7763086	0.0495504	0.499879	ENST00000510711	ENSG00000164327	RICTOR
ENST00000529656	EX_65_7763086	0.0495504	0.499879	ENST00000433028	ENSG00000183765	CHEK2
ENST00000529656	EX_65_7763086	0.0495504	0.499879	ENST00000639171	ENSG00000283761	AC118553.2
ENST00000529656	EX_65_7763086	0.0495504	0.499879	ENST00000526381	ENSG00000136002	ARHGEF4
ENST00000529656	EX_65_7763086	0.0495504	0.499879	ENST00000371410	ENSG00000101882	NKAP
ENST00000529656	EX_65_7763086	0.0495504	0.499879	ENST00000636900	ENSG00000144642	RBMS3
ENST00000529656	EX_65_7763086	0.0495504	0.499879	ENST00000558468	ENSG00000259529	AL136295.5
ENST00000529656	EX_65_7763086	0.0495504	0.499879	ENST00000541184	ENSG00000102383	ZDHHC15
ENST00000529656	EX_65_7763086	0.0495504	0.499879	ENST00000311765	ENSG00000172840	PDP2
ENST00000529656	EX_65_7763086	0.0495504	0.499879	ENST00000456957	ENSG00000160199	PKNOX1
ENST00000529656	EX_65_7763086	0.0495504	0.499879	ENST00000474318	ENSG00000169905	TOR1AIP2
ENST00000529656	EX_65_7763086	0.0495504	0.499879	ENST00000247178	ENSG00000126775	ATG14
ENST00000529656	EX_65_7763086	0.0495504	0.499879	ENST00000370791	ENSG00000180488	MIGA1
ENST00000529656	EX_65_7763086	0.0495504	0.499879	ENST00000393939	ENSG00000173805	HAP1
ENST00000529656	EX_65_7763086	0.0495504	0.499879	ENST00000552888	ENSG00000151413	NUBPL
ENST00000529656	EX_65_7763086	0.0495504	0.499879	ENST00000536118	ENSG00000081760	AACS
ENST00000529656	EX_65_7763086	0.0495504	0.499879	ENST00000597476	ENSG00000167578	RAB4B
ENST00000529656	EX_65_7763086	0.0495504	0.499879	ENST00000599528	ENSG00000130518	KIAA1683
ENST00000529656	EX_65_7763086	0.0495504	0.499879	ENST00000367069	ENSG00000130363	RSPH3
ENST00000529656	EX_65_7763086	0.0495504	0.499879	ENST00000261015	ENSG00000138442	WDR12
ENST00000529656	EX_65_7763086	0.0495504	0.499879	ENST00000296490	ENSG00000164091	WDR82
ENST00000529656	EX_65_7763086	0.0495504	0.499879	ENST00000432005	ENSG00000251247	ZNF345
ENST00000529656	EX_65_7763086	0.0495504	0.499879	ENST00000328656	ENSG00000157551	KCNJ15
ENST00000529656	EX_65_7763086	0.0495504	0.499879	ENST00000451352	ENSG00000187997	C17orf99
ENST00000529656	EX_65_7763086	0.0495504	0.499879	ENST00000593280	ENSG00000141458	NPC1
ENST00000529656	EX_65_7763086	0.0495504	0.499879	ENST00000630374	ENSG00000163683	SMIM14
ENST00000529656	EX_65_7763086	0.0495504	0.499879	ENST00000247815	ENSG00000127311	HELB
ENST00000529656	EX_65_7763086	0.0495504	0.499879	ENST00000372981	ENSG00000102362	SYTL4
ENST00000529656	EX_65_7763086	0.0495504	0.499879	ENST00000259253	ENSG00000136731	UGGT1
ENST00000529656	EX_65_7763086	0.0495504	0.499879	ENST00000492915	ENSG00000142405	NLRP12
ENST00000529656	EX_65_7763086	0.0495504	0.499879	ENST00000359927	ENSG00000070601	FRMPD1
ENST00000529656	EX_65_7763086	0.0495504	0.499879	ENST00000378192	ENSG00000137076	TLN1
ENST00000529656	EX_65_7763086	0.0495504	0.499879	ENST00000490945	ENSG00000120742	SERP1
ENST00000529656	EX_65_7763086	0.0495504	0.499879	ENST00000470110	ENSG00000197162	ZNF785
ENST00000529656	EX_65_7763086	0.0495504	0.499879	ENST00000355640	ENSG00000101966	XIAP
ENST00000529656	EX_65_7763086	0.0495504	0.499879	ENST00000461813	ENSG00000114796	KLHL24
ENST00000529656	EX_65_7763086	0.0495504	0.499879	ENST00000559667	ENSG00000104154	SLC30A4
ENST00000529656	EX_65_7763086	0.0495504	0.499879	ENST00000295958	ENSG00000163683	SMIM14
ENST00000529656	EX_65_7763086	0.0495504	0.499879	ENST00000531616	ENSG00000196914	ARHGEF12
ENST00000529656	EX_65_7763086	0.0495504	0.499879	ENST00000590071	ENSG00000142279	WTIP
ENST00000529656	EX_65_7763086	0.0495504	0.499879	ENST00000511024	ENSG00000120709	FAM53C
ENST00000529656	EX_65_7763086	0.0495504	0.499879	ENST00000559514	ENSG00000100865	CINP
ENST00000529656	EX_65_7763086	0.0495504	0.499879	ENST00000494306	ENSG00000135940	COX5B
ENST00000529656	EX_65_7763086	0.0495504	0.499879	ENST00000486951	ENSG00000173660	UQCRH
ENST00000529656	EX_65_7763086	0.0495504	0.499879	ENST00000370474	ENSG00000154079	SDHAF4
ENST00000529656	EX_65_7763086	0.0495504	0.499879	ENST00000558189	ENSG00000126775	ATG14
ENST00000529656	EX_65_7763086	0.0495504	0.499879	ENST00000485587	ENSG00000128309	MPST
ENST00000529656	EX_65_7763086	0.0495504	0.499879	ENST00000393879	ENSG00000168256	NKIRAS2
ENST00000529656	EX_65_7763086	0.0495504	0.499879	ENST00000374212	ENSG00000136868	SLC31A1
ENST00000529656	EX_65_7763086	0.0495504	0.499879	ENST00000398004	ENSG00000175782	SLC35E3
ENST00000529656	EX_65_7763086	0.0495504	0.499879	ENST00000593203	ENSG00000079805	DNM2
ENST00000529656	EX_65_7763086	0.0495504	0.499879	ENST00000370799	ENSG00000156531	PHF6
ENST00000529656	EX_65_7763086	0.0495504	0.499879	ENST00000617316	ENSG00000276045	ORAI1
ENST00000529656	EX_65_7763086	0.0495504	0.499879	ENST00000373367	ENSG00000102383	ZDHHC15
ENST00000529656	EX_65_7763086	0.0495504	0.499879	ENST00000480046	ENSG00000165055	METTL2B
ENST00000529656	EX_65_7763086	0.0495504	0.499879	ENST00000593659	ENSG00000130518	KIAA1683
ENST00000529656	EX_65_7763086	0.0495504	0.499879	ENST00000569635	ENSG00000168434	COG7
ENST00000529656	EX_65_7763086	0.0495504	0.499879	ENST00000305368	ENSG00000129595	EPB41L4A
ENST00000529656	EX_65_7763086	0.0495504	0.499879	ENST00000298198	ENSG00000165434	PGM2L1
ENST00000529656	EX_65_7763086	0.0495504	0.499879	ENST00000373191	ENSG00000126070	AGO3
ENST00000529656	EX_65_7763086	0.0495504	0.499879	ENST00000503660	ENSG00000138757	G3BP2
ENST00000529656	EX_65_7763086	0.0495504	0.499879	ENST00000434753	ENSG00000101966	XIAP
ENST00000529656	EX_65_7763086	0.0495504	0.499879	ENST00000371199	ENSG00000101966	XIAP
ENST00000529656	EX_65_7763086	0.0495504	0.499879	ENST00000443751	ENSG00000180488	MIGA1
ENST00000529656	EX_65_7763086	0.0495504	0.499879	ENST00000614987	ENSG00000100784	RPS6KA5
ENST00000529656	EX_65_7763086	0.0495504	0.499879	ENST00000551276	ENSG00000257727	CNPY2
ENST00000529656	EX_65_7763086	0.0495504	0.499879	ENST00000368850	ENSG00000112394	SLC16A10
ENST00000529656	EX_65_7763086	0.0495504	0.499879	ENST00000512576	ENSG00000128050	PAICS
ENST00000529656	EX_65_7763086	0.0495504	0.499879	ENST00000622317	ENSG00000151131	C12orf45
ENST00000426929	EX_12_2891656	0.0140711	0.313394	ENST00000559097	ENSG00000100564	PIGH
ENST00000426929	EX_12_2891656	0.0140711	0.313394	ENST00000392373	ENSG00000111450	STX2
ENST00000426929	EX_12_2891656	0.0140711	0.313394	ENST00000262539	ENSG00000070159	PTPN3
ENST00000426929	EX_12_2891656	0.0140711	0.313394	ENST00000480486	ENSG00000159259	CHAF1B
ENST00000426929	EX_12_2891656	0.0140711	0.313394	ENST00000587986	ENSG00000188227	ZNF793
ENST00000426929	EX_12_2891656	0.0140711	0.313394	ENST00000492956	ENSG00000117385	P3H1
ENST00000426929	EX_12_2891656	0.0140711	0.313394	ENST00000398831	ENSG00000100023	PPIL2
ENST00000426929	EX_12_2891656	0.0140711	0.313394	ENST00000379806	ENSG00000131828	PDHA1
ENST00000426929	EX_12_2891656	0.0140711	0.313394	ENST00000527294	ENSG00000086848	ALG9
ENST00000426929	EX_12_2891656	0.0140711	0.313394	ENST00000258711	ENSG00000136213	CHST12
ENST00000426929	EX_12_2891656	0.0140711	0.313394	ENST00000641627	ENSG00000170929	OR1M1
ENST00000426929	EX_12_2891656	0.0140711	0.313394	ENST00000559389	ENSG00000028528	SNX1
ENST00000426929	EX_12_2891656	0.0140711	0.313394	ENST00000371652	ENSG00000240849	TMEM189
ENST00000426929	EX_12_2891656	0.0140711	0.313394	ENST00000446349	ENSG00000070159	PTPN3
ENST00000426929	EX_12_2891656	0.0140711	0.313394	ENST00000502597	ENSG00000110200	ANAPC15
ENST00000426929	EX_12_2891656	0.0140711	0.313394	ENST00000314103	ENSG00000159259	CHAF1B
ENST00000426929	EX_12_2891656	0.0140711	0.313394	ENST00000366910	ENSG00000186205	MARC1
ENST00000426929	EX_12_2891656	0.0140711	0.313394	ENST00000291439	ENSG00000072958	AP1M1
ENST00000426929	EX_12_2891656	0.0140711	0.313394	ENST00000480349	ENSG00000127241	MASP1
ENST00000426929	EX_12_2891656	0.0140711	0.313394	ENST00000371177	ENSG00000162604	TM2D1
ENST00000426929	EX_12_2891656	0.0140711	0.313394	ENST00000270720	ENSG00000142609	CFAP74
ENST00000426929	EX_12_2891656	0.0140711	0.313394	ENST00000566612	ENSG00000039068	CDH1
ENST00000426929	EX_12_2891656	0.0140711	0.313394	ENST00000428465	ENSG00000158023	WDR66
ENST00000426929	EX_12_2891656	0.0140711	0.313394	ENST00000346872	ENSG00000161405	IKZF3
ENST00000426929	EX_12_2891656	0.0140711	0.313394	ENST00000559061	ENSG00000028528	SNX1
ENST00000426929	EX_12_2891656	0.0140711	0.313394	ENST00000618450	ENSG00000171316	CHD7
ENST00000426929	EX_12_2891656	0.0140711	0.313394	ENST00000367701	ENSG00000185278	ZBTB37
ENST00000426929	EX_12_2891656	0.0140711	0.313394	ENST00000567442	ENSG00000261130	AC140504.1
ENST00000426929	EX_12_2891656	0.0140711	0.313394	ENST00000584641	ENSG00000198265	HELZ
ENST00000426929	EX_12_2891656	0.0140711	0.313394	ENST00000611625	ENSG00000039068	CDH1
ENST00000426929	EX_12_2891656	0.0140711	0.313394	ENST00000593724	ENSG00000123815	COQ8B
ENST00000426929	EX_12_2891656	0.0140711	0.313394	ENST00000545074	ENSG00000131828	PDHA1
ENST00000426929	EX_12_2891656	0.0140711	0.313394	ENST00000264968	ENSG00000071073	MGAT4A
ENST00000426929	EX_12_2891656	0.0140711	0.313394	ENST00000556901	ENSG00000133962	CATSPERB
ENST00000426929	EX_12_2891656	0.0140711	0.313394	ENST00000471223	ENSG00000116213	WRAP73
ENST00000426929	EX_12_2891656	0.0140711	0.313394	ENST00000357085	ENSG00000112343	TRIM38
ENST00000426929	EX_12_2891656	0.0140711	0.313394	ENST00000299333	ENSG00000166257	SCN3B
ENST00000426929	EX_12_2891656	0.0140711	0.313394	ENST00000417788	ENSG00000100023	PPIL2
ENST00000426929	EX_12_2891656	0.0140711	0.313394	ENST00000483508	ENSG00000134243	SORT1
ENST00000426929	EX_12_2891656	0.0140711	0.313394	ENST00000496525	ENSG00000196199	MPHOSPH8
ENST00000426929	EX_12_2891656	0.0140711	0.313394	ENST00000285393	ENSG00000147614	ATP6V0D2
ENST00000426929	EX_12_2891656	0.0140711	0.313394	ENST00000523481	ENSG00000034677	RNF19A
ENST00000426929	EX_12_2891656	0.0140711	0.313394	ENST00000540249	ENSG00000131828	PDHA1
ENST00000426929	EX_12_2891656	0.0140711	0.313394	ENST00000371410	ENSG00000101882	NKAP
ENST00000426929	EX_12_2891656	0.0140711	0.313394	ENST00000261653	ENSG00000111450	STX2
ENST00000426929	EX_12_2891656	0.0140711	0.313394	ENST00000398004	ENSG00000175782	SLC35E3
ENST00000426929	EX_12_2891656	0.0140711	0.313394	ENST00000485439	ENSG00000182899	RPL35A
ENST00000426929	EX_12_2891656	0.0140711	0.313394	ENST00000449056	ENSG00000196199	MPHOSPH8
ENST00000426929	EX_12_2891656	0.0140711	0.313394	ENST00000637845	ENSG00000140718	FTO
ENST00000426929	EX_12_2891656	0.0140711	0.313394	ENST00000328459	ENSG00000165914	TTC7B
ENST00000426929	EX_12_2891656	0.0140711	0.313394	ENST00000471389	ENSG00000140718	FTO
ENST00000426929	EX_12_2891656	0.0140711	0.313394	ENST00000393487	ENSG00000071073	MGAT4A
ENST00000426929	EX_12_2891656	0.0140711	0.313394	ENST00000506661	ENSG00000171476	HOPX
ENST00000426929	EX_12_2891656	0.0140711	0.313394	ENST00000485876	ENSG00000170906	NDUFA3
ENST00000426929	EX_12_2891656	0.0140711	0.313394	ENST00000374796	ENSG00000198646	NCOA6
ENST00000426929	EX_12_2891656	0.0140711	0.313394	ENST00000456530	ENSG00000174748	RPL15
ENST00000426929	EX_12_2891656	0.0140711	0.313394	ENST00000337432	ENSG00000108384	RAD51C
ENST00000426929	EX_12_2891656	0.0140711	0.313394	ENST00000381440	ENSG00000205730	ITPRIPL2
ENST00000426929	EX_12_2891656	0.0140711	0.313394	ENST00000496299	ENSG00000135842	FAM129A
ENST00000426929	EX_12_2891656	0.0140711	0.313394	ENST00000543251	ENSG00000164338	UTP15
ENST00000426929	EX_12_2891656	0.0140711	0.313394	ENST00000484524	ENSG00000164867	NOS3
ENST00000426929	EX_12_2891656	0.0140711	0.313394	ENST00000377991	ENSG00000137103	TMEM8B
ENST00000426929	EX_12_2891656	0.0140711	0.313394	ENST00000564148	ENSG00000156968	MPV17L
ENST00000426929	EX_12_2891656	0.0140711	0.313394	ENST00000530277	ENSG00000166257	SCN3B
ENST00000426929	EX_12_2891656	0.0140711	0.313394	ENST00000492312	ENSG00000122678	POLM
ENST00000426929	EX_12_2891656	0.0140711	0.313394	ENST00000412145	ENSG00000070159	PTPN3
ENST00000426929	EX_12_2891656	0.0140711	0.313394	ENST00000315994	ENSG00000107957	SH3PXD2A
ENST00000426929	EX_12_2891656	0.0140711	0.313394	ENST00000441247	ENSG00000081760	AACS
ENST00000426929	EX_12_2891656	0.0140711	0.313394	ENST00000356178	ENSG00000189164	ZNF527
ENST00000426929	EX_12_2891656	0.0140711	0.313394	ENST00000369684	ENSG00000134245	WNT2B
ENST00000426929	EX_12_2891656	0.0140711	0.313394	ENST00000623724	ENSG00000161405	IKZF3
ENST00000426929	EX_12_2891656	0.0140711	0.313394	ENST00000360726	ENSG00000170915	PAQR8
ENST00000426929	EX_12_2891656	0.0140711	0.313394	ENST00000481636	ENSG00000072682	P4HA2
ENST00000426929	EX_12_2891656	0.0140711	0.313394	ENST00000422285	ENSG00000131828	PDHA1
ENST00000426929	EX_12_2891656	0.0140711	0.313394	ENST00000462519	ENSG00000206199	ANKUB1
ENST00000426929	EX_12_2891656	0.0140711	0.313394	ENST00000522182	ENSG00000034677	RNF19A
ENST00000426929	EX_12_2891656	0.0140711	0.313394	ENST00000261769	ENSG00000039068	CDH1
ENST00000426929	EX_12_2891656	0.0140711	0.313394	ENST00000526702	ENSG00000110025	SNX15
ENST00000426929	EX_12_2891656	0.0140711	0.313394	ENST00000273317	ENSG00000144791	LIMD1
ENST00000426929	EX_12_2891656	0.0140711	0.313394	ENST00000342147	ENSG00000213853	EMP2
ENST00000426929	EX_12_2891656	0.0140711	0.313394	ENST00000297679	ENSG00000099377	HSD3B7
ENST00000426929	EX_12_2891656	0.0140711	0.313394	ENST00000392770	ENSG00000166257	SCN3B
ENST00000426929	EX_12_2891656	0.0140711	0.313394	ENST00000556539	ENSG00000170581	STAT2
ENST00000426929	EX_12_2891656	0.0140711	0.313394	ENST00000332687	ENSG00000131263	RLIM
ENST00000426929	EX_12_2891656	0.0140711	0.313394	ENST00000442253	ENSG00000170915	PAQR8
ENST00000426929	EX_12_2891656	0.0140711	0.313394	ENST00000369686	ENSG00000134245	WNT2B
ENST00000426929	EX_12_2891656	0.0140711	0.313394	ENST00000526084	ENSG00000166394	CYB5R2
ENST00000426929	EX_12_2891656	0.0140711	0.313394	ENST00000374541	ENSG00000070159	PTPN3
ENST00000426929	EX_12_2891656	0.0140711	0.313394	ENST00000569878	ENSG00000188266	HYKK
ENST00000426929	EX_12_2891656	0.0140711	0.313394	ENST00000610774	ENSG00000101246	ARFRP1
ENST00000426929	EX_12_2891656	0.0140711	0.313394	ENST00000329082	ENSG00000182175	RGMA
ENST00000426929	EX_12_2891656	0.0140711	0.313394	ENST00000244221	ENSG00000124374	PAIP2B
ENST00000426929	EX_12_2891656	0.0140711	0.313394	ENST00000223073	ENSG00000106344	RBM28
ENST00000426929	EX_12_2891656	0.0140711	0.313394	ENST00000261292	ENSG00000101670	LIPG
ENST00000426929	EX_12_2891656	0.0140711	0.313394	ENST00000334696	ENSG00000187097	ENTPD5
ENST00000426929	EX_12_2891656	0.0140711	0.313394	ENST00000367996	ENSG00000158859	ADAMTS4
ENST00000426929	EX_12_2891656	0.0140711	0.313394	ENST00000426004	ENSG00000204070	SYS1
ENST00000426929	EX_12_2891656	0.0140711	0.313394	ENST00000519449	ENSG00000034677	RNF19A
ENST00000426929	EX_12_2891656	0.0140711	0.313394	ENST00000369851	ENSG00000065135	GNAI3
ENST00000426929	EX_12_2891656	0.0140711	0.313394	ENST00000262520	ENSG00000099377	HSD3B7
ENST00000435621	EX_75_6302510	0.0421138	0.455874	ENST00000244051	ENSG00000124217	MOCS3
ENST00000435621	EX_75_6302510	0.0421138	0.455874	ENST00000526319	ENSG00000149792	MRPL49
ENST00000435621	EX_75_6302510	0.0421138	0.455874	ENST00000358337	ENSG00000120314	WDR55
ENST00000435621	EX_75_6302510	0.0421138	0.455874	ENST00000487257	ENSG00000174840	PDE12
ENST00000435621	EX_75_6302510	0.0421138	0.455874	ENST00000437104	ENSG00000124574	ABCC10
ENST00000435621	EX_75_6302510	0.0421138	0.455874	ENST00000615152	ENSG00000171848	RRM2
ENST00000435621	EX_75_6302510	0.0421138	0.455874	ENST00000396408	ENSG00000196417	ZNF765
ENST00000435621	EX_75_6302510	0.0421138	0.455874	ENST00000641113	ENSG00000185385	OR7A17
ENST00000435621	EX_75_6302510	0.0421138	0.455874	ENST00000276602	ENSG00000147601	TERF1
ENST00000435621	EX_75_6302510	0.0421138	0.455874	ENST00000263636	ENSG00000054219	LY75
ENST00000435621	EX_75_6302510	0.0421138	0.455874	ENST00000449416	ENSG00000130844	ZNF331
ENST00000435621	EX_75_6302510	0.0421138	0.455874	ENST00000524482	ENSG00000149792	MRPL49
ENST00000435621	EX_75_6302510	0.0421138	0.455874	ENST00000375190	ENSG00000006638	TBXA2R
ENST00000435621	EX_75_6302510	0.0421138	0.455874	ENST00000592282	ENSG00000254004	ZNF260
ENST00000435621	EX_75_6302510	0.0421138	0.455874	ENST00000319863	ENSG00000177225	GATD1
ENST00000435621	EX_75_6302510	0.0421138	0.455874	ENST00000436137	ENSG00000110013	SIAE
ENST00000435621	EX_75_6302510	0.0421138	0.455874	ENST00000486832	ENSG00000114098	ARMC8
ENST00000435621	EX_75_6302510	0.0421138	0.455874	ENST00000534167	ENSG00000179698	WDR97
ENST00000435621	EX_75_6302510	0.0421138	0.455874	ENST00000320339	ENSG00000018610	CXorf56
ENST00000435621	EX_75_6302510	0.0421138	0.455874	ENST00000434267	ENSG00000047849	MAP4
ENST00000435621	EX_75_6302510	0.0421138	0.455874	ENST00000498926	ENSG00000247077	PGAM5
ENST00000435621	EX_75_6302510	0.0421138	0.455874	ENST00000545398	ENSG00000188917	TRMT2B
ENST00000435621	EX_75_6302510	0.0421138	0.455874	ENST00000536444	ENSG00000171681	ATF7IP
ENST00000435621	EX_75_6302510	0.0421138	0.455874	ENST00000415950	ENSG00000105711	SCN1B
ENST00000435621	EX_75_6302510	0.0421138	0.455874	ENST00000532671	ENSG00000149792	MRPL49
ENST00000435621	EX_75_6302510	0.0421138	0.455874	ENST00000372935	ENSG00000188917	TRMT2B
ENST00000435621	EX_75_6302510	0.0421138	0.455874	ENST00000623495	ENSG00000050426	LETMD1
ENST00000435621	EX_75_6302510	0.0421138	0.455874	ENST00000596409	ENSG00000167378	IRGQ
ENST00000435621	EX_75_6302510	0.0421138	0.455874	ENST00000372936	ENSG00000188917	TRMT2B
ENST00000435621	EX_75_6302510	0.0421138	0.455874	ENST00000422989	ENSG00000167378	IRGQ
ENST00000435621	EX_75_6302510	0.0421138	0.455874	ENST00000556716	ENSG00000165795	NDRG2
ENST00000435621	EX_75_6302510	0.0421138	0.455874	ENST00000552681	ENSG00000111670	GNPTAB
ENST00000435621	EX_75_6302510	0.0421138	0.455874	ENST00000393067	ENSG00000110777	POU2AF1
ENST00000435621	EX_75_6302510	0.0421138	0.455874	ENST00000402377	ENSG00000196172	ZNF681
ENST00000435621	EX_75_6302510	0.0421138	0.455874	ENST00000373803	ENSG00000101079	NDRG3
ENST00000435621	EX_75_6302510	0.0421138	0.455874	ENST00000429989	ENSG00000108219	TSPAN14
ENST00000435621	EX_75_6302510	0.0421138	0.455874	ENST00000323662	ENSG00000179698	WDR97
ENST00000435621	EX_75_6302510	0.0421138	0.455874	ENST00000405954	ENSG00000188542	DUSP28
ENST00000435621	EX_75_6302510	0.0421138	0.455874	ENST00000562034	ENSG00000103528	SYT17
ENST00000435621	EX_75_6302510	0.0421138	0.455874	ENST00000264914	ENSG00000113273	ARSB
ENST00000435621	EX_75_6302510	0.0421138	0.455874	ENST00000490044	ENSG00000147140	NONO
ENST00000435621	EX_75_6302510	0.0421138	0.455874	ENST00000543283	ENSG00000107771	CCSER2
ENST00000435621	EX_75_6302510	0.0421138	0.455874	ENST00000519065	ENSG00000196591	HDAC2
ENST00000435621	EX_75_6302510	0.0421138	0.455874	ENST00000306480	ENSG00000170088	TMEM192
ENST00000435621	EX_75_6302510	0.0421138	0.455874	ENST00000537226	ENSG00000214029	ZNF891
ENST00000435621	EX_75_6302510	0.0421138	0.455874	ENST00000462812	ENSG00000134697	GNL2
ENST00000435621	EX_75_6302510	0.0421138	0.455874	ENST00000493745	ENSG00000169402	RSPH10B2
ENST00000435621	EX_75_6302510	0.0421138	0.455874	ENST00000408888	ENSG00000188739	RBM34
ENST00000435621	EX_75_6302510	0.0421138	0.455874	ENST00000536133	ENSG00000018610	CXorf56
ENST00000435621	EX_75_6302510	0.0421138	0.455874	ENST00000480395	ENSG00000132274	TRIM22
ENST00000435621	EX_75_6302510	0.0421138	0.455874	ENST00000469462	ENSG00000182329	KIAA2012
ENST00000435621	EX_75_6302510	0.0421138	0.455874	ENST00000442123	ENSG00000198252	STYX
ENST00000435621	EX_75_6302510	0.0421138	0.455874	ENST00000589604	ENSG00000119541	VPS4B
ENST00000435621	EX_75_6302510	0.0421138	0.455874	ENST00000366272	ENSG00000175727	MLXIP
ENST00000435621	EX_75_6302510	0.0421138	0.455874	ENST00000283875	ENSG00000153767	GTF2E1
ENST00000435621	EX_75_6302510	0.0421138	0.455874	ENST00000253144	ENSG00000130844	ZNF331
ENST00000435621	EX_75_6302510	0.0421138	0.455874	ENST00000481445	ENSG00000131174	COX7B
ENST00000435621	EX_75_6302510	0.0421138	0.455874	ENST00000380739	ENSG00000021355	SERPINB1
ENST00000435621	EX_75_6302510	0.0421138	0.455874	ENST00000640135	ENSG00000105711	SCN1B
ENST00000435621	EX_75_6302510	0.0421138	0.455874	ENST00000368918	ENSG00000143458	GABPB2
ENST00000435621	EX_75_6302510	0.0421138	0.455874	ENST00000484909	ENSG00000152689	RASGRP3
ENST00000435621	EX_75_6302510	0.0421138	0.455874	ENST00000591563	ENSG00000092929	UNC13D
ENST00000435621	EX_75_6302510	0.0421138	0.455874	ENST00000553458	ENSG00000119711	ALDH6A1
ENST00000435621	EX_75_6302510	0.0421138	0.455874	ENST00000502805	ENSG00000138658	ZGRF1
ENST00000435621	EX_75_6302510	0.0421138	0.455874	ENST00000504771	ENSG00000145779	TNFAIP8
ENST00000435621	EX_75_6302510	0.0421138	0.455874	ENST00000553448	ENSG00000119723	COQ6
ENST00000435621	EX_75_6302510	0.0421138	0.455874	ENST00000615891	ENSG00000125843	AP5S1
ENST00000435621	EX_75_6302510	0.0421138	0.455874	ENST00000311180	ENSG00000174840	PDE12
ENST00000435621	EX_75_6302510	0.0421138	0.455874	ENST00000637289	ENSG00000173809	TDRD12
ENST00000435621	EX_75_6302510	0.0421138	0.455874	ENST00000376585	ENSG00000177000	MTHFR
ENST00000435621	EX_75_6302510	0.0421138	0.455874	ENST00000490362	ENSG00000115457	IGFBP2
ENST00000435621	EX_75_6302510	0.0421138	0.455874	ENST00000285071	ENSG00000154803	FLCN
ENST00000435621	EX_75_6302510	0.0421138	0.455874	ENST00000250559	ENSG00000127314	RAP1B
ENST00000435621	EX_75_6302510	0.0421138	0.455874	ENST00000377698	ENSG00000137124	ALDH1B1
ENST00000435621	EX_75_6302510	0.0421138	0.455874	ENST00000536370	ENSG00000111837	MAK
ENST00000435621	EX_75_6302510	0.0421138	0.455874	ENST00000442263	ENSG00000102786	INTS6
ENST00000435621	EX_75_6302510	0.0421138	0.455874	ENST00000416464	ENSG00000221926	TRIM16
ENST00000435621	EX_75_6302510	0.0421138	0.455874	ENST00000372890	ENSG00000167112	TRUB2
ENST00000435621	EX_75_6302510	0.0421138	0.455874	ENST00000306549	ENSG00000171815	PCDHB1
ENST00000435621	EX_75_6302510	0.0421138	0.455874	ENST00000558864	ENSG00000140479	PCSK6
ENST00000435621	EX_75_6302510	0.0421138	0.455874	ENST00000381007	ENSG00000197860	SGTB
ENST00000435621	EX_75_6302510	0.0421138	0.455874	ENST00000641198	ENSG00000171848	RRM2
ENST00000435621	EX_75_6302510	0.0421138	0.455874	ENST00000369151	ENSG00000151893	CACUL1
ENST00000435621	EX_75_6302510	0.0421138	0.455874	ENST00000261881	ENSG00000075131	TIPIN
ENST00000435621	EX_75_6302510	0.0421138	0.455874	ENST00000566423	ENSG00000128989	ARPP19
ENST00000435621	EX_75_6302510	0.0421138	0.455874	ENST00000595146	ENSG00000171606	ZNF274
ENST00000435621	EX_75_6302510	0.0421138	0.455874	ENST00000550412	ENSG00000258311	AC009779.3
ENST00000435621	EX_75_6302510	0.0421138	0.455874	ENST00000578237	ENSG00000221926	TRIM16
ENST00000435621	EX_75_6302510	0.0421138	0.455874	ENST00000397149	ENSG00000122692	SMU1
ENST00000435621	EX_75_6302510	0.0421138	0.455874	ENST00000547430	ENSG00000100644	HIF1A
ENST00000435621	EX_75_6302510	0.0421138	0.455874	ENST00000532312	ENSG00000172273	HINFP
ENST00000435621	EX_75_6302510	0.0421138	0.455874	ENST00000602788	ENSG00000141279	NPEPPS
ENST00000435621	EX_75_6302510	0.0421138	0.455874	ENST00000373510	ENSG00000160062	ZBTB8A
ENST00000435621	EX_75_6302510	0.0421138	0.455874	ENST00000394232	ENSG00000185518	SV2B
ENST00000435621	EX_75_6302510	0.0421138	0.455874	ENST00000376592	ENSG00000177000	MTHFR
ENST00000435621	EX_75_6302510	0.0421138	0.455874	ENST00000336708	ENSG00000221926	TRIM16
ENST00000435621	EX_75_6302510	0.0421138	0.455874	ENST00000372088	ENSG00000107771	CCSER2
ENST00000435621	EX_75_6302510	0.0421138	0.455874	ENST00000481238	ENSG00000158604	TMED4
ENST00000435621	EX_75_6302510	0.0421138	0.455874	ENST00000526639	ENSG00000184209	SNRNP35
ENST00000435621	EX_75_6302510	0.0421138	0.455874	ENST00000324238	ENSG00000176390	CRLF3
ENST00000435621	EX_75_6302510	0.0421138	0.455874	ENST00000591475	ENSG00000119541	VPS4B
ENST00000435621	EX_75_6302510	0.0421138	0.455874	ENST00000366185	ENSG00000232593	KANTR
ENST00000435621	EX_75_6302510	0.0421138	0.455874	ENST00000341976	ENSG00000187792	ZNF70
ENST00000435621	EX_75_6302510	0.0421138	0.455874	ENST00000313294	ENSG00000249961	TERB1
ENST00000435621	EX_75_6302510	0.0421138	0.455874	ENST00000553645	ENSG00000119661	DNAL1
ENST00000435621	EX_75_6302510	0.0421138	0.455874	ENST00000636296	ENSG00000283516	AC022167.5
ENST00000435621	EX_75_6302510	0.0421138	0.455874	ENST00000556083	ENSG00000072110	ACTN1
ENST00000435621	EX_75_6302510	0.0421138	0.455874	ENST00000305626	ENSG00000172007	RAB33B
ENST00000435621	EX_75_6302510	0.0421138	0.455874	ENST00000345365	ENSG00000185379	RAD51D
ENST00000435621	EX_75_6302510	0.0421138	0.455874	ENST00000302692	ENSG00000171612	SLC25A33
ENST00000435621	EX_75_6302510	0.0421138	0.455874	ENST00000357816	ENSG00000165566	AMER2
ENST00000435621	EX_75_6302510	0.0421138	0.455874	ENST00000366711	ENSG00000181873	IBA57
ENST00000435621	EX_75_6302510	0.0421138	0.455874	ENST00000354286	ENSG00000177225	GATD1
ENST00000435621	EX_75_6302510	0.0421138	0.455874	ENST00000588534	ENSG00000172006	ZNF554
ENST00000435621	EX_75_6302510	0.0421138	0.455874	ENST00000441247	ENSG00000081760	AACS
ENST00000435621	EX_75_6302510	0.0421138	0.455874	ENST00000377705	ENSG00000162408	NOL9
ENST00000435621	EX_75_6302510	0.0421138	0.455874	ENST00000336505	ENSG00000173611	SCAI
ENST00000435621	EX_75_6302510	0.0421138	0.455874	ENST00000606911	ENSG00000143337	TOR1AIP1
ENST00000435621	EX_75_6302510	0.0421138	0.455874	ENST00000494927	ENSG00000152689	RASGRP3
ENST00000435621	EX_75_6302510	0.0421138	0.455874	ENST00000575801	ENSG00000167693	NXN
ENST00000435621	EX_75_6302510	0.0421138	0.455874	ENST00000224756	ENSG00000107771	CCSER2
ENST00000435621	EX_75_6302510	0.0421138	0.455874	ENST00000354586	ENSG00000198252	STYX
ENST00000435621	EX_75_6302510	0.0421138	0.455874	ENST00000304385	ENSG00000170006	TMEM154
ENST00000435621	EX_75_6302510	0.0421138	0.455874	ENST00000360566	ENSG00000171848	RRM2
ENST00000435621	EX_75_6302510	0.0421138	0.455874	ENST00000504000	ENSG00000159210	SNF8
ENST00000435621	EX_75_6302510	0.0421138	0.455874	ENST00000518961	ENSG00000147601	TERF1
ENST00000435621	EX_75_6302510	0.0421138	0.455874	ENST00000302516	ENSG00000189091	SF3B3
ENST00000435621	EX_75_6302510	0.0421138	0.455874	ENST00000628140	ENSG00000171608	PIK3CD
ENST00000435621	EX_75_6302510	0.0421138	0.455874	ENST00000491292	ENSG00000163161	ERCC3
ENST00000435621	EX_75_6302510	0.0421138	0.455874	ENST00000318636	ENSG00000169239	CA5B
ENST00000435621	EX_75_6302510	0.0421138	0.455874	ENST00000620945	ENSG00000070081	NUCB2
ENST00000435621	EX_75_6302510	0.0421138	0.455874	ENST00000488498	ENSG00000125462	C1orf61
ENST00000435621	EX_75_6302510	0.0421138	0.455874	ENST00000311630	ENSG00000174013	FBXO45
ENST00000435621	EX_75_6302510	0.0421138	0.455874	ENST00000636190	ENSG00000164904	ALDH7A1
ENST00000435621	EX_75_6302510	0.0421138	0.455874	ENST00000439356	ENSG00000047849	MAP4
ENST00000435621	EX_75_6302510	0.0421138	0.455874	ENST00000311128	ENSG00000174839	DENND6A
ENST00000435621	EX_75_6302510	0.0421138	0.455874	ENST00000577886	ENSG00000221926	TRIM16
ENST00000435621	EX_75_6302510	0.0421138	0.455874	ENST00000564158	ENSG00000159433	STARD9
ENST00000435621	EX_75_6302510	0.0421138	0.455874	ENST00000323443	ENSG00000180979	LRRC57
ENST00000435621	EX_75_6302510	0.0421138	0.455874	ENST00000396556	ENSG00000144645	OSBPL10
ENST00000435621	EX_75_6302510	0.0421138	0.455874	ENST00000354489	ENSG00000111837	MAK
ENST00000435621	EX_75_6302510	0.0421138	0.455874	ENST00000477641	ENSG00000155026	RSPH10B
ENST00000435621	EX_75_6302510	0.0421138	0.455874	ENST00000475135	ENSG00000121570	DPPA4
ENST00000435621	EX_75_6302510	0.0421138	0.455874	ENST00000415440	ENSG00000181896	ZNF101
ENST00000435621	EX_75_6302510	0.0421138	0.455874	ENST00000477639	ENSG00000158604	TMED4
ENST00000435621	EX_75_6302510	0.0421138	0.455874	ENST00000587304	ENSG00000267221	C17orf113
ENST00000435621	EX_75_6302510	0.0421138	0.455874	ENST00000513838	ENSG00000123415	SMUG1
ENST00000435621	EX_75_6302510	0.0421138	0.455874	ENST00000316219	ENSG00000105609	LILRB5
ENST00000435621	EX_75_6302510	0.0421138	0.455874	ENST00000613961	ENSG00000166619	BLCAP
ENST00000435621	EX_75_6302510	0.0421138	0.455874	ENST00000392712	ENSG00000143367	TUFT1
ENST00000435621	EX_75_6302510	0.0421138	0.455874	ENST00000550383	ENSG00000257950	P2RX5-TAX1BP3
ENST00000435621	EX_75_6302510	0.0421138	0.455874	ENST00000498286	ENSG00000135297	MTO1
ENST00000435621	EX_75_6302510	0.0421138	0.455874	ENST00000263116	ENSG00000100228	RAB36
ENST00000435621	EX_75_6302510	0.0421138	0.455874	ENST00000380155	ENSG00000169895	SYAP1
ENST00000435621	EX_75_6302510	0.0421138	0.455874	ENST00000429492	ENSG00000144645	OSBPL10
ENST00000435621	EX_75_6302510	0.0421138	0.455874	ENST00000375120	ENSG00000169914	OTUD3
ENST00000435621	EX_75_6302510	0.0421138	0.455874	ENST00000327898	ENSG00000183077	AFMID
ENST00000435621	EX_75_6302510	0.0421138	0.455874	ENST00000518219	ENSG00000161010	MRNIP
ENST00000435621	EX_75_6302510	0.0421138	0.455874	ENST00000254657	ENSG00000132326	PER2
ENST00000435621	EX_75_6302510	0.0421138	0.455874	ENST00000468221	ENSG00000018280	SLC11A1
ENST00000435621	EX_75_6302510	0.0421138	0.455874	ENST00000559403	ENSG00000249961	TERB1
ENST00000435621	EX_75_6302510	0.0421138	0.455874	ENST00000304177	ENSG00000169609	C15orf40
ENST00000435621	EX_75_6302510	0.0421138	0.455874	ENST00000397622	ENSG00000146842	TMEM209
ENST00000435621	EX_75_6302510	0.0421138	0.455874	ENST00000472377	ENSG00000144152	FBLN7
ENST00000435621	EX_75_6302510	0.0421138	0.455874	ENST00000594030	ENSG00000196417	ZNF765
ENST00000435621	EX_75_6302510	0.0421138	0.455874	ENST00000614813	ENSG00000141002	TCF25
ENST00000435621	EX_75_6302510	0.0421138	0.455874	ENST00000361452	ENSG00000186575	NF2
ENST00000435621	EX_75_6302510	0.0421138	0.455874	ENST00000413209	ENSG00000186575	NF2
ENST00000435621	EX_75_6302510	0.0421138	0.455874	ENST00000592495	ENSG00000171291	ZNF439
ENST00000435621	EX_75_6302510	0.0421138	0.455874	ENST00000448246	ENSG00000105866	SP4
ENST00000435621	EX_75_6302510	0.0421138	0.455874	ENST00000523638	ENSG00000254004	ZNF260
ENST00000435621	EX_75_6302510	0.0421138	0.455874	ENST00000484749	ENSG00000181873	IBA57
ENST00000435621	EX_75_6302510	0.0421138	0.455874	ENST00000377346	ENSG00000171608	PIK3CD
ENST00000435621	EX_75_6302510	0.0421138	0.455874	ENST00000477789	ENSG00000101882	NKAP
ENST00000435621	EX_75_6302510	0.0421138	0.455874	ENST00000604926	ENSG00000113163	COL4A3BP
ENST00000435621	EX_75_6302510	0.0421138	0.455874	ENST00000330276	ENSG00000185518	SV2B
ENST00000435621	EX_75_6302510	0.0421138	0.455874	ENST00000361875	ENSG00000196428	TSC22D2
ENST00000435621	EX_75_6302510	0.0421138	0.455874	ENST00000592582	ENSG00000085415	SEH1L
ENST00000435621	EX_75_6302510	0.0421138	0.455874	ENST00000304567	ENSG00000171848	RRM2
ENST00000435621	EX_75_6302510	0.0421138	0.455874	ENST00000396825	ENSG00000197296	FITM2
ENST00000435621	EX_75_6302510	0.0421138	0.455874	ENST00000349004	ENSG00000101079	NDRG3
ENST00000435621	EX_75_6302510	0.0421138	0.455874	ENST00000476500	ENSG00000130561	SAG
ENST00000435621	EX_75_6302510	0.0421138	0.455874	ENST00000465774	ENSG00000203867	RBM20
ENST00000435621	EX_75_6302510	0.0421138	0.455874	ENST00000368848	ENSG00000143367	TUFT1
ENST00000435621	EX_75_6302510	0.0421138	0.455874	ENST00000505031	ENSG00000176915	ANKLE2
ENST00000435621	EX_75_6302510	0.0421138	0.455874	ENST00000294485	ENSG00000162490	DRAXIN
ENST00000435621	EX_75_6302510	0.0421138	0.455874	ENST00000496930	ENSG00000176681	LRRC37A
ENST00000435621	EX_75_6302510	0.0421138	0.455874	ENST00000264658	ENSG00000108306	FBXL20
ENST00000435621	EX_75_6302510	0.0421138	0.455874	ENST00000555501	ENSG00000100711	ZFYVE21
ENST00000435621	EX_75_6302510	0.0421138	0.455874	ENST00000368849	ENSG00000143367	TUFT1
ENST00000435621	EX_75_6302510	0.0421138	0.455874	ENST00000371287	ENSG00000184313	MROH7
ENST00000435621	EX_75_6302510	0.0421138	0.455874	ENST00000430138	ENSG00000130713	EXOSC2
ENST00000435621	EX_75_6302510	0.0421138	0.455874	ENST00000277942	ENSG00000148734	NPFFR1
ENST00000435621	EX_75_6302510	0.0421138	0.455874	ENST00000536656	ENSG00000171608	PIK3CD
ENST00000435621	EX_75_6302510	0.0421138	0.455874	ENST00000589966	ENSG00000006638	TBXA2R
ENST00000435621	EX_75_6302510	0.0421138	0.455874	ENST00000328654	ENSG00000198393	ZNF26
ENST00000435621	EX_75_6302510	0.0421138	0.455874	ENST00000478130	ENSG00000092470	WDR76
ENST00000435621	EX_75_6302510	0.0421138	0.455874	ENST00000374796	ENSG00000198646	NCOA6
ENST00000435621	EX_75_6302510	0.0421138	0.455874	ENST00000353024	ENSG00000143367	TUFT1
ENST00000435621	EX_75_6302510	0.0421138	0.455874	ENST00000222584	ENSG00000105866	SP4
ENST00000435621	EX_75_6302510	0.0421138	0.455874	ENST00000338641	ENSG00000186575	NF2
ENST00000435621	EX_75_6302510	0.0421138	0.455874	ENST00000447393	ENSG00000179364	PACS2
ENST00000435621	EX_75_6302510	0.0421138	0.455874	ENST00000478791	ENSG00000121570	DPPA4
ENST00000435621	EX_75_6302510	0.0421138	0.455874	ENST00000242057	ENSG00000106546	AHR
ENST00000435621	EX_75_6302510	0.0421138	0.455874	ENST00000640275	ENSG00000283930	AL117339.5
ENST00000435621	EX_75_6302510	0.0421138	0.455874	ENST00000641670	ENSG00000196119	OR8A1
ENST00000435621	EX_75_6302510	0.0421138	0.455874	ENST00000623184	ENSG00000188026	RILPL1
ENST00000435621	EX_75_6302510	0.0421138	0.455874	ENST00000642123	ENSG00000185385	OR7A17
ENST00000435621	EX_75_6302510	0.0421138	0.455874	ENST00000336868	ENSG00000167693	NXN
ENST00000435621	EX_75_6302510	0.0421138	0.455874	ENST00000314103	ENSG00000159259	CHAF1B
ENST00000435621	EX_75_6302510	0.0421138	0.455874	ENST00000281830	ENSG00000152049	KCNE4
ENST00000435621	EX_75_6302510	0.0421138	0.455874	ENST00000381246	ENSG00000092470	WDR76
ENST00000435621	EX_75_6302510	0.0421138	0.455874	ENST00000511753	ENSG00000168785	TSPAN5
ENST00000435621	EX_75_6302510	0.0421138	0.455874	ENST00000313243	ENSG00000111837	MAK
ENST00000435621	EX_75_6302510	0.0421138	0.455874	ENST00000464497	ENSG00000122705	CLTA
ENST00000435621	EX_75_6302510	0.0421138	0.455874	ENST00000594159	ENSG00000204514	ZNF814
ENST00000435621	EX_75_6302510	0.0421138	0.455874	ENST00000257836	ENSG00000135378	PRRG4
ENST00000435621	EX_75_6302510	0.0421138	0.455874	ENST00000431243	ENSG00000177000	MTHFR
ENST00000435621	EX_75_6302510	0.0421138	0.455874	ENST00000215917	ENSG00000100104	SRRD
ENST00000435621	EX_75_6302510	0.0421138	0.455874	ENST00000582797	ENSG00000109083	IFT20
ENST00000435621	EX_75_6302510	0.0421138	0.455874	ENST00000263795	ENSG00000092470	WDR76
ENST00000435621	EX_75_6302510	0.0421138	0.455874	ENST00000517883	ENSG00000159239	AC005041.1
ENST00000435621	EX_75_6302510	0.0421138	0.455874	ENST00000372939	ENSG00000188917	TRMT2B
ENST00000435621	EX_75_6302510	0.0421138	0.455874	ENST00000564769	ENSG00000173809	TDRD12
ENST00000435621	EX_75_6302510	0.0421138	0.455874	ENST00000292841	ENSG00000196967	ZNF585A
ENST00000435621	EX_75_6302510	0.0421138	0.455874	ENST00000381477	ENSG00000120215	MLANA
ENST00000435621	EX_75_6302510	0.0421138	0.455874	ENST00000370435	ENSG00000119900	OGFRL1
ENST00000435621	EX_75_6302510	0.0421138	0.455874	ENST00000635248	ENSG00000152061	RABGAP1L
ENST00000435621	EX_75_6302510	0.0421138	0.455874	ENST00000474039	ENSG00000111837	MAK
ENST00000435621	EX_75_6302510	0.0421138	0.455874	ENST00000592423	ENSG00000160439	RDH13
ENST00000435621	EX_75_6302510	0.0421138	0.455874	ENST00000310528	ENSG00000165416	SUGT1
ENST00000435621	EX_75_6302510	0.0421138	0.455874	ENST00000524877	ENSG00000167995	BEST1
ENST00000435621	EX_75_6302510	0.0421138	0.455874	ENST00000468673	ENSG00000143748	NVL
ENST00000435621	EX_75_6302510	0.0421138	0.455874	ENST00000249822	ENSG00000128989	ARPP19
ENST00000435621	EX_75_6302510	0.0421138	0.455874	ENST00000280904	ENSG00000134755	DSC2
ENST00000435621	EX_75_6302510	0.0421138	0.455874	ENST00000474602	ENSG00000081377	CDC14B
ENST00000435621	EX_75_6302510	0.0421138	0.455874	ENST00000359675	ENSG00000101079	NDRG3
ENST00000435621	EX_75_6302510	0.0421138	0.455874	ENST00000415083	ENSG00000141380	SS18
ENST00000435621	EX_75_6302510	0.0421138	0.455874	ENST00000359543	ENSG00000213853	EMP2
ENST00000435621	EX_75_6302510	0.0421138	0.455874	ENST00000279242	ENSG00000149792	MRPL49
ENST00000435621	EX_75_6302510	0.0421138	0.455874	ENST00000261168	ENSG00000171681	ATF7IP
ENST00000435621	EX_75_6302510	0.0421138	0.455874	ENST00000543897	ENSG00000033030	ZCCHC8
ENST00000601752	EX_51_4249767	0.0161742	0.395824	ENST00000333055	ENSG00000131446	MGAT1
ENST00000601752	EX_51_4249767	0.0161742	0.395824	ENST00000261292	ENSG00000101670	LIPG
ENST00000601752	EX_51_4249767	0.0161742	0.395824	ENST00000398004	ENSG00000175782	SLC35E3
ENST00000601752	EX_51_4249767	0.0161742	0.395824	ENST00000492977	ENSG00000143851	PTPN7
ENST00000601752	EX_51_4249767	0.0161742	0.395824	ENST00000281081	ENSG00000151413	NUBPL
ENST00000601752	EX_51_4249767	0.0161742	0.395824	ENST00000617192	ENSG00000070495	JMJD6
ENST00000601752	EX_51_4249767	0.0161742	0.395824	ENST00000530782	ENSG00000154760	SLFN13
ENST00000601752	EX_51_4249767	0.0161742	0.395824	ENST00000338970	ENSG00000188846	RPL14
ENST00000601752	EX_51_4249767	0.0161742	0.395824	ENST00000611770	ENSG00000160991	ORAI2
ENST00000601752	EX_51_4249767	0.0161742	0.395824	ENST00000375846	ENSG00000213694	S1PR3
ENST00000601752	EX_51_4249767	0.0161742	0.395824	ENST00000320443	ENSG00000138380	CARF
ENST00000601752	EX_51_4249767	0.0161742	0.395824	ENST00000596148	ENSG00000181029	TRAPPC5
ENST00000601752	EX_51_4249767	0.0161742	0.395824	ENST00000521647	ENSG00000104368	PLAT
ENST00000601752	EX_51_4249767	0.0161742	0.395824	ENST00000590843	ENSG00000085415	SEH1L
ENST00000601752	EX_51_4249767	0.0161742	0.395824	ENST00000564158	ENSG00000159433	STARD9
ENST00000601752	EX_51_4249767	0.0161742	0.395824	ENST00000332853	ENSG00000165633	VSTM4
ENST00000601752	EX_51_4249767	0.0161742	0.395824	ENST00000573603	ENSG00000181222	POLR2A
ENST00000601752	EX_51_4249767	0.0161742	0.395824	ENST00000480829	ENSG00000148357	HMCN2
ENST00000601752	EX_51_4249767	0.0161742	0.395824	ENST00000561981	ENSG00000260230	FRRS1L
ENST00000601752	EX_51_4249767	0.0161742	0.395824	ENST00000591226	ENSG00000167460	TPM4
ENST00000601752	EX_51_4249767	0.0161742	0.395824	ENST00000542635	ENSG00000154760	SLFN13
ENST00000601752	EX_51_4249767	0.0161742	0.395824	ENST00000258711	ENSG00000136213	CHST12
ENST00000601752	EX_51_4249767	0.0161742	0.395824	ENST00000356338	ENSG00000197535	MYO5A
ENST00000601752	EX_51_4249767	0.0161742	0.395824	ENST00000302060	ENSG00000170464	DNAJC18
ENST00000601752	EX_51_4249767	0.0161742	0.395824	ENST00000483404	ENSG00000059588	TARBP1
ENST00000601752	EX_51_4249767	0.0161742	0.395824	ENST00000194097	ENSG00000249437	NAIP
ENST00000601752	EX_51_4249767	0.0161742	0.395824	ENST00000423807	ENSG00000187024	PTRH1
ENST00000601752	EX_51_4249767	0.0161742	0.395824	ENST00000333407	ENSG00000133477	FAM83F
ENST00000601752	EX_51_4249767	0.0161742	0.395824	ENST00000449886	ENSG00000169155	ZBTB43
ENST00000601752	EX_51_4249767	0.0161742	0.395824	ENST00000397226	ENSG00000218739	CEBPZOS
ENST00000601752	EX_51_4249767	0.0161742	0.395824	ENST00000613858	ENSG00000197535	MYO5A
ENST00000601752	EX_51_4249767	0.0161742	0.395824	ENST00000337400	ENSG00000112033	PPARD
ENST00000601752	EX_51_4249767	0.0161742	0.395824	ENST00000261434	ENSG00000121897	LIAS
ENST00000601752	EX_51_4249767	0.0161742	0.395824	ENST00000222800	ENSG00000106077	ABHD11
ENST00000601752	EX_51_4249767	0.0161742	0.395824	ENST00000639614	ENSG00000121897	LIAS
ENST00000601752	EX_51_4249767	0.0161742	0.395824	ENST00000630771	ENSG00000060339	CCAR1
ENST00000601752	EX_51_4249767	0.0161742	0.395824	ENST00000592222	ENSG00000064932	SBNO2
ENST00000601752	EX_51_4249767	0.0161742	0.395824	ENST00000306085	ENSG00000169871	TRIM56
ENST00000601752	EX_51_4249767	0.0161742	0.395824	ENST00000640888	ENSG00000121897	LIAS
ENST00000601752	EX_51_4249767	0.0161742	0.395824	ENST00000232564	ENSG00000114450	GNB4
ENST00000601752	EX_51_4249767	0.0161742	0.395824	ENST00000568493	ENSG00000159433	STARD9
ENST00000601752	EX_51_4249767	0.0161742	0.395824	ENST00000638451	ENSG00000121897	LIAS
ENST00000601752	EX_51_4249767	0.0161742	0.395824	ENST00000370205	ENSG00000172339	ALG14
ENST00000601752	EX_51_4249767	0.0161742	0.395824	ENST00000574490	ENSG00000129245	FXR2
ENST00000601752	EX_51_4249767	0.0161742	0.395824	ENST00000397333	ENSG00000185163	DDX51
ENST00000601752	EX_51_4249767	0.0161742	0.395824	ENST00000338758	ENSG00000188677	PARVB
ENST00000601752	EX_51_4249767	0.0161742	0.395824	ENST00000462829	ENSG00000185163	DDX51
ENST00000601752	EX_51_4249767	0.0161742	0.395824	ENST00000515580	ENSG00000001084	GCLC
ENST00000601752	EX_51_4249767	0.0161742	0.395824	ENST00000264658	ENSG00000108306	FBXL20
ENST00000601752	EX_51_4249767	0.0161742	0.395824	ENST00000497403	ENSG00000134317	GRHL1
ENST00000601752	EX_51_4249767	0.0161742	0.395824	ENST00000474104	ENSG00000163214	DHX57
ENST00000601752	EX_51_4249767	0.0161742	0.395824	ENST00000426173	ENSG00000150967	ABCB9
ENST00000601752	EX_51_4249767	0.0161742	0.395824	ENST00000558194	ENSG00000180304	OAZ2
ENST00000601752	EX_51_4249767	0.0161742	0.395824	ENST00000515834	ENSG00000146063	TRIM41
ENST00000601752	EX_51_4249767	0.0161742	0.395824	ENST00000539605	ENSG00000176915	ANKLE2
ENST00000601752	EX_51_4249767	0.0161742	0.395824	ENST00000576360	ENSG00000170175	CHRNB1
ENST00000601752	EX_51_4249767	0.0161742	0.395824	ENST00000489615	ENSG00000152061	RABGAP1L
ENST00000601752	EX_51_4249767	0.0161742	0.395824	ENST00000315147	ENSG00000249437	NAIP
ENST00000601752	EX_51_4249767	0.0161742	0.395824	ENST00000301452	ENSG00000167769	ACER1
ENST00000601752	EX_51_4249767	0.0161742	0.395824	ENST00000341935	ENSG00000112486	CCR6
ENST00000601752	EX_51_4249767	0.0161742	0.395824	ENST00000371410	ENSG00000101882	NKAP
ENST00000601752	EX_51_4249767	0.0161742	0.395824	ENST00000564238	ENSG00000167523	SPATA33
ENST00000601752	EX_51_4249767	0.0161742	0.395824	ENST00000257904	ENSG00000135446	CDK4
ENST00000601752	EX_51_4249767	0.0161742	0.395824	ENST00000483414	ENSG00000106683	LIMK1
ENST00000601752	EX_51_4249767	0.0161742	0.395824	ENST00000617388	ENSG00000163596	ICA1L
ENST00000601752	EX_51_4249767	0.0161742	0.395824	ENST00000521198	ENSG00000104205	SGK3
ENST00000601752	EX_51_4249767	0.0161742	0.395824	ENST00000257408	ENSG00000134962	KLB
ENST00000601752	EX_51_4249767	0.0161742	0.395824	ENST00000519289	ENSG00000270024	C8orf44-SGK3
ENST00000601752	EX_51_4249767	0.0161742	0.395824	ENST00000330676	ENSG00000185561	TLCD2
ENST00000601752	EX_51_4249767	0.0161742	0.395824	ENST00000526861	ENSG00000154760	SLFN13
ENST00000601752	EX_51_4249767	0.0161742	0.395824	ENST00000503719	ENSG00000249437	NAIP
ENST00000601752	EX_51_4249767	0.0161742	0.395824	ENST00000556772	ENSG00000133961	NUMB
ENST00000601752	EX_51_4249767	0.0161742	0.395824	ENST00000534689	ENSG00000154760	SLFN13
ENST00000601752	EX_51_4249767	0.0161742	0.395824	ENST00000402297	ENSG00000218739	CEBPZOS
ENST00000601752	EX_51_4249767	0.0161742	0.395824	ENST00000336564	ENSG00000124444	ZNF576
ENST00000601752	EX_51_4249767	0.0161742	0.395824	ENST00000306071	ENSG00000170175	CHRNB1
ENST00000601752	EX_51_4249767	0.0161742	0.395824	ENST00000490998	ENSG00000124357	NAGK
ENST00000601752	EX_51_4249767	0.0161742	0.395824	ENST00000607772	ENSG00000153721	CNKSR3
ENST00000601752	EX_51_4249767	0.0161742	0.395824	ENST00000399151	ENSG00000142197	DOPEY2
ENST00000601752	EX_51_4249767	0.0161742	0.395824	ENST00000222249	ENSG00000105642	KCNN1
ENST00000601752	EX_51_4249767	0.0161742	0.395824	ENST00000358212	ENSG00000197535	MYO5A
ENST00000601752	EX_51_4249767	0.0161742	0.395824	ENST00000399233	ENSG00000197535	MYO5A
ENST00000601752	EX_51_4249767	0.0161742	0.395824	ENST00000574295	ENSG00000167193	CRK
ENST00000601752	EX_51_4249767	0.0161742	0.395824	ENST00000623724	ENSG00000161405	IKZF3
ENST00000601752	EX_51_4249767	0.0161742	0.395824	ENST00000597928	ENSG00000130307	USHBP1
ENST00000601752	EX_51_4249767	0.0161742	0.395824	ENST00000350498	ENSG00000106244	PDAP1
ENST00000601752	EX_51_4249767	0.0161742	0.395824	ENST00000399942	ENSG00000174007	CEP19
ENST00000601752	EX_51_4249767	0.0161742	0.395824	ENST00000582693	ENSG00000265491	RNF115
ENST00000601752	EX_51_4249767	0.0161742	0.395824	ENST00000343813	ENSG00000116237	ICMT
ENST00000601752	EX_51_4249767	0.0161742	0.395824	ENST00000372977	ENSG00000137413	TAF8
ENST00000601752	EX_51_4249767	0.0161742	0.395824	ENST00000340533	ENSG00000166347	CYB5A
ENST00000601752	EX_51_4249767	0.0161742	0.395824	ENST00000595529	ENSG00000090006	LTBP4
ENST00000601752	EX_51_4249767	0.0161742	0.395824	ENST00000381846	ENSG00000121897	LIAS
ENST00000601752	EX_51_4249767	0.0161742	0.395824	ENST00000597852	ENSG00000104894	CD37
ENST00000601752	EX_51_4249767	0.0161742	0.395824	ENST00000332592	ENSG00000150401	DCUN1D2
ENST00000601752	EX_51_4249767	0.0161742	0.395824	ENST00000265872	ENSG00000060339	CCAR1
ENST00000601752	EX_51_4249767	0.0161742	0.395824	ENST00000597922	ENSG00000118620	ZNF430
ENST00000601752	EX_51_4249767	0.0161742	0.395824	ENST00000495707	ENSG00000196584	XRCC2
ENST00000601752	EX_51_4249767	0.0161742	0.395824	ENST00000429587	ENSG00000130921	C12orf65
ENST00000601752	EX_51_4249767	0.0161742	0.395824	ENST00000479978	ENSG00000100395	L3MBTL2
ENST00000601752	EX_51_4249767	0.0161742	0.395824	ENST00000484624	ENSG00000196275	GTF2IRD2
ENST00000601752	EX_51_4249767	0.0161742	0.395824	ENST00000532312	ENSG00000172273	HINFP
ENST00000601752	EX_51_4249767	0.0161742	0.395824	ENST00000315251	ENSG00000016391	CHDH
ENST00000601752	EX_51_4249767	0.0161742	0.395824	ENST00000620609	ENSG00000275023	MLLT6
ENST00000601752	EX_51_4249767	0.0161742	0.395824	ENST00000445478	ENSG00000070495	JMJD6
ENST00000601752	EX_51_4249767	0.0161742	0.395824	ENST00000459629	ENSG00000105778	AVL9
ENST00000601752	EX_51_4249767	0.0161742	0.395824	ENST00000436236	ENSG00000163527	STT3B
ENST00000601752	EX_51_4249767	0.0161742	0.395824	ENST00000553607	ENSG00000149922	TBX6
ENST00000601752	EX_51_4249767	0.0161742	0.395824	ENST00000321442	ENSG00000164466	SFXN1
ENST00000601752	EX_51_4249767	0.0161742	0.395824	ENST00000437775	ENSG00000106077	ABHD11
ENST00000601752	EX_51_4249767	0.0161742	0.395824	ENST00000458339	ENSG00000106077	ABHD11
ENST00000601752	EX_51_4249767	0.0161742	0.395824	ENST00000568692	ENSG00000103197	TSC2
ENST00000601752	EX_51_4249767	0.0161742	0.395824	ENST00000392237	ENSG00000163596	ICA1L
ENST00000601752	EX_51_4249767	0.0161742	0.395824	ENST00000263256	ENSG00000100418	DESI1
ENST00000601752	EX_51_4249767	0.0161742	0.395824	ENST00000547697	ENSG00000050438	SLC4A8
ENST00000601752	EX_51_4249767	0.0161742	0.395824	ENST00000339464	ENSG00000188064	WNT7B
ENST00000601752	EX_51_4249767	0.0161742	0.395824	ENST00000367088	ENSG00000146425	DYNLT1
ENST00000601752	EX_51_4249767	0.0161742	0.395824	ENST00000601309	ENSG00000105323	HNRNPUL1
ENST00000601752	EX_51_4249767	0.0161742	0.395824	ENST00000404938	ENSG00000004846	ABCB5
ENST00000601752	EX_51_4249767	0.0161742	0.395824	ENST00000299550	ENSG00000166436	TRIM66
ENST00000601752	EX_51_4249767	0.0161742	0.395824	ENST00000296734	ENSG00000164294	GPX8
ENST00000601752	EX_51_4249767	0.0161742	0.395824	ENST00000436693	ENSG00000174130	TLR6
ENST00000601752	EX_51_4249767	0.0161742	0.395824	ENST00000222803	ENSG00000106080	FKBP14
ENST00000601752	EX_51_4249767	0.0161742	0.395824	ENST00000504447	ENSG00000145868	FBXO38
ENST00000601752	EX_51_4249767	0.0161742	0.395824	ENST00000595527	ENSG00000105197	TIMM50
ENST00000601752	EX_51_4249767	0.0161742	0.395824	ENST00000541475	ENSG00000076053	RBM7
ENST00000601752	EX_51_4249767	0.0161742	0.395824	ENST00000314442	ENSG00000135124	P2RX4
ENST00000601752	EX_51_4249767	0.0161742	0.395824	ENST00000409690	ENSG00000174007	CEP19
ENST00000601752	EX_51_4249767	0.0161742	0.395824	ENST00000340169	ENSG00000121897	LIAS
ENST00000601752	EX_51_4249767	0.0161742	0.395824	ENST00000492112	ENSG00000188529	SRSF10
ENST00000601752	EX_51_4249767	0.0161742	0.395824	ENST00000423557	ENSG00000136634	IL10
ENST00000601752	EX_51_4249767	0.0161742	0.395824	ENST00000449592	ENSG00000188735	TMEM120B
ENST00000601752	EX_51_4249767	0.0161742	0.395824	ENST00000294485	ENSG00000162490	DRAXIN
ENST00000601752	EX_51_4249767	0.0161742	0.395824	ENST00000392064	ENSG00000152061	RABGAP1L
ENST00000601752	EX_51_4249767	0.0161742	0.395824	ENST00000398823	ENSG00000138036	DYNC2LI1
ENST00000601752	EX_51_4249767	0.0161742	0.395824	ENST00000501412	ENSG00000127314	RAP1B
ENST00000601752	EX_51_4249767	0.0161742	0.395824	ENST00000520976	ENSG00000104205	SGK3
ENST00000601752	EX_51_4249767	0.0161742	0.395824	ENST00000561213	ENSG00000103855	CD276
ENST00000601752	EX_51_4249767	0.0161742	0.395824	ENST00000318336	ENSG00000156413	FUT6
ENST00000601752	EX_51_4249767	0.0161742	0.395824	ENST00000264968	ENSG00000071073	MGAT4A
ENST00000601752	EX_51_4249767	0.0161742	0.395824	ENST00000324306	ENSG00000106261	ZKSCAN1
ENST00000601752	EX_51_4249767	0.0161742	0.395824	ENST00000445782	ENSG00000173272	MZT2A
ENST00000601752	EX_51_4249767	0.0161742	0.395824	ENST00000592582	ENSG00000085415	SEH1L
ENST00000601752	EX_51_4249767	0.0161742	0.395824	ENST00000379887	ENSG00000166233	ARIH1
ENST00000601752	EX_51_4249767	0.0161742	0.395824	ENST00000251527	ENSG00000117868	ESYT2
ENST00000601752	EX_51_4249767	0.0161742	0.395824	ENST00000374193	ENSG00000148225	WDR31
ENST00000601752	EX_51_4249767	0.0161742	0.395824	ENST00000355264	ENSG00000185009	AP3M1
ENST00000601752	EX_51_4249767	0.0161742	0.395824	ENST00000620510	ENSG00000106261	ZKSCAN1
ENST00000601752	EX_51_4249767	0.0161742	0.395824	ENST00000482979	ENSG00000106261	ZKSCAN1
ENST00000601752	EX_51_4249767	0.0161742	0.395824	ENST00000530934	ENSG00000172613	RAD9A
ENST00000601752	EX_51_4249767	0.0161742	0.395824	ENST00000418681	ENSG00000151413	NUBPL
ENST00000601752	EX_51_4249767	0.0161742	0.395824	ENST00000533791	ENSG00000154760	SLFN13
ENST00000601752	EX_51_4249767	0.0161742	0.395824	ENST00000345714	ENSG00000104205	SGK3
ENST00000601752	EX_51_4249767	0.0161742	0.395824	ENST00000433028	ENSG00000183765	CHEK2
ENST00000601752	EX_51_4249767	0.0161742	0.395824	ENST00000356387	ENSG00000160991	ORAI2
ENST00000601752	EX_51_4249767	0.0161742	0.395824	ENST00000375856	ENSG00000185950	IRS2
ENST00000601752	EX_51_4249767	0.0161742	0.395824	ENST00000377270	ENSG00000165060	FXN
ENST00000601752	EX_51_4249767	0.0161742	0.395824	ENST00000614987	ENSG00000100784	RPS6KA5
ENST00000601752	EX_51_4249767	0.0161742	0.395824	ENST00000529689	ENSG00000137500	CCDC90B
ENST00000601752	EX_51_4249767	0.0161742	0.395824	ENST00000574773	ENSG00000167723	TRPV3
ENST00000601752	EX_51_4249767	0.0161742	0.395824	ENST00000231188	ENSG00000113262	GRM6
ENST00000601752	EX_51_4249767	0.0161742	0.395824	ENST00000470068	ENSG00000170160	CCDC144A
ENST00000601752	EX_51_4249767	0.0161742	0.395824	ENST00000357419	ENSG00000106077	ABHD11
ENST00000601752	EX_51_4249767	0.0161742	0.395824	ENST00000599056	ENSG00000170949	ZNF160
ENST00000601752	EX_51_4249767	0.0161742	0.395824	ENST00000374012	ENSG00000025293	PHF20
ENST00000601752	EX_51_4249767	0.0161742	0.395824	ENST00000237536	ENSG00000149639	SOGA1
ENST00000601752	EX_51_4249767	0.0161742	0.395824	ENST00000557958	ENSG00000130164	LDLR
ENST00000601752	EX_51_4249767	0.0161742	0.395824	ENST00000316586	ENSG00000115694	STK25
ENST00000601752	EX_51_4249767	0.0161742	0.395824	ENST00000534754	ENSG00000137642	SORL1
ENST00000601752	EX_51_4249767	0.0161742	0.395824	ENST00000260408	ENSG00000137845	ADAM10
ENST00000601752	EX_51_4249767	0.0161742	0.395824	ENST00000319863	ENSG00000177225	GATD1
ENST00000601752	EX_51_4249767	0.0161742	0.395824	ENST00000638430	ENSG00000121897	LIAS
ENST00000601752	EX_51_4249767	0.0161742	0.395824	ENST00000562446	ENSG00000103544	C16orf62
ENST00000601752	EX_51_4249767	0.0161742	0.395824	ENST00000615230	ENSG00000049249	TNFRSF9
ENST00000601752	EX_51_4249767	0.0161742	0.395824	ENST00000419060	ENSG00000187024	PTRH1
ENST00000601752	EX_51_4249767	0.0161742	0.395824	ENST00000559228	ENSG00000128923	MINDY2
ENST00000601752	EX_51_4249767	0.0161742	0.395824	ENST00000600878	ENSG00000105197	TIMM50
ENST00000601752	EX_51_4249767	0.0161742	0.395824	ENST00000489711	ENSG00000163406	SLC15A2
ENST00000601752	EX_51_4249767	0.0161742	0.395824	ENST00000398970	ENSG00000167193	CRK
ENST00000601752	EX_51_4249767	0.0161742	0.395824	ENST00000370799	ENSG00000156531	PHF6
ENST00000601752	EX_51_4249767	0.0161742	0.395824	ENST00000613299	ENSG00000105392	CRX
ENST00000601752	EX_51_4249767	0.0161742	0.395824	ENST00000253233	ENSG00000130921	C12orf65
ENST00000601752	EX_51_4249767	0.0161742	0.395824	ENST00000517649	ENSG00000249437	NAIP
ENST00000601752	EX_51_4249767	0.0161742	0.395824	ENST00000560386	ENSG00000134146	DPH6
ENST00000601752	EX_51_4249767	0.0161742	0.395824	ENST00000640816	ENSG00000121897	LIAS
ENST00000601752	EX_51_4249767	0.0161742	0.395824	ENST00000610672	ENSG00000148297	MED22
ENST00000601752	EX_51_4249767	0.0161742	0.395824	ENST00000574824	ENSG00000141485	SLC13A5
ENST00000601752	EX_51_4249767	0.0161742	0.395824	ENST00000568900	ENSG00000169682	SPNS1
ENST00000601752	EX_51_4249767	0.0161742	0.395824	ENST00000354286	ENSG00000177225	GATD1
ENST00000601752	EX_51_4249767	0.0161742	0.395824	ENST00000342607	ENSG00000188735	TMEM120B
ENST00000601752	EX_51_4249767	0.0161742	0.395824	ENST00000380155	ENSG00000169895	SYAP1
ENST00000601752	EX_51_4249767	0.0161742	0.395824	ENST00000221996	ENSG00000105392	CRX
ENST00000601752	EX_51_4249767	0.0161742	0.395824	ENST00000402157	ENSG00000166436	TRIM66
ENST00000601752	EX_51_4249767	0.0161742	0.395824	ENST00000355086	ENSG00000196935	SRGAP1
ENST00000601752	EX_51_4249767	0.0161742	0.395824	ENST00000524754	ENSG00000156413	FUT6
ENST00000601752	EX_51_4249767	0.0161742	0.395824	ENST00000312990	ENSG00000135446	CDK4
ENST00000601752	EX_51_4249767	0.0161742	0.395824	ENST00000512907	ENSG00000039319	ZFYVE16
ENST00000601752	EX_51_4249767	0.0161742	0.395824	ENST00000308580	ENSG00000138594	TMOD3
ENST00000601752	EX_51_4249767	0.0161742	0.395824	ENST00000538183	ENSG00000112096	SOD2
ENST00000601752	EX_51_4249767	0.0161742	0.395824	ENST00000461701	ENSG00000110046	ATG2A
ENST00000601752	EX_51_4249767	0.0161742	0.395824	ENST00000630479	ENSG00000151014	NOCT
ENST00000601752	EX_51_4249767	0.0161742	0.395824	ENST00000280612	ENSG00000151012	SLC7A11
ENST00000601752	EX_51_4249767	0.0161742	0.395824	ENST00000453168	ENSG00000163527	STT3B
ENST00000601752	EX_51_4249767	0.0161742	0.395824	ENST00000369682	ENSG00000130827	PLXNA3
ENST00000601752	EX_51_4249767	0.0161742	0.395824	ENST00000356454	ENSG00000198142	SOWAHC
ENST00000601752	EX_51_4249767	0.0161742	0.395824	ENST00000340855	ENSG00000010404	IDS
ENST00000601752	EX_51_4249767	0.0161742	0.395824	ENST00000641113	ENSG00000185385	OR7A17
ENST00000601752	EX_51_4249767	0.0161742	0.395824	ENST00000575379	ENSG00000170175	CHRNB1
ENST00000601752	EX_51_4249767	0.0161742	0.395824	ENST00000599719	ENSG00000105323	HNRNPUL1
ENST00000601752	EX_51_4249767	0.0161742	0.395824	ENST00000438444	ENSG00000106603	COA1
ENST00000601752	EX_51_4249767	0.0161742	0.395824	ENST00000527106	ENSG00000156413	FUT6
ENST00000601752	EX_51_4249767	0.0161742	0.395824	ENST00000535170	ENSG00000106261	ZKSCAN1
ENST00000601752	EX_51_4249767	0.0161742	0.395824	ENST00000397602	ENSG00000214128	TMEM213
ENST00000601752	EX_51_4249767	0.0161742	0.395824	ENST00000366329	ENSG00000130921	C12orf65
ENST00000601752	EX_51_4249767	0.0161742	0.395824	ENST00000429604	ENSG00000170949	ZNF160
ENST00000601752	EX_51_4249767	0.0161742	0.395824	ENST00000402929	ENSG00000135100	HNF1A
ENST00000601752	EX_51_4249767	0.0161742	0.395824	ENST00000474031	ENSG00000171346	KRT15
ENST00000601752	EX_51_4249767	0.0161742	0.395824	ENST00000343255	ENSG00000188529	SRSF10
ENST00000601752	EX_51_4249767	0.0161742	0.395824	ENST00000601421	ENSG00000170949	ZNF160
ENST00000601752	EX_51_4249767	0.0161742	0.395824	ENST00000346872	ENSG00000161405	IKZF3
ENST00000601752	EX_51_4249767	0.0161742	0.395824	ENST00000485841	ENSG00000188529	SRSF10
ENST00000601752	EX_51_4249767	0.0161742	0.395824	ENST00000349984	ENSG00000112486	CCR6
ENST00000601752	EX_51_4249767	0.0161742	0.395824	ENST00000487239	ENSG00000084774	CAD
ENST00000601752	EX_51_4249767	0.0161742	0.395824	ENST00000263372	ENSG00000099337	KCNK6
ENST00000601752	EX_51_4249767	0.0161742	0.395824	ENST00000497113	ENSG00000116288	PARK7
ENST00000601752	EX_51_4249767	0.0161742	0.395824	ENST00000528217	ENSG00000160613	PCSK7
ENST00000601752	EX_51_4249767	0.0161742	0.395824	ENST00000378331	ENSG00000152455	SUV39H2
ENST00000601752	EX_51_4249767	0.0161742	0.395824	ENST00000636110	ENSG00000117713	ARID1A
ENST00000601752	EX_51_4249767	0.0161742	0.395824	ENST00000359114	ENSG00000273899	NOL12
ENST00000601752	EX_51_4249767	0.0161742	0.395824	ENST00000261560	ENSG00000118620	ZNF430
ENST00000601752	EX_51_4249767	0.0161742	0.395824	ENST00000590883	ENSG00000105613	MAST1
ENST00000601752	EX_51_4249767	0.0161742	0.395824	ENST00000506123	ENSG00000164294	GPX8
ENST00000601752	EX_51_4249767	0.0161742	0.395824	ENST00000400926	ENSG00000112486	CCR6
ENST00000601752	EX_51_4249767	0.0161742	0.395824	ENST00000595464	ENSG00000134830	C5AR2
ENST00000601752	EX_51_4249767	0.0161742	0.395824	ENST00000493260	ENSG00000105443	CYTH2
ENST00000601752	EX_51_4249767	0.0161742	0.395824	ENST00000465090	ENSG00000153832	FBXO36
ENST00000601752	EX_51_4249767	0.0161742	0.395824	ENST00000396596	ENSG00000104205	SGK3
ENST00000601752	EX_51_4249767	0.0161742	0.395824	ENST00000511248	ENSG00000132356	PRKAA1
ENST00000601752	EX_51_4249767	0.0161742	0.395824	ENST00000354500	ENSG00000083067	TRPM3
ENST00000601752	EX_51_4249767	0.0161742	0.395824	ENST00000393939	ENSG00000173805	HAP1
ENST00000601752	EX_51_4249767	0.0161742	0.395824	ENST00000285013	ENSG00000154760	SLFN13
ENST00000601752	EX_51_4249767	0.0161742	0.395824	ENST00000514271	ENSG00000130779	CLIP1
ENST00000601752	EX_51_4249767	0.0161742	0.395824	ENST00000399824	ENSG00000187860	CCDC157
ENST00000601752	EX_51_4249767	0.0161742	0.395824	ENST00000442682	ENSG00000214128	TMEM213
ENST00000601752	EX_51_4249767	0.0161742	0.395824	ENST00000399231	ENSG00000197535	MYO5A
ENST00000601752	EX_51_4249767	0.0161742	0.395824	ENST00000502489	ENSG00000133401	PDZD2
ENST00000601752	EX_51_4249767	0.0161742	0.395824	ENST00000418871	ENSG00000170949	ZNF160
ENST00000601752	EX_51_4249767	0.0161742	0.395824	ENST00000522398	ENSG00000104205	SGK3
ENST00000601752	EX_51_4249767	0.0161742	0.395824	ENST00000423527	ENSG00000163527	STT3B
ENST00000601752	EX_51_4249767	0.0161742	0.395824	ENST00000486253	ENSG00000140553	UNC45A
ENST00000601752	EX_51_4249767	0.0161742	0.395824	ENST00000392845	ENSG00000169359	SLC33A1
ENST00000601752	EX_51_4249767	0.0161742	0.395824	ENST00000637168	ENSG00000141837	CACNA1A
ENST00000601752	EX_51_4249767	0.0161742	0.395824	ENST00000328963	ENSG00000089041	P2RX7
ENST00000601752	EX_51_4249767	0.0161742	0.395824	ENST00000233190	ENSG00000023228	NDUFS1
ENST00000601752	EX_51_4249767	0.0161742	0.395824	ENST00000564068	ENSG00000140365	COMMD4
ENST00000601752	EX_51_4249767	0.0161742	0.395824	ENST00000494209	ENSG00000172113	NME6
ENST00000601752	EX_51_4249767	0.0161742	0.395824	ENST00000272645	ENSG00000144231	POLR2D
ENST00000601752	EX_51_4249767	0.0161742	0.395824	ENST00000378509	ENSG00000205060	SLC35B4
ENST00000601752	EX_51_4249767	0.0161742	0.395824	ENST00000389005	ENSG00000074356	NCBP3
ENST00000601752	EX_51_4249767	0.0161742	0.395824	ENST00000369981	ENSG00000196586	MYO6
ENST00000601752	EX_51_4249767	0.0161742	0.395824	ENST00000493868	ENSG00000082438	COBLL1
ENST00000601752	EX_51_4249767	0.0161742	0.395824	ENST00000295958	ENSG00000163683	SMIM14
ENST00000601752	EX_51_4249767	0.0161742	0.395824	ENST00000311128	ENSG00000174839	DENND6A
ENST00000601752	EX_51_4249767	0.0161742	0.395824	ENST00000637625	ENSG00000141837	CACNA1A
ENST00000601752	EX_51_4249767	0.0161742	0.395824	ENST00000478730	ENSG00000160991	ORAI2
ENST00000601752	EX_51_4249767	0.0161742	0.395824	ENST00000552888	ENSG00000151413	NUBPL
ENST00000601752	EX_51_4249767	0.0161742	0.395824	ENST00000582081	ENSG00000108854	SMURF2
ENST00000601752	EX_51_4249767	0.0161742	0.395824	ENST00000399442	ENSG00000205758	CRYZL1
ENST00000601752	EX_51_4249767	0.0161742	0.395824	ENST00000480615	ENSG00000144028	SNRNP200
ENST00000601752	EX_51_4249767	0.0161742	0.395824	ENST00000497897	ENSG00000106077	ABHD11
ENST00000601752	EX_51_4249767	0.0161742	0.395824	ENST00000369936	ENSG00000116299	KIAA1324
ENST00000601752	EX_51_4249767	0.0161742	0.395824	ENST00000553894	ENSG00000198208	RPS6KL1
ENST00000601752	EX_51_4249767	0.0161742	0.395824	ENST00000620295	ENSG00000054523	KIF1B
ENST00000601752	EX_51_4249767	0.0161742	0.395824	ENST00000474114	ENSG00000141959	PFKL
ENST00000601752	EX_51_4249767	0.0161742	0.395824	ENST00000377081	ENSG00000054523	KIF1B
ENST00000601752	EX_51_4249767	0.0161742	0.395824	ENST00000377086	ENSG00000054523	KIF1B
ENST00000601752	EX_51_4249767	0.0161742	0.395824	ENST00000375403	ENSG00000150401	DCUN1D2
ENST00000601752	EX_51_4249767	0.0161742	0.395824	ENST00000359047	ENSG00000119121	TRPM6
ENST00000601752	EX_51_4249767	0.0161742	0.395824	ENST00000378383	ENSG00000102531	FNDC3A
ENST00000601752	EX_51_4249767	0.0161742	0.395824	ENST00000554644	ENSG00000011114	BTBD7
ENST00000601752	EX_51_4249767	0.0161742	0.395824	ENST00000373510	ENSG00000160062	ZBTB8A
ENST00000601752	EX_51_4249767	0.0161742	0.395824	ENST00000547839	ENSG00000151413	NUBPL
ENST00000601752	EX_51_4249767	0.0161742	0.395824	ENST00000341761	ENSG00000148225	WDR31
ENST00000601752	EX_51_4249767	0.0161742	0.395824	ENST00000369985	ENSG00000196586	MYO6
ENST00000601752	EX_51_4249767	0.0161742	0.395824	ENST00000369851	ENSG00000065135	GNAI3
ENST00000558443	EX_11_3424603	0.0212939	0.390331	ENST00000238146	ENSG00000111364	DDX55
ENST00000558443	EX_11_3424603	0.0212939	0.390331	ENST00000526381	ENSG00000136002	ARHGEF4
ENST00000558443	EX_11_3424603	0.0212939	0.390331	ENST00000421670	ENSG00000111364	DDX55
ENST00000558443	EX_11_3424603	0.0212939	0.390331	ENST00000260276	ENSG00000137720	C11orf1
ENST00000558443	EX_11_3424603	0.0212939	0.390331	ENST00000482327	ENSG00000010318	PHF7
ENST00000558443	EX_11_3424603	0.0212939	0.390331	ENST00000488657	ENSG00000152292	SH2D6
ENST00000558443	EX_11_3424603	0.0212939	0.390331	ENST00000394022	ENSG00000136828	RALGPS1
ENST00000558443	EX_11_3424603	0.0212939	0.390331	ENST00000361124	ENSG00000198885	ITPRIPL1
ENST00000558443	EX_11_3424603	0.0212939	0.390331	ENST00000513442	ENSG00000113303	BTNL8
ENST00000558443	EX_11_3424603	0.0212939	0.390331	ENST00000413988	ENSG00000283632	EXOC3L2
ENST00000558443	EX_11_3424603	0.0212939	0.390331	ENST00000470110	ENSG00000197162	ZNF785
ENST00000558443	EX_11_3424603	0.0212939	0.390331	ENST00000271375	ENSG00000213064	SFT2D2
ENST00000558443	EX_11_3424603	0.0212939	0.390331	ENST00000460745	ENSG00000168065	SLC22A11
ENST00000558443	EX_11_3424603	0.0212939	0.390331	ENST00000578726	ENSG00000141337	ARSG
ENST00000558443	EX_11_3424603	0.0212939	0.390331	ENST00000292579	ENSG00000196150	ZNF250
ENST00000558443	EX_11_3424603	0.0212939	0.390331	ENST00000505126	ENSG00000113303	BTNL8
ENST00000558443	EX_11_3424603	0.0212939	0.390331	ENST00000487651	ENSG00000146828	SLC12A9
ENST00000558443	EX_11_3424603	0.0212939	0.390331	ENST00000514448	ENSG00000113303	BTNL8
ENST00000558443	EX_11_3424603	0.0212939	0.390331	ENST00000490517	ENSG00000171962	DRC3
ENST00000558443	EX_11_3424603	0.0212939	0.390331	ENST00000445217	ENSG00000188227	ZNF793
ENST00000558443	EX_11_3424603	0.0212939	0.390331	ENST00000368985	ENSG00000163131	CTSS
ENST00000558443	EX_11_3424603	0.0212939	0.390331	ENST00000383263	ENSG00000184984	CHRM5
ENST00000558443	EX_11_3424603	0.0212939	0.390331	ENST00000577202	ENSG00000171962	DRC3
ENST00000558443	EX_11_3424603	0.0212939	0.390331	ENST00000294353	ENSG00000162378	ZYG11B
ENST00000558443	EX_11_3424603	0.0212939	0.390331	ENST00000617192	ENSG00000070495	JMJD6
ENST00000558443	EX_11_3424603	0.0212939	0.390331	ENST00000473145	ENSG00000010318	PHF7
ENST00000558443	EX_11_3424603	0.0212939	0.390331	ENST00000378845	ENSG00000183049	CAMK1D
ENST00000558443	EX_11_3424603	0.0212939	0.390331	ENST00000577226	ENSG00000109118	PHF12
ENST00000558443	EX_11_3424603	0.0212939	0.390331	ENST00000469800	ENSG00000152292	SH2D6
ENST00000558443	EX_11_3424603	0.0212939	0.390331	ENST00000550867	ENSG00000139636	LMBR1L
ENST00000558443	EX_11_3424603	0.0212939	0.390331	ENST00000392708	ENSG00000134910	STT3A
ENST00000558443	EX_11_3424603	0.0212939	0.390331	ENST00000533815	ENSG00000113303	BTNL8
ENST00000558443	EX_11_3424603	0.0212939	0.390331	ENST00000482587	ENSG00000169905	TOR1AIP2
ENST00000558443	EX_11_3424603	0.0212939	0.390331	ENST00000406041	ENSG00000170634	ACYP2
ENST00000558443	EX_11_3424603	0.0212939	0.390331	ENST00000215832	ENSG00000100030	MAPK1
ENST00000558443	EX_11_3424603	0.0212939	0.390331	ENST00000509789	ENSG00000120306	CYSTM1
ENST00000558443	EX_11_3424603	0.0212939	0.390331	ENST00000355086	ENSG00000196935	SRGAP1
ENST00000558443	EX_11_3424603	0.0212939	0.390331	ENST00000438444	ENSG00000106603	COA1
ENST00000558443	EX_11_3424603	0.0212939	0.390331	ENST00000509791	ENSG00000166562	SEC11C
ENST00000558443	EX_11_3424603	0.0212939	0.390331	ENST00000478051	ENSG00000168065	SLC22A11
ENST00000558443	EX_11_3424603	0.0212939	0.390331	ENST00000582436	ENSG00000109118	PHF12
ENST00000558443	EX_11_3424603	0.0212939	0.390331	ENST00000389938	ENSG00000152292	SH2D6
ENST00000558443	EX_11_3424603	0.0212939	0.390331	ENST00000549429	ENSG00000139636	LMBR1L
ENST00000558443	EX_11_3424603	0.0212939	0.390331	ENST00000542747	ENSG00000131023	LATS1
ENST00000558443	EX_11_3424603	0.0212939	0.390331	ENST00000445478	ENSG00000070495	JMJD6
ENST00000558443	EX_11_3424603	0.0212939	0.390331	ENST00000379070	ENSG00000101290	CDS2
ENST00000624879	EX_75_8007899	0.0333151	0.214657	ENST00000454147	ENSG00000132164	SLC6A11
ENST00000612833	EX_81_7380119	0.00818559	0.49312	ENST00000429719	ENSG00000188732	FAM221A
ENST00000612833	EX_81_7380119	0.00818559	0.49312	ENST00000398752	ENSG00000152234	ATP5A1
ENST00000612833	EX_81_7380119	0.00818559	0.49312	ENST00000261854	ENSG00000138600	SPPL2A
ENST00000612833	EX_81_7380119	0.00818559	0.49312	ENST00000266671	ENSG00000139289	PHLDA1
ENST00000612833	EX_81_7380119	0.00818559	0.49312	ENST00000615507	ENSG00000166295	ANAPC16
ENST00000612833	EX_81_7380119	0.00818559	0.49312	ENST00000640657	ENSG00000153187	HNRNPU
ENST00000612833	EX_81_7380119	0.00818559	0.49312	ENST00000382044	ENSG00000067369	TP53BP1
ENST00000612833	EX_81_7380119	0.00818559	0.49312	ENST00000301659	ENSG00000167914	GSDMA
ENST00000612833	EX_81_7380119	0.00818559	0.49312	ENST00000547992	ENSG00000135452	TSPAN31
ENST00000612833	EX_81_7380119	0.00818559	0.49312	ENST00000430138	ENSG00000130713	EXOSC2
ENST00000612833	EX_81_7380119	0.00818559	0.49312	ENST00000397149	ENSG00000122692	SMU1
ENST00000612833	EX_81_7380119	0.00818559	0.49312	ENST00000327535	ENSG00000185436	IFNLR1
ENST00000612833	EX_81_7380119	0.00818559	0.49312	ENST00000545748	ENSG00000123358	NR4A1
ENST00000612833	EX_81_7380119	0.00818559	0.49312	ENST00000454295	ENSG00000152939	MARVELD2
ENST00000612833	EX_81_7380119	0.00818559	0.49312	ENST00000306549	ENSG00000171815	PCDHB1
ENST00000612833	EX_81_7380119	0.00818559	0.49312	ENST00000391854	ENSG00000168243	GNG4
ENST00000612833	EX_81_7380119	0.00818559	0.49312	ENST00000406925	ENSG00000242028	HYPK
ENST00000612833	EX_81_7380119	0.00818559	0.49312	ENST00000428457	ENSG00000136205	TNS3
ENST00000612833	EX_81_7380119	0.00818559	0.49312	ENST00000288815	ENSG00000185585	OLFML2A
ENST00000612833	EX_81_7380119	0.00818559	0.49312	ENST00000637318	ENSG00000181090	EHMT1
ENST00000612833	EX_81_7380119	0.00818559	0.49312	ENST00000396444	ENSG00000138592	USP8
ENST00000612833	EX_81_7380119	0.00818559	0.49312	ENST00000402412	ENSG00000179912	R3HDM2
ENST00000612833	EX_81_7380119	0.00818559	0.49312	ENST00000579014	ENSG00000101680	LAMA1
ENST00000612833	EX_81_7380119	0.00818559	0.49312	ENST00000496676	ENSG00000158286	RNF207
ENST00000612833	EX_81_7380119	0.00818559	0.49312	ENST00000267199	ENSG00000139719	VPS33A
ENST00000612833	EX_81_7380119	0.00818559	0.49312	ENST00000361028	ENSG00000158691	ZSCAN12
ENST00000612833	EX_81_7380119	0.00818559	0.49312	ENST00000526405	ENSG00000134955	SLC37A2
ENST00000612833	EX_81_7380119	0.00818559	0.49312	ENST00000459901	ENSG00000144504	ANKMY1
ENST00000612833	EX_81_7380119	0.00818559	0.49312	ENST00000366206	ENSG00000196792	STRN3
ENST00000612833	EX_81_7380119	0.00818559	0.49312	ENST00000473946	ENSG00000128159	TUBGCP6
ENST00000612833	EX_81_7380119	0.00818559	0.49312	ENST00000558189	ENSG00000126775	ATG14
ENST00000612833	EX_81_7380119	0.00818559	0.49312	ENST00000361786	ENSG00000198894	CIPC
ENST00000612833	EX_81_7380119	0.00818559	0.49312	ENST00000487257	ENSG00000174840	PDE12
ENST00000612833	EX_81_7380119	0.00818559	0.49312	ENST00000304177	ENSG00000169609	C15orf40
ENST00000612833	EX_81_7380119	0.00818559	0.49312	ENST00000396987	ENSG00000158669	GPAT4
ENST00000612833	EX_81_7380119	0.00818559	0.49312	ENST00000272091	ENSG00000143751	SDE2
ENST00000612833	EX_81_7380119	0.00818559	0.49312	ENST00000218008	ENSG00000101892	ATP1B4
ENST00000612833	EX_81_7380119	0.00818559	0.49312	ENST00000582693	ENSG00000265491	RNF115
ENST00000612833	EX_81_7380119	0.00818559	0.49312	ENST00000359890	ENSG00000100461	RBM23
ENST00000612833	EX_81_7380119	0.00818559	0.49312	ENST00000587483	ENSG00000108309	RUNDC3A
ENST00000612833	EX_81_7380119	0.00818559	0.49312	ENST00000534609	ENSG00000172243	CLEC7A
ENST00000612833	EX_81_7380119	0.00818559	0.49312	ENST00000586523	ENSG00000152234	ATP5A1
ENST00000612833	EX_81_7380119	0.00818559	0.49312	ENST00000461013	ENSG00000197375	SLC22A5
ENST00000612833	EX_81_7380119	0.00818559	0.49312	ENST00000479945	ENSG00000168291	PDHB
ENST00000612833	EX_81_7380119	0.00818559	0.49312	ENST00000642080	ENSG00000196184	OR10J1
ENST00000612833	EX_81_7380119	0.00818559	0.49312	ENST00000615877	ENSG00000167984	NLRC3
ENST00000612833	EX_81_7380119	0.00818559	0.49312	ENST00000520907	ENSG00000185869	ZNF829
[truncated: 1,035 more rows]
