# Supplementary material for: Differential Expression Profiles and Functional Analysis of Long Non-coding RNAs in Children With Dilated Cardiomyopathy
Source: Front Pediatr. 2021 Feb 4;9:617298. doi: 10.3389/fped.2021.617298 (PMC7891041; doi:10.3389/fped.2021.617298)
Supplement: Supplementary Table 5 — The prediction of co-expression network. [file Table_5.XLSX]

## Sheet: lncRNA_D_VS_C_mre
Accession	pvalues	foldchange	MRE1	MRE2	MRE3	MRE4	MRE5
NONHSAT030138.2	0.042335	0.224431	hsa-miR-8072	hsa-miR-3960	hsa-miR-4532	hsa-miR-4467	hsa-miR-6770-3p
NONHSAT078132.2	0.026349	2.0262	hsa-miR-3689c	hsa-miR-1193	hsa-miR-3650	hsa-miR-3191-3p	hsa-miR-30b-3p
XR_001743451.1	0.0187319	2.45022	hsa-miR-5193	hsa-miR-1343-3p	hsa-miR-6783-3p	hsa-miR-1208	hsa-miR-1972
lnc-GAPT-6:4	0.0229735	3.07771	hsa-miR-3064-5p	hsa-miR-6779-3p	hsa-miR-6804-5p	hsa-miR-6504-5p	hsa-miR-6131
NONHSAT227062.1	0.00083547	2.61484	hsa-miR-3934-3p	hsa-miR-519e-5p	hsa-miR-4521	hsa-miR-339-5p	hsa-miR-515-5p
NONHSAT239567.1	0.0388879	0.247696	hsa-miR-6775-3p	hsa-miR-214-5p	hsa-miR-1291	hsa-miR-663b	hsa-miR-6851-3p
NONHSAT037918.2	0.0411615	4.27825	hsa-miR-212-5p	hsa-miR-6744-3p	hsa-miR-6878-3p	hsa-miR-22-3p	hsa-miR-4757-5p
NONHSAT252866.1	0.0197995	0.298562	hsa-miR-1908-5p	hsa-miR-6787-5p	hsa-miR-663a	hsa-miR-1224-3p	hsa-miR-4758-3p
NONHSAT244478.1	0.00606268	0.22769	hsa-miR-6724-5p	hsa-miR-6872-5p	hsa-miR-6773-5p	hsa-miR-194-5p	hsa-miR-6858-5p
NONHSAT088711.2	0.0460013	2.46713	hsa-miR-6079	hsa-miR-371a-3p	hsa-miR-4290	hsa-miR-6722-5p	hsa-miR-29a-3p
NONHSAT072319.2	0.0322777	4.68607	hsa-miR-4302	hsa-miR-93-3p	hsa-miR-6878-3p	hsa-miR-6884-3p	hsa-miR-4646-5p
XR_001742890.1	0.0232554	0.236909	hsa-miR-4524b-3p	hsa-miR-6808-3p	hsa-miR-6823-3p	hsa-miR-4667-3p	hsa-miR-3194-5p
NONHSAT246393.1	0.0116854	2.23543	hsa-miR-8072	hsa-miR-25-5p	hsa-miR-3960	hsa-miR-6825-5p	hsa-miR-4769-3p
NONHSAT228861.1	0.0322221	0.333063	hsa-miR-5787	hsa-miR-4505	hsa-miR-6508-3p	hsa-miR-504-5p.1	hsa-miR-4260
NONHSAT235504.1	0.00205123	0.131548	hsa-miR-3142	hsa-miR-1245b-5p	hsa-miR-6791-3p	hsa-miR-6750-5p	hsa-miR-764
NONHSAT245847.1	0.0105991	0.391611	hsa-miR-6816-5p	hsa-miR-3196	hsa-miR-4706	hsa-miR-3180-3p	hsa-miR-3180
NONHSAT129177.2	0.0126695	0.426841	hsa-miR-6075	hsa-miR-4632-3p	hsa-miR-6746-3p	hsa-miR-4452	hsa-miR-5693
NONHSAT183401.1	0.0112528	0.442948	hsa-miR-454-3p	hsa-miR-933	hsa-miR-6503-5p	hsa-miR-374c-5p	hsa-miR-4295
NONHSAT043927.2	0.0214756	2.29952	hsa-miR-2116-3p	hsa-miR-4713-5p	hsa-miR-7156-3p	hsa-miR-939-5p	hsa-miR-6734-3p
NONHSAT139001.2	0.044491	2.20433	hsa-miR-3649	hsa-miR-211-3p	hsa-miR-6886-3p	hsa-miR-4288	hsa-miR-938
NONHSAT159264.1	0.0286559	0.465615	hsa-miR-4316	hsa-miR-5009-3p	hsa-miR-1252-5p	hsa-miR-378b	hsa-miR-4671-3p
XR_930766.2	0.0165286	3.26012	hsa-miR-3912-5p	hsa-miR-3614-5p	hsa-miR-6858-3p	hsa-miR-142-3p.1	hsa-miR-6836-3p
NONHSAT243365.1	0.0328089	0.160534	hsa-miR-3679-3p	hsa-miR-501-3p	hsa-miR-205-5p	hsa-miR-4664-5p	hsa-miR-1288-5p
NONHSAT113145.2	0.0309782	0.260633	hsa-miR-760	hsa-miR-4778-3p	hsa-miR-3127-5p	hsa-miR-6822-3p	hsa-miR-125a-3p
NONHSAT169609.1	0.0103323	0.372365	hsa-miR-5700	hsa-miR-4781-3p	hsa-miR-5195-5p	hsa-miR-3158-5p	hsa-miR-345-3p
NR_106964.1	0.0366495	0.427345	hsa-miR-6722-3p	hsa-miR-4269	hsa-miR-8071	hsa-miR-6738-5p	hsa-miR-6782-5p
NONHSAT257600.1	0.042985	0.404246	hsa-miR-7155-3p	hsa-miR-3136-3p	hsa-miR-1199-3p	hsa-miR-3922-3p	hsa-miR-146b-3p
NONHSAT255068.1	0.0303542	0.376397	hsa-miR-4450	hsa-miR-3650	hsa-miR-1301-3p	hsa-miR-491-5p	hsa-miR-4662b
NONHSAT033662.2	0.0281901	0.397704	hsa-miR-6753-5p	hsa-miR-4493	hsa-miR-7162-5p	hsa-miR-6833-3p	hsa-miR-4461
NONHSAT091534.2	0.0111744	0.445897	hsa-miR-1226-3p	hsa-miR-5088-5p	hsa-miR-34a-5p	hsa-miR-365b-3p	hsa-miR-4656
XR_001737772.1	0.029926	0.304952	hsa-miR-634	hsa-miR-1226-3p	hsa-miR-5580-5p	hsa-miR-515-3p	hsa-miR-4255
NONHSAT195325.1	0.0474378	0.318556	hsa-miR-6842-3p	hsa-miR-889-5p	hsa-miR-4505	hsa-miR-5787	hsa-miR-3652
lnc-ACTL7A-3:1	0.0428651	2.01332	hsa-miR-22-3p	hsa-miR-7112-3p	hsa-miR-6847-3p	hsa-miR-6782-5p	hsa-miR-412-3p
NONHSAT149905.1	0.0490648	0.321537	hsa-miR-6775-3p	hsa-miR-7977	hsa-miR-3918	hsa-miR-1291	hsa-miR-6749-3p
NONHSAT209958.1	0.0405923	3.02103	hsa-miR-3155b	hsa-miR-484	hsa-miR-3155a	hsa-miR-2681-3p	hsa-miR-621
NONHSAT237865.1	0.040129	18.634	hsa-miR-6731-5p	hsa-miR-128-1-5p	hsa-miR-128-2-5p	hsa-miR-3925-3p	hsa-miR-6887-5p
XR_927716.2	0.0139702	2.47772	hsa-miR-4478	hsa-miR-4419b	hsa-miR-1250-3p	hsa-miR-8068	hsa-miR-144-3p
NONHSAT253991.1	0.0263626	2.55079	hsa-miR-5088-3p	hsa-miR-6858-5p	hsa-miR-188-5p	hsa-miR-8074	hsa-miR-3169
PPP1R12A-AS1:7	0.0284273	2.81503	hsa-miR-2276-5p	hsa-miR-3943	hsa-miR-6792-3p	hsa-miR-664a-3p	hsa-miR-642a-5p
NONHSAT136275.2	0.0130095	4.41016	hsa-miR-3911	hsa-miR-205-3p	hsa-miR-3616-3p	hsa-miR-644a	hsa-miR-8056
NONHSAT245039.1	0.00716563	2.03305	hsa-miR-2861	hsa-miR-6893-3p	hsa-miR-5589-5p	hsa-miR-4701-5p	hsa-miR-3158-3p
NONHSAT117395.2	0.0166177	2.17123	hsa-miR-6817-5p	hsa-miR-4769-3p	hsa-miR-7850-5p	hsa-miR-6748-3p	hsa-miR-3679-3p
NR_002174.2	0.00971411	2.28226	hsa-miR-23b-5p	hsa-miR-23a-5p	hsa-miR-6867-5p	hsa-miR-2467-5p	hsa-miR-4527
NONHSAT172655.1	0.0477342	2.06079	hsa-miR-4437	hsa-miR-374a-5p	hsa-miR-4674	hsa-miR-505-5p	hsa-miR-4453
NONHSAT192678.1	0.0383763	2.96089	hsa-miR-5193	hsa-miR-646	hsa-miR-3677-5p	hsa-miR-3691-3p	hsa-miR-1915-3p
NONHSAT236093.1	0.0128264	0.292085	hsa-miR-4529-5p	hsa-miR-4644	hsa-miR-5787	hsa-miR-4731-5p	hsa-miR-4306
XR_001740442.1	0.0178871	0.318251	hsa-miR-4252	hsa-miR-6871-3p	hsa-miR-1273g-3p	hsa-miR-4667-3p	hsa-miR-642a-5p
NONHSAT072330.2	0.0215506	6.54795	hsa-miR-4722-5p	hsa-miR-708-5p	hsa-miR-665	hsa-miR-3139	hsa-miR-4768-3p
NONHSAT234679.1	0.0151999	0.277661	hsa-miR-6795-5p	hsa-miR-4508	hsa-miR-7109-5p	hsa-miR-1225-5p	hsa-miR-92a-1-5p
NONHSAT214587.1	0.0323433	0.269587	hsa-miR-657	hsa-miR-2278	hsa-miR-4668-5p	hsa-miR-6752-3p	hsa-let-7f-2-3p
NONHSAT164648.1	0.0118192	0.460264	hsa-miR-4434	hsa-miR-27b-3p	hsa-miR-27a-3p	hsa-miR-6735-3p	hsa-miR-5703
NONHSAT208575.1	0.0179031	2.71655	hsa-miR-642a-5p	hsa-miR-6892-3p	hsa-miR-2276-5p	hsa-miR-7162-5p	hsa-miR-516a-3p
NONHSAT072295.2	0.0469425	4.23674	hsa-miR-3922-3p	hsa-miR-650	hsa-miR-3612	hsa-miR-93-3p	hsa-miR-4286
NR_026984.1	0.0162727	0.421977	hsa-miR-3187-5p	hsa-miR-612	hsa-miR-5189-5p	hsa-miR-1285-3p	hsa-miR-6860
lnc-METTL6-2:1	0.00247552	0.242946	hsa-miR-4459	hsa-miR-6798-5p	hsa-miR-5001-3p	hsa-miR-199b-5p	hsa-miR-1193
XR_938677.2	0.0019404	2.52243	hsa-miR-4279	hsa-miR-1247-3p	hsa-miR-4481	hsa-miR-3142	hsa-miR-617
NONHSAT176205.1	0.0274129	0.31109	hsa-miR-6804-5p	hsa-miR-4513	hsa-miR-5590-5p	hsa-miR-6825-5p	hsa-miR-4776-3p
NONHSAT180370.1	0.0182447	6.42518	hsa-miR-637	hsa-miR-1913	hsa-miR-6747-5p	hsa-miR-4700-5p	hsa-miR-6742-3p
NONHSAT151633.1	0.00361287	0.398057	hsa-miR-668-3p	hsa-miR-548au-3p	hsa-miR-3678-3p	hsa-miR-3692-3p	hsa-miR-7151-5p
NONHSAT098029.2	0.0457912	2.35606	hsa-miR-625-5p	hsa-miR-1265	hsa-miR-4296	hsa-miR-6822-5p	hsa-miR-5572
NONHSAT186657.1	0.00220898	0.249161	hsa-miR-4453	hsa-miR-4538	hsa-miR-3663-5p	hsa-miR-30c-2-3p	hsa-miR-571
NONHSAT115726.2	0.0031347	0.475513	hsa-miR-183-5p.1	hsa-miR-759	hsa-miR-6128	hsa-miR-8485	hsa-miR-6836-3p
NONHSAT131062.2	0.0306711	0.48442	hsa-miR-2861	hsa-miR-885-3p	hsa-miR-765	hsa-miR-3670	hsa-miR-2467-3p
NONHSAT251140.1	0.0192626	0.497503	hsa-miR-6816-5p	hsa-miR-3178	hsa-miR-3180-3p	hsa-miR-3180	hsa-miR-3196
NONHSAT174100.1	0.0217319	0.439442	hsa-miR-4999-3p	hsa-miR-4270	hsa-miR-8087	hsa-miR-1252-5p	hsa-miR-6511b-3p
NONHSAT131014.2	0.00122199	0.291867	hsa-miR-4723-5p	hsa-miR-3134	hsa-miR-3616-3p	hsa-miR-4999-3p	hsa-miR-1266-3p
NONHSAT257345.1	0.0443668	2.21505	hsa-miR-3691-3p	hsa-miR-515-3p	hsa-miR-371b-3p	hsa-miR-7113-3p	hsa-miR-2114-3p
lnc-CENPT-1:10	0.0254356	0.342457	hsa-miR-4768-3p	hsa-miR-4508	hsa-miR-6085	hsa-miR-4267	hsa-miR-4283
NONHSAT240011.1	0.00490789	0.457627	hsa-miR-6874-5p	hsa-miR-2467-5p	hsa-miR-4323	hsa-miR-331-3p	hsa-miR-7976
NONHSAT189729.1	0.0383527	0.462481	hsa-miR-6798-5p	hsa-miR-584-3p	hsa-miR-376a-3p	hsa-miR-376b-3p	hsa-miR-296-5p
NONHSAT192699.1	0.0360073	2.38983	hsa-miR-3922-5p	hsa-miR-330-5p	hsa-miR-4755-3p	hsa-miR-5693	hsa-miR-326
NONHSAT144766.2	0.0443443	0.341341	hsa-miR-370-3p	hsa-miR-1302	hsa-miR-499b-5p	hsa-miR-6893-3p	hsa-miR-3136-3p
NONHSAT067420.2	0.0155779	6.72075	hsa-miR-4270	hsa-miR-6852-5p	hsa-miR-4292	hsa-miR-24-3p	hsa-miR-3934-3p
NONHSAT155307.1	0.024211	0.393428	hsa-miR-1207-3p	hsa-miR-5094	hsa-miR-615-5p	hsa-miR-5693	hsa-miR-194-3p
NONHSAT113543.2	0.0323583	0.466262	hsa-miR-4519	hsa-miR-6838-5p	hsa-miR-195-5p	hsa-miR-16-5p	hsa-miR-4530
NONHSAT176352.1	0.00667988	0.470279	hsa-miR-4477b	hsa-miR-761	hsa-miR-4774-5p	hsa-miR-7856-5p	hsa-miR-3160-3p
NONHSAT243934.1	0.0289152	0.239614	hsa-miR-6787-3p	hsa-miR-298	hsa-miR-4284	hsa-miR-4306	hsa-miR-16-1-3p
NONHSAT237049.1	0.0157909	0.403928	hsa-miR-4266	hsa-miR-6501-3p	hsa-miR-670-5p	hsa-miR-155-3p	hsa-miR-4779
XR_001755039.1	0.0110762	3.52253	hsa-miR-5011-5p	hsa-miR-190a-3p	hsa-miR-3175	hsa-miR-6504-5p	hsa-miR-4641
NONHSAT195459.1	0.0491703	0.39206	hsa-miR-548p	hsa-miR-7159-3p	hsa-miR-1225-5p	hsa-miR-3126-3p	hsa-miR-4729
NONHSAT194538.1	0.0328079	0.365783	hsa-miR-1271-5p	hsa-miR-455-3p.2	hsa-miR-6742-3p	hsa-miR-6758-3p	hsa-miR-4270
NONHSAT145760.2	0.0451708	0.207273	hsa-miR-6805-3p	hsa-miR-4330	hsa-miR-4312	hsa-miR-1910-3p	hsa-miR-1266-3p
NONHSAT179527.1	0.0252053	0.45997	hsa-miR-1226-5p	hsa-miR-876-3p	hsa-miR-4437	hsa-miR-4271	hsa-miR-3177-3p
NR_106865.1	0.0277185	2.0663	hsa-miR-6849-5p	hsa-miR-7975	hsa-miR-4790-3p	hsa-miR-3124-3p	hsa-miR-6499-3p
NONHSAT017438.2	0.04807	3.12451	hsa-miR-3116	hsa-miR-7110-3p	hsa-miR-765	hsa-miR-4749-3p	hsa-miR-6845-3p
NONHSAT102821.2	0.0432036	0.47826	hsa-miR-6798-3p	hsa-miR-548t-3p	hsa-miR-6512-5p	hsa-miR-6771-3p	hsa-miR-548aa
NONHSAT231119.1	0.0204181	0.479743	hsa-miR-3065-3p	hsa-miR-6075	hsa-miR-6871-3p	hsa-miR-503-5p	hsa-miR-5685
NONHSAT148400.1	0.0113968	0.345144	hsa-miR-1343-3p	hsa-miR-4667-5p	hsa-miR-4700-5p	hsa-miR-8089	hsa-miR-4756-5p
NONHSAT239247.1	0.00397922	0.364988	hsa-miR-6891-5p	hsa-miR-4664-3p	hsa-miR-655-5p	hsa-miR-592	hsa-miR-652-5p
NONHSAT132795.2	0.0332446	2.32993	hsa-miR-345-5p	hsa-miR-3616-5p	hsa-miR-454-5p	hsa-miR-1261	hsa-miR-1915-3p
NONHSAT255448.1	0.0191996	0.497294	hsa-miR-1914-3p	hsa-miR-6880-5p	hsa-miR-494-3p	hsa-miR-182-3p	hsa-miR-301b-5p
NONHSAT099777.2	0.0408811	2.64361	hsa-miR-4692	hsa-miR-3929	hsa-miR-1298-3p	hsa-miR-4419b	hsa-miR-4478
NONHSAT236332.1	0.00156526	0.19545	hsa-miR-4726-3p	hsa-miR-6766-5p	hsa-miR-4483	hsa-miR-4708-3p	hsa-miR-342-5p
NONHSAT189623.1	0.0138903	0.429281	hsa-miR-320e	hsa-miR-6877-3p	hsa-miR-4500	hsa-miR-5687	hsa-miR-1306-5p
NONHSAT219748.1	0.0202557	2.47968	hsa-miR-510-5p	hsa-miR-383-3p	hsa-miR-6834-5p	hsa-miR-1305	hsa-miR-1265
NONHSAT197540.1	0.032551	0.313966	hsa-miR-532-3p	hsa-miR-2116-3p	hsa-miR-4713-5p	hsa-miR-4257	hsa-miR-5571-5p
NONHSAT245866.1	0.00880604	0.262782	hsa-miR-7160-3p	hsa-miR-6887-3p	hsa-miR-3176	hsa-miR-4731-5p	hsa-miR-6848-5p
NONHSAT133133.2	0.0442658	0.412838	hsa-miR-5693	hsa-miR-141-3p	hsa-miR-525-5p	hsa-miR-200a-3p	hsa-miR-4776-3p
NR_126520.1	0.0162382	2.05756	hsa-miR-4467	hsa-miR-1199-3p	hsa-miR-3960	hsa-miR-4715-5p	hsa-miR-3180-3p
lnc-MRRF-2:1	0.0213006	0.494795	hsa-miR-4700-3p	hsa-miR-4641	hsa-miR-3176	hsa-miR-4255	hsa-miR-6812-3p
XR_001751368.1	0.0291714	0.284062	hsa-miR-1292-3p	hsa-miR-6837-5p	hsa-miR-4685-5p	hsa-miR-1538	hsa-miR-6885-5p
NONHSAT177243.1	0.00273929	3.60452	hsa-miR-214-5p	hsa-miR-6748-3p	hsa-miR-5589-5p	hsa-miR-331-3p	hsa-miR-193a-5p
NONHSAT249922.1	0.0271333	8.62742	hsa-miR-6818-3p	hsa-miR-6728-3p	hsa-miR-378g	hsa-miR-93-3p	hsa-miR-181a-2-3p
NONHSAT256370.1	0.0257759	2.58394	hsa-miR-7113-5p	hsa-miR-4254	hsa-miR-370-3p	hsa-miR-6893-3p	hsa-miR-4650-5p
NONHSAT220217.1	0.0197356	0.48615	hsa-miR-1470	hsa-miR-6829-3p	hsa-miR-6791-3p	hsa-miR-6821-3p	hsa-miR-3674
NONHSAT246899.1	0.0254366	2.17041	hsa-miR-452-3p	hsa-miR-7110-3p	hsa-miR-6873-3p	hsa-miR-5704	hsa-miR-4326
NR_026769.1	0.0476172	0.392647	hsa-miR-6867-3p	hsa-miR-4685-3p	hsa-miR-4469	hsa-miR-4287	hsa-miR-7113-3p
NONHSAT251038.1	0.0208139	0.440806	hsa-miR-4688	hsa-miR-3679-3p	hsa-miR-6743-5p	hsa-miR-4664-5p	hsa-miR-6762-3p
NONHSAT256387.1	0.0269082	2.14003	hsa-miR-4308	hsa-miR-6769a-5p	hsa-miR-541-3p	hsa-miR-6735-3p	hsa-miR-4690-3p
XR_001753278.1	0.0253812	0.348551	hsa-miR-3150a-3p	hsa-miR-130b-5p	hsa-miR-1343-5p	hsa-miR-2116-3p	hsa-miR-483-3p.1
NONHSAT241080.1	0.0123574	2.56085	hsa-miR-6763-5p	hsa-miR-4784	hsa-miR-6733-3p	hsa-miR-550a-5p	hsa-miR-33b-3p
NONHSAT207213.1	0.00272535	0.381614	hsa-miR-6500-5p	hsa-miR-4764-5p	hsa-miR-1343-5p	hsa-miR-939-5p	hsa-miR-6874-5p
NONHSAT186661.1	0.0413215	3.53292	hsa-miR-6892-3p	hsa-miR-6811-3p	hsa-miR-6165	hsa-miR-596	hsa-miR-1296-5p
NONHSAT220234.1	0.0241623	0.35729	hsa-miR-8485	hsa-miR-6747-3p	hsa-miR-548m	hsa-miR-6807-3p	hsa-miR-8055
NONHSAT255765.1	0.0248944	2.05498	hsa-miR-6887-5p	hsa-miR-6871-3p	hsa-miR-6885-5p	hsa-miR-625-5p	hsa-miR-4492
NR_039945.1	0.0482277	0.375894	hsa-miR-5739	hsa-miR-4468	hsa-miR-4264	hsa-miR-338-3p	hsa-miR-3117-5p
NONHSAT166342.1	0.00465992	0.48923	hsa-miR-875-3p	hsa-miR-3160-5p	hsa-miR-548as-3p	hsa-miR-187-5p	hsa-miR-342-3p
XR_001754251.1	0.0070736	3.24237	hsa-miR-1225-3p	hsa-miR-185-3p	hsa-miR-6786-3p	hsa-miR-423-5p	hsa-miR-615-5p
NONHSAT177626.1	0.0226288	0.32789	hsa-miR-6769b-3p	hsa-miR-4723-3p	hsa-miR-1324	hsa-miR-3910	hsa-miR-4320
NONHSAT250917.1	0.00809297	0.247522	hsa-miR-141-5p	hsa-miR-215-5p	hsa-miR-6886-5p	hsa-miR-6756-5p	hsa-miR-6766-5p
NONHSAT236350.1	0.01767	0.318993	hsa-miR-135b-5p	hsa-miR-4652-3p	hsa-miR-8081	hsa-miR-937-5p	hsa-miR-4502
NONHSAT167556.1	0.0242681	2.33712	hsa-miR-561-5p	hsa-miR-670-3p	hsa-miR-4710	hsa-miR-630	hsa-miR-6780a-3p
XR_001738572.1	0.0365157	0.431136	hsa-miR-3120-5p	hsa-miR-4526	hsa-miR-6719-3p	hsa-miR-125b-2-3p	hsa-miR-593-3p
NONHSAT167474.1	0.0163406	4.95395	hsa-miR-1271-5p	hsa-miR-182-5p	hsa-miR-4512	hsa-miR-96-5p	hsa-miR-6841-5p
XR_001741215.1	0.0170893	8.99576	hsa-miR-4728-3p	hsa-miR-4448	hsa-miR-4769-3p	hsa-miR-548s	hsa-miR-5706
lnc-REL-6:1	0.0165823	2.10477	hsa-miR-34b-3p	hsa-miR-1260b	hsa-miR-3916	hsa-miR-455-5p	hsa-miR-5589-5p
NR_027283.1	0.0238059	0.355318	hsa-miR-4783-5p	hsa-miR-6828-5p	hsa-miR-4479	hsa-miR-1292-3p	hsa-miR-6499-5p
NR_046531.1	0.0391885	0.329908	hsa-miR-4726-5p	hsa-miR-4640-5p	hsa-miR-7113-5p	hsa-miR-4726-3p	hsa-miR-3202
lnc-METTL16-1:3	0.0217963	0.4309	hsa-miR-6791-3p	hsa-miR-6778-3p	hsa-miR-4713-3p	hsa-miR-7157-5p	hsa-miR-939-3p
NONHSAT167865.1	0.0263686	2.12718	hsa-miR-4682	hsa-miR-384	hsa-miR-379-5p	hsa-miR-4650-3p	hsa-miR-3529-5p
LINC02520:10	0.0382649	0.391769	hsa-miR-6727-3p	hsa-miR-1976	hsa-miR-4722-3p	hsa-miR-6729-3p	hsa-miR-4685-5p
NONHSAT242270.1	0.017635	2.41538	hsa-miR-1286	hsa-miR-6881-5p	hsa-miR-6761-5p	hsa-miR-608	hsa-miR-4524b-3p
NONHSAT219145.1	0.0426215	0.488501	hsa-miR-124-5p	hsa-miR-4315	hsa-miR-324-3p	hsa-miR-3188	hsa-miR-4790-5p
NONHSAT252223.1	0.0384396	0.41329	hsa-miR-3074-5p	hsa-miR-3193	hsa-miR-1539	hsa-miR-3178	hsa-miR-1915-3p
NONHSAT258350.1	0.0473786	2.82983	hsa-miR-4721	hsa-miR-138-2-3p	hsa-miR-3689b-5p	hsa-miR-4659b-5p	hsa-miR-3689e
NONHSAT258089.1	0.0107621	0.419338	hsa-miR-6888-3p	hsa-miR-1237-3p	hsa-miR-1827	hsa-miR-4536-5p	hsa-miR-128-3p
NONHSAT176703.1	0.0392928	0.471897	hsa-miR-4505	hsa-miR-5787	hsa-miR-4430	hsa-miR-4663	hsa-miR-4764-5p
NONHSAT213310.1	0.0233033	3.71302	hsa-miR-1285-3p	hsa-miR-378g	hsa-miR-4486	hsa-miR-4258	hsa-miR-6860
NONHSAT190965.1	0.025227	2.75166	hsa-miR-6837-5p	hsa-miR-4756-3p	hsa-miR-6826-3p	hsa-miR-6887-3p	hsa-miR-765
NONHSAT007118.2	0.0116317	2.15137	hsa-miR-6788-3p	hsa-miR-604	hsa-miR-6762-3p	hsa-miR-647	hsa-miR-6749-3p
NONHSAT106820.2	0.0363771	0.45307	hsa-miR-3144-5p	hsa-miR-3191-3p	hsa-miR-4652-5p	hsa-miR-6729-5p	hsa-miR-3193
NONHSAT240593.1	0.0353486	0.470631	hsa-miR-1183	hsa-miR-8058	hsa-miR-5009-5p	hsa-miR-541-5p	hsa-miR-519e-3p
NONHSAT094180.2	0.0226934	0.438308	hsa-miR-7108-3p	hsa-miR-6090	hsa-miR-8088	hsa-miR-4258	hsa-miR-3184-5p
NONHSAT175356.1	0.0199706	0.442217	hsa-miR-3923	hsa-miR-205-5p	hsa-miR-6755-5p	hsa-miR-191-3p	hsa-miR-150-5p
NONHSAT001784.2	0.0085066	0.498568	hsa-miR-655-3p	hsa-miR-125b-5p	hsa-miR-9500	hsa-miR-373-3p	hsa-miR-1207-5p
NONHSAT047669.2	0.0174846	4.46432	hsa-miR-6124	hsa-miR-1261	hsa-miR-3652	hsa-miR-4430	hsa-miR-5095
NONHSAT237231.1	0.0131223	0.180267	hsa-miR-6511b-3p	hsa-miR-6511a-3p	hsa-miR-3973	hsa-miR-5001-5p	hsa-miR-8485
NONHSAT250988.1	0.0182677	0.204506	hsa-miR-3667-5p	hsa-miR-3141	hsa-miR-3621	hsa-miR-598-3p	hsa-miR-4254
NONHSAT215762.1	0.0106002	2.50109	hsa-miR-6772-3p	hsa-miR-8086	hsa-miR-4799-3p	hsa-miR-367-5p	hsa-miR-5588-5p
XR_001740187.1	0.0159321	2.55711	hsa-miR-6880-5p	hsa-miR-7847-3p	hsa-miR-1202	hsa-miR-3199	hsa-miR-4708-3p
XR_001752608.1	0.0263098	4.84276	hsa-miR-5193	hsa-miR-4437	hsa-miR-6722-3p	hsa-miR-6890-5p	hsa-miR-4515
NONHSAT245363.1	0.0212856	0.45748	hsa-miR-939-3p	hsa-miR-4732-3p	hsa-miR-516a-3p	hsa-miR-670-5p	hsa-miR-3136-3p
NONHSAT176687.1	0.0122323	3.09123	hsa-miR-1909-3p	hsa-miR-711	hsa-miR-3173-5p	hsa-miR-6799-3p	hsa-miR-6846-5p
NONHSAT199777.1	0.0121006	0.451914	hsa-miR-519b-3p	hsa-miR-570-3p	hsa-miR-335-5p	hsa-miR-3591-5p	hsa-miR-3529-3p
XR_001737391.1	0.00495952	0.458737	hsa-miR-16-5p	hsa-miR-5589-5p	hsa-miR-15b-5p	hsa-miR-15a-5p	hsa-miR-424-5p
NONHSAT181432.1	0.00673478	5.65235	hsa-miR-3667-3p	hsa-miR-4646-5p	hsa-miR-204-3p	hsa-miR-122-5p	hsa-miR-6828-5p
lnc-SIPA1L1-2:11	0.0416549	2.11746	hsa-miR-3667-3p	hsa-miR-18a-5p	hsa-miR-4799-3p	hsa-miR-4722-5p	hsa-miR-1224-3p
NONHSAT005589.2	0.0202527	2.06479	hsa-miR-1910-3p	hsa-miR-6511a-5p	hsa-miR-525-5p	hsa-miR-1321	hsa-miR-4739
NONHSAT026968.2	0.00293195	4.16663	hsa-miR-6781-3p	hsa-miR-2682-3p	hsa-miR-6877-3p	hsa-miR-6819-3p	hsa-miR-216a-3p
NONHSAT193132.1	0.0323803	0.346743	hsa-miR-4294	hsa-miR-5587-5p	hsa-miR-6828-5p	hsa-miR-6747-3p	hsa-miR-323a-5p
NONHSAT237262.1	0.0441012	0.45656	hsa-miR-4660	hsa-miR-1286	hsa-miR-5010-5p	hsa-miR-5698	hsa-miR-940
NONHSAT192106.1	0.0425064	5.13232	hsa-miR-1273g-3p	hsa-miR-6742-5p	hsa-miR-6829-5p	hsa-miR-6760-3p	hsa-miR-6509-3p
NONHSAT151096.1	0.0124745	2.54174	hsa-miR-942-5p	hsa-miR-137	hsa-miR-7515	hsa-miR-4646-3p	hsa-miR-520d-5p
ZBTB11-AS1:9	0.0099257	0.467851	hsa-miR-4297	hsa-miR-4524a-3p	hsa-miR-6511a-5p	hsa-miR-188-3p	hsa-miR-6849-3p
NR_134476.1	0.0424036	0.432652	hsa-miR-6778-3p	hsa-miR-513a-5p	hsa-miR-4763-5p	hsa-miR-4722-3p	hsa-miR-6742-3p
NONHSAT035705.2	0.00737211	0.464582	hsa-miR-6811-5p	hsa-miR-6511b-5p	hsa-miR-7848-3p	hsa-miR-1236-3p	hsa-let-7g-5p
NONHSAT246410.1	0.048536	2.20347	hsa-miR-4687-5p	hsa-miR-3664-3p	hsa-miR-1249-5p	hsa-miR-3169	hsa-miR-3140-5p
NONHSAT250420.1	0.0213464	0.328824	hsa-miR-922	hsa-miR-6845-5p	hsa-miR-4313	hsa-miR-128-1-5p	hsa-miR-4700-5p
NONHSAT196613.1	0.0235185	2.05253	hsa-miR-142-3p.2	hsa-miR-3591-5p	hsa-miR-5680	hsa-miR-676-3p	hsa-miR-548t-3p
NONHSAT248536.1	0.0188216	2.18217	hsa-miR-6747-3p	hsa-miR-3189-5p	hsa-miR-4758-3p	hsa-miR-6812-5p	hsa-miR-5699-5p
NONHSAT190446.1	0.0496625	5.9507	hsa-miR-6881-3p	hsa-miR-4326	hsa-miR-5572	hsa-miR-589-5p	hsa-miR-3157-5p
NONHSAT173108.1	0.0304311	2.13459	hsa-miR-3194-5p	hsa-miR-4722-3p	hsa-miR-3972	hsa-miR-1202	hsa-miR-3934-3p
NONHSAT155917.1	0.020012	2.62645	hsa-miR-6133	hsa-miR-6129	hsa-miR-4510	hsa-miR-4516	hsa-miR-4419a
NONHSAT078044.2	0.0445532	2.329	hsa-miR-2276-5p	hsa-miR-516a-3p	hsa-miR-7162-5p	hsa-miR-6893-3p	hsa-miR-370-3p
NONHSAT250956.1	0.0457315	2.18781	hsa-miR-6867-5p	hsa-miR-204-5p	hsa-miR-21-3p	hsa-miR-208a-5p	hsa-miR-3714
XR_946560.2	0.0284949	0.361942	hsa-miR-1286	hsa-miR-4418	hsa-miR-6787-3p	hsa-miR-4722-5p	hsa-miR-6748-3p
NONHSAT194653.1	0.0123738	16.6783	hsa-miR-7110-3p	hsa-miR-2116-3p	hsa-miR-6851-5p	hsa-miR-6821-3p	hsa-miR-1207-3p
NONHSAT004374.2	0.0178654	0.321492	hsa-miR-4254	hsa-miR-3690	hsa-miR-6893-5p	hsa-miR-6882-3p	hsa-miR-4330
NONHSAT024538.2	0.00931449	0.478962	hsa-miR-6838-3p	hsa-miR-3975	hsa-miR-650	hsa-miR-3612	hsa-miR-516b-5p
NONHSAT151450.1	0.0234564	0.396864	hsa-miR-7162-5p	hsa-miR-516a-3p	hsa-miR-516b-3p	hsa-miR-6803-5p	hsa-miR-2115-5p
NR_002979.2	0.0464117	0.464416	hsa-miR-4742-5p	hsa-miR-149-3p	hsa-miR-5699-5p	hsa-miR-550a-3p	hsa-miR-3201
NONHSAT244939.1	0.017321	0.452738	hsa-miR-146b-3p	hsa-miR-876-3p	hsa-miR-6849-3p	hsa-miR-6728-5p	hsa-miR-323a-5p
NONHSAT186402.1	0.046501	0.345723	hsa-miR-7704	hsa-miR-3195	hsa-miR-6068	hsa-miR-615-5p	hsa-miR-151a-3p
NONHSAT195706.1	0.0155841	0.419039	hsa-miR-6790-5p	hsa-miR-5047	hsa-miR-516b-3p	hsa-miR-4658	hsa-miR-4255
NONHSAT185919.1	0.0350648	0.440163	hsa-miR-4649-5p	hsa-miR-6729-5p	hsa-miR-4734	hsa-miR-639	hsa-miR-4467
NONHSAT096939.2	0.0233094	0.415845	hsa-miR-6756-5p	hsa-miR-761	hsa-miR-922	hsa-miR-92a-2-5p	hsa-miR-6769b-3p
NR_126438.1	0.0151264	0.471074	hsa-miR-4778-3p	hsa-miR-6833-3p	hsa-miR-6873-3p	hsa-miR-4768-5p	hsa-miR-6881-3p
NONHSAT235742.1	0.0383086	2.23031	hsa-miR-3607-3p	hsa-miR-558	hsa-miR-3653-3p	hsa-miR-6873-3p	hsa-miR-4271
NONHSAT035750.2	0.0070611	0.492938	hsa-miR-6881-3p	hsa-miR-4436b-5p	hsa-miR-125a-5p	hsa-miR-1-3p	hsa-miR-544b
NONHSAT186210.1	0.0400652	2.08534	hsa-miR-3177-5p	hsa-miR-194-3p	hsa-miR-647	hsa-miR-604	hsa-miR-5100
NONHSAT055525.2	0.0246379	0.419652	hsa-miR-1199-3p	hsa-miR-1908-3p	hsa-miR-23a-5p	hsa-miR-23b-5p	hsa-miR-3131
lnc-F13A1-2:8	0.0248105	4.2316	hsa-miR-6892-3p	hsa-miR-6793-5p	hsa-miR-653-5p	hsa-miR-3653-5p	hsa-miR-4316
NONHSAT066476.2	0.0347526	0.409025	hsa-miR-6791-5p	hsa-miR-4292	hsa-miR-939-5p	hsa-miR-1343-5p	hsa-miR-6778-3p
NONHSAT197442.1	0.00360571	0.142655	hsa-miR-1184	hsa-miR-4302	hsa-miR-577	hsa-miR-4693-5p	hsa-miR-183-5p.2
lnc-STX4-1:5	0.00388938	2.07107	hsa-miR-8073	hsa-miR-221-5p	hsa-miR-6807-5p	hsa-miR-6719-3p	hsa-miR-6734-3p
XR_925335.2	0.0480006	0.380978	hsa-miR-4518	hsa-miR-1266-5p	hsa-miR-5193	hsa-miR-483-3p.1	hsa-miR-6749-3p
NONHSAT200145.1	0.0140604	0.333472	hsa-miR-6879-3p	hsa-miR-6881-3p	hsa-miR-1179	hsa-miR-7111-3p	hsa-miR-520f-5p
NONHSAT124146.2	0.0192763	0.340721	hsa-miR-3689f	hsa-miR-6738-3p	hsa-miR-218-2-3p	hsa-miR-4254	hsa-miR-3689e
NONHSAT184716.1	0.0346745	0.361222	hsa-miR-338-5p	hsa-miR-6870-3p	hsa-miR-30d-3p	hsa-miR-548w	hsa-miR-670-3p
NONHSAT106773.2	0.0300222	2.32254	hsa-miR-670-3p	hsa-miR-1238-3p	hsa-miR-22-3p	hsa-miR-6891-3p	hsa-miR-4283
NONHSAT245825.1	0.0109347	2.4102	hsa-miR-3120-5p	hsa-miR-626	hsa-miR-6876-3p	hsa-miR-5004-5p	hsa-miR-1224-5p
NR_030593.1	0.024556	2.55352	hsa-miR-575	hsa-miR-6823-3p	hsa-miR-593-5p	hsa-miR-505-5p	hsa-miR-4482-5p
NONHSAT035749.2	0.0162736	0.49526	hsa-miR-7851-3p	hsa-miR-3127-5p	hsa-miR-185-3p	hsa-miR-3918	hsa-miR-4512
NR_029607.1	0.0197451	0.20019	hsa-miR-3692-3p	hsa-miR-7515	hsa-miR-3065-5p	hsa-miR-34c-3p	hsa-miR-34b-3p
lnc-NUTM2G-5:3	0.0493332	0.445479	hsa-miR-6779-5p	hsa-miR-340-3p	hsa-miR-145-5p	hsa-miR-149-3p	hsa-miR-4526
NONHSAT241227.1	0.0235991	0.411497	hsa-miR-200b-3p	hsa-miR-429	hsa-miR-451b	hsa-miR-200c-3p	hsa-miR-6780a-5p
NONHSAT050157.2	0.0281467	2.76868	hsa-miR-767-3p	hsa-miR-7158-5p	hsa-miR-3074-5p	hsa-miR-1291	hsa-miR-3119
NONHSAT036321.2	0.0193386	0.237495	hsa-miR-216a-5p	hsa-miR-592	hsa-miR-5586-3p	hsa-miR-6822-5p	hsa-miR-5008-3p
NONHSAT162723.1	0.00913685	2.47092	hsa-miR-5186	hsa-miR-6730-3p	hsa-miR-15a-5p	hsa-miR-6758-5p	hsa-miR-6845-5p
NONHSAT145093.2	0.0173923	2.48835	hsa-miR-4642	hsa-miR-6128	hsa-miR-6758-5p	hsa-miR-6078	hsa-miR-6815-3p
XR_001748866.1	0.0302263	0.449342	hsa-miR-4419b	hsa-miR-4478	hsa-miR-449c-3p	hsa-miR-3929	hsa-miR-645
NONHSAT231840.1	0.0382445	2.81492	hsa-miR-3125	hsa-miR-3916	hsa-miR-4419b	hsa-miR-4478	hsa-miR-6729-3p
NONHSAT167420.1	0.00872984	2.00459	hsa-miR-7150	hsa-miR-634	hsa-miR-6737-3p	hsa-miR-6750-5p	hsa-miR-1-5p
NONHSAT240259.1	0.00518797	0.359169	hsa-miR-4773	hsa-miR-15b-5p	hsa-miR-374a-3p	hsa-miR-5591-3p	hsa-miR-497-5p
NONHSAT203305.1	0.0158358	3.41544	hsa-miR-544b	hsa-miR-6769a-5p	hsa-miR-4318	hsa-miR-3165	hsa-miR-8071
NONHSAT016453.2	0.0428757	0.236197	hsa-miR-6165	hsa-miR-6510-5p	hsa-miR-6799-5p	hsa-miR-873-5p.2	hsa-miR-4728-5p
NONHSAT002577.2	0.0129208	0.465675	hsa-miR-6511a-3p	hsa-miR-6511b-3p	hsa-miR-16-5p	hsa-miR-6784-3p	hsa-miR-15b-5p
NONHSAT107042.2	0.0165155	0.385572	hsa-miR-324-3p	hsa-miR-1913	hsa-miR-4766-5p	hsa-miR-6773-5p	hsa-miR-539-3p
NONHSAT244477.1	0.0119583	0.152446	hsa-miR-135b-3p	hsa-miR-4320	hsa-miR-3671	hsa-miR-6864-3p	hsa-miR-6762-5p
NONHSAT225518.1	0.0244608	3.86821	hsa-miR-6775-3p	hsa-miR-1291	hsa-miR-4518	hsa-miR-6851-3p	hsa-miR-328-3p
NONHSAT222375.1	0.00849652	0.490842	hsa-miR-6865-3p	hsa-miR-3620-3p	hsa-miR-660-5p	hsa-miR-4640-3p	hsa-miR-483-3p.1
NONHSAT156764.1	0.045652	0.471951	hsa-miR-215-3p	hsa-miR-548au-3p	hsa-miR-194-3p	hsa-miR-135b-3p	hsa-miR-452-3p
XR_938407.1	0.0142263	0.454438	hsa-miR-6880-5p	hsa-miR-5001-3p	hsa-miR-3679-3p	hsa-miR-4756-3p	hsa-miR-4540
NONHSAT222576.1	0.00625042	0.213839	hsa-miR-4709-5p	hsa-miR-4520-3p	hsa-let-7a-2-3p	hsa-miR-3135b	hsa-miR-150-5p
NONHSAT257384.1	0.0360235	2.84062	hsa-miR-512-5p	hsa-miR-6854-5p	hsa-miR-18b-5p	hsa-miR-6846-3p	hsa-miR-3173-5p
NONHSAT003873.2	0.0428344	0.21204	hsa-miR-323a-5p	hsa-miR-876-3p	hsa-miR-1273e	hsa-miR-4251	hsa-miR-4700-3p
XR_001746974.1	0.043559	2.36682	hsa-miR-1343-5p	hsa-miR-939-5p	hsa-miR-6825-5p	hsa-miR-6775-3p	hsa-miR-1909-3p
NONHSAT235958.1	0.0464781	2.33505	hsa-miR-1254	hsa-miR-3116	hsa-miR-6756-5p	hsa-miR-4433b-5p	hsa-miR-765
NONHSAT148547.1	0.0450043	2.23197	hsa-miR-4268	hsa-miR-532-5p	hsa-miR-4435	hsa-miR-6845-3p	hsa-miR-4641
XR_001750038.1	0.0145904	0.491675	hsa-miR-4670-5p	hsa-miR-3151-5p	hsa-miR-4472	hsa-miR-6796-5p	hsa-miR-6742-5p
NONHSAT149883.1	0.0499135	0.286556	hsa-miR-7110-3p	hsa-miR-4455	hsa-miR-4632-3p	hsa-miR-3650	hsa-miR-497-5p
NONHSAT206172.1	0.0310594	6.35905	hsa-miR-3617-5p	hsa-miR-552-3p	hsa-miR-641	hsa-miR-6755-3p	hsa-miR-8076
NONHSAT235514.1	0.0462447	2.52441	hsa-miR-132-5p	hsa-miR-4792	hsa-miR-7978	hsa-miR-4632-3p	hsa-miR-4456
NONHSAT232771.1	0.0362726	2.03359	hsa-miR-1207-5p	hsa-miR-1298-3p	hsa-miR-92a-1-5p	hsa-miR-4763-3p	hsa-miR-637
lnc-TTC5-2:3	0.000930044	0.44447	hsa-miR-6715b-3p	hsa-miR-6857-3p	hsa-miR-4755-3p	hsa-miR-4499	hsa-miR-503-3p
NONHSAT066144.2	0.00156012	0.402094	hsa-miR-496.2	hsa-miR-6750-3p	hsa-miR-1183	hsa-miR-6773-3p	hsa-miR-3714
NONHSAT228060.1	0.0181777	0.20284	hsa-miR-6127	hsa-miR-3155b	hsa-miR-6815-3p	hsa-miR-485-5p	hsa-miR-3155a
NONHSAT185885.1	0.0166789	0.205095	hsa-miR-215-3p	hsa-miR-4743-3p	hsa-miR-126-5p	hsa-miR-7852-3p	hsa-miR-6773-3p
NONHSAT209491.1	0.0402965	2.80306	hsa-miR-541-5p	hsa-miR-548b-3p	hsa-miR-518a-5p	hsa-miR-8067	hsa-miR-4504
NONHSAT072721.2	0.0208941	0.374391	hsa-miR-744-5p	hsa-miR-6889-5p	hsa-miR-6777-5p	hsa-miR-185-3p	hsa-miR-4745-3p
NR_024565.1	0.0252318	2.2601	hsa-miR-188-3p	hsa-miR-2355-5p	hsa-miR-6780a-3p	hsa-miR-4320	hsa-miR-4303
NR_135923.1	0.0384536	0.474576	hsa-miR-188-3p	hsa-miR-1245b-5p	hsa-miR-7703	hsa-miR-3142	hsa-miR-199a-5p
NONHSAT072299.2	0.0484305	4.41325	hsa-miR-4768-3p	hsa-miR-3139	hsa-miR-4685-5p	hsa-miR-873-5p.2	hsa-miR-7113-5p
NONHSAT175852.1	0.0112898	0.459184	hsa-miR-92a-2-5p	hsa-miR-4736	hsa-miR-4640-5p	hsa-miR-4726-5p	hsa-miR-7150
NONHSAT251538.1	0.000618478	0.332292	hsa-miR-6856-3p	hsa-miR-3663-5p	hsa-miR-6894-3p	hsa-miR-346	hsa-miR-874-5p
NONHSAT227044.1	0.0426574	3.17026	hsa-miR-4511	hsa-miR-1254	hsa-miR-6869-5p	hsa-miR-4714-3p	hsa-miR-1180-5p
NONHSAT192100.1	0.0351471	4.02523	hsa-miR-1233-5p	hsa-miR-221-5p	hsa-miR-1972	hsa-miR-4673	hsa-miR-644a
NONHSAT175032.1	0.000663975	2.04473	hsa-miR-4433b-5p	hsa-miR-100-3p	hsa-miR-4433a-5p	hsa-miR-3657	hsa-miR-455-3p.1
NONHSAT135681.2	0.0223419	0.490478	hsa-miR-3591-3p	hsa-miR-21-3p	hsa-miR-4772-3p	hsa-miR-1257	hsa-miR-486-5p
XR_932040.2	0.0109287	0.380108	hsa-miR-7106-5p	hsa-miR-1260b	hsa-miR-769-3p	hsa-miR-517a-3p	hsa-miR-4715-3p
NONHSAT072313.2	0.0162344	2.7399	hsa-miR-4459	hsa-miR-345-5p	hsa-miR-4772-5p	hsa-miR-7847-3p	hsa-miR-1286
NONHSAT072285.2	0.0360578	4.40267	hsa-miR-708-5p	hsa-miR-665	hsa-miR-3139	hsa-miR-28-5p	hsa-miR-1273g-3p
NONHSAT093179.2	0.027369	2.61582	hsa-miR-3605-3p	hsa-miR-2276-5p	hsa-miR-8073	hsa-miR-6886-3p	hsa-miR-221-5p
NR_029508.1	0.0224152	0.405662	hsa-miR-130a-3p	hsa-miR-519a-3p	hsa-miR-3666	hsa-miR-519b-3p	hsa-miR-301a-3p
NONHSAT113003.2	0.0146816	0.348039	hsa-miR-766-3p	hsa-miR-345-5p	hsa-miR-5092	hsa-miR-5006-5p	hsa-miR-5587-3p
lnc-AMPH-6:2	0.0388625	0.421445	hsa-miR-6810-3p	hsa-miR-6801-3p	hsa-miR-6132	hsa-miR-6836-5p	hsa-miR-7111-3p
NONHSAT106948.2	0.0447625	0.491392	hsa-miR-490-3p	hsa-miR-6817-5p	hsa-miR-4778-5p	hsa-miR-3196	hsa-miR-3675-5p
NONHSAT182770.1	0.00218362	2.12967	hsa-miR-3929	hsa-miR-5584-3p	hsa-miR-6861-5p	hsa-miR-6776-5p	hsa-miR-513a-5p
NONHSAT215121.1	0.034036	0.479091	hsa-miR-151a-5p	hsa-miR-151b	hsa-miR-767-3p	hsa-miR-4713-5p	hsa-miR-2116-3p
NONHSAT001832.2	0.0241613	4.54014	hsa-miR-362-3p	hsa-miR-4692	hsa-miR-1537-5p	hsa-miR-6811-5p	hsa-miR-4659a-5p
NONHSAT072234.2	0.0102274	3.33884	hsa-miR-93-3p	hsa-miR-6851-3p	hsa-miR-6775-3p	hsa-miR-1205	hsa-miR-1291
XR_001738667.1	0.0489659	2.27902	hsa-miR-6850-3p	hsa-miR-6871-5p	hsa-miR-545-3p	hsa-miR-646	hsa-miR-4485-5p
NONHSAT209313.1	0.00480766	0.282824	hsa-miR-4755-3p	hsa-miR-874-5p	hsa-miR-99a-3p	hsa-miR-4634	hsa-miR-3922-5p
NONHSAT242188.1	0.0057831	0.096074	hsa-miR-6867-5p	hsa-miR-339-5p	hsa-miR-6828-3p	hsa-miR-1287-3p	hsa-miR-4712-5p
XR_001747955.1	0.0253749	0.181147	hsa-miR-615-3p	hsa-miR-668-5p	hsa-miR-608	hsa-miR-7106-3p	hsa-miR-4651
NONHSAT192700.1	0.00551816	3.00661	hsa-miR-330-5p	hsa-miR-5693	hsa-miR-326	hsa-miR-3677-5p	hsa-miR-7515
NONHSAT242187.1	0.0316483	0.481151	hsa-miR-3166	hsa-miR-6852-5p	hsa-miR-185-3p	hsa-miR-7162-3p	hsa-miR-760
NONHSAT133985.2	0.0114631	3.79684	hsa-miR-3667-3p	hsa-miR-6826-3p	hsa-miR-302c-5p	hsa-miR-3188	hsa-miR-497-3p
lnc-KLHL42-5:1	0.0249623	0.260588	hsa-miR-651-3p	hsa-miR-4742-5p	hsa-miR-4653-5p	hsa-miR-548m	hsa-miR-2115-3p
NONHSAT170915.1	0.00308382	0.468617	hsa-miR-4708-3p	hsa-miR-432-5p	hsa-miR-8078	hsa-miR-577	hsa-miR-8068
NONHSAT243312.1	0.0441222	0.257375	hsa-miR-4777-3p	hsa-miR-4517	hsa-miR-4519	hsa-miR-3529-3p	hsa-miR-146a-3p
NONHSAT204898.1	0.00912308	0.451779	hsa-miR-515-5p	hsa-miR-3152-5p	hsa-miR-4539	hsa-miR-519e-5p	hsa-miR-4774-3p
NONHSAT060583.2	0.0127848	0.456514	hsa-miR-8485	hsa-miR-455-3p.1	hsa-miR-1284	hsa-miR-8064	hsa-miR-377-3p
NONHSAT156114.1	0.00502115	2.74952	hsa-miR-6868-3p	hsa-miR-548as-3p	hsa-miR-3919	hsa-miR-7855-5p	hsa-miR-6777-3p
NONHSAT233469.1	0.0134055	2.55695	hsa-miR-6782-5p	hsa-miR-4697-3p	hsa-miR-6791-5p	hsa-miR-107	hsa-miR-4799-3p
NONHSAT215962.1	0.0298797	0.284032	hsa-miR-1245b-5p	hsa-miR-744-3p	hsa-miR-4423-5p	hsa-miR-135a-5p	hsa-miR-6501-5p
NONHSAT181687.1	0.0293572	2.05458	hsa-miR-3194-5p	hsa-miR-1202	hsa-miR-3972	hsa-miR-4308	hsa-miR-6769b-5p
NONHSAT176902.1	0.043434	3.32398	hsa-miR-214-3p	hsa-miR-6882-5p	hsa-miR-1271-3p	hsa-miR-6813-3p	hsa-miR-6133
NONHSAT177458.1	0.03794	0.418657	hsa-miR-5587-3p	hsa-miR-874-5p	hsa-miR-296-5p	hsa-miR-6075	hsa-miR-4707-5p
NONHSAT172279.1	0.0448375	2.86896	hsa-miR-1827	hsa-miR-2355-5p	hsa-miR-6820-5p	hsa-miR-7155-5p	hsa-miR-1269a
NONHSAT186494.1	0.0281883	3.19913	hsa-miR-4689	hsa-miR-6858-5p	hsa-let-7c-3p	hsa-miR-452-5p	hsa-miR-151a-3p
NR_002990.1	0.00439182	0.472252	hsa-miR-7843-5p	hsa-miR-6860	hsa-miR-4726-5p	hsa-miR-670-5p	hsa-miR-1302
NONHSAT079558.2	0.0160345	12.8545	hsa-miR-5196-5p	hsa-miR-4505	hsa-miR-637	hsa-miR-5787	hsa-miR-6766-5p
lnc-GDPD3-2:2	0.00326543	2.03279	hsa-miR-4492	hsa-miR-4498	hsa-miR-5001-5p	hsa-miR-762	hsa-miR-3652
XR_925165.1	0.0318281	3.82373	hsa-miR-4725-5p	hsa-miR-3192-5p	hsa-miR-4296	hsa-miR-1263	hsa-miR-6766-5p
NONHSAT240652.1	0.00733785	0.497121	hsa-miR-6756-3p	hsa-miR-4707-3p	hsa-miR-3127-3p	hsa-miR-8072	hsa-miR-361-3p
NONHSAT204740.1	0.0078842	2.36689	hsa-miR-4468	hsa-miR-548au-3p	hsa-miR-3663-3p	hsa-miR-3714	hsa-miR-484
NONHSAT240108.1	0.0465112	0.428699	hsa-miR-548j-3p	hsa-miR-887-5p	hsa-miR-4666a-5p	hsa-miR-6740-5p	hsa-miR-4529-3p
NONHSAT172051.1	0.0382006	2.13483	hsa-miR-2277-5p	hsa-miR-4783-5p	hsa-miR-3960	hsa-miR-6784-5p	hsa-miR-4706
NR_001278.1	0.0338903	0.275528	hsa-miR-3175	hsa-miR-6811-3p	hsa-miR-4649-3p	hsa-miR-4695-5p	hsa-miR-6751-5p
NONHSAT003729.2	0.0349031	0.494129	hsa-miR-6738-5p	hsa-miR-5194	hsa-miR-1914-3p	hsa-miR-323b-5p	hsa-miR-6845-3p
NONHSAT172529.1	0.0456752	2.73744	hsa-miR-939-3p	hsa-miR-4292	hsa-miR-6791-5p	hsa-miR-6883-5p	hsa-miR-7154-3p
NONHSAT253974.1	0.0416472	2.15818	hsa-miR-6815-3p	hsa-miR-1324	hsa-miR-597-3p	hsa-miR-8065	hsa-miR-4687-3p
NONHSAT180726.1	0.00329146	0.142036	hsa-miR-6793-3p	hsa-miR-659-5p	hsa-miR-6878-3p	hsa-miR-6744-3p	hsa-miR-6085
NONHSAT087468.2	0.0432893	2.57918	hsa-miR-654-5p	hsa-miR-541-3p	hsa-miR-608	hsa-miR-5001-5p	hsa-miR-762
NONHSAT176340.1	0.0221167	0.404441	hsa-miR-4505	hsa-miR-6808-5p	hsa-miR-6893-5p	hsa-miR-6801-3p	hsa-miR-5001-5p
lnc-ZNF227-2:2	0.0407735	0.479377	hsa-miR-3529-3p	hsa-miR-6749-3p	hsa-miR-3065-5p	hsa-miR-520h	hsa-miR-7851-3p
NONHSAT203232.1	0.0101717	0.400203	hsa-miR-212-5p	hsa-miR-6779-3p	hsa-miR-766-3p	hsa-miR-1199-5p	hsa-miR-6836-5p
XR_001742448.1	0.0498365	2.41726	hsa-miR-6804-5p	hsa-miR-505-5p	hsa-miR-6894-5p	hsa-miR-3689a-3p	hsa-miR-542-5p
NONHSAT048432.2	0.0182667	2.25906	hsa-miR-4486	hsa-miR-3193	hsa-miR-328-5p	hsa-miR-652-3p	hsa-miR-4758-5p
NONHSAT159434.1	0.0208079	0.263813	hsa-miR-6721-5p	hsa-miR-486-3p	hsa-miR-4736	hsa-miR-4697-5p	hsa-miR-423-5p
NONHSAT254595.1	0.00609802	0.484356	hsa-miR-4467	hsa-miR-29b-2-5p	hsa-miR-6746-3p	hsa-miR-1251-5p	hsa-miR-550a-3p
NONHSAT194330.1	0.0166641	0.178164	hsa-miR-215-3p	hsa-miR-519e-5p	hsa-miR-4679	hsa-miR-515-5p	hsa-miR-4299
XR_427246.1	0.0337116	0.356267	hsa-miR-103a-3p	hsa-miR-107	hsa-miR-16-5p	hsa-miR-660-3p	hsa-miR-7157-5p
NONHSAT242030.1	0.0440276	2.0784	hsa-miR-6839-3p	hsa-miR-580-3p	hsa-miR-5705	hsa-miR-6861-5p	hsa-miR-4319
NONHSAT036882.2	0.0415928	0.236712	hsa-miR-6826-3p	hsa-miR-6842-3p	hsa-miR-1251-3p	hsa-miR-4430	hsa-miR-6504-5p
NONHSAT134322.2	0.0164525	2.04129	hsa-miR-92a-2-5p	hsa-miR-6815-3p	hsa-miR-24-3p	hsa-miR-4299	hsa-miR-6756-5p
NONHSAT189625.1	0.0152069	0.319532	hsa-miR-328-3p	hsa-miR-4438	hsa-miR-185-5p	hsa-miR-1291	hsa-miR-6851-3p
NONHSAT197140.1	0.032982	0.348794	hsa-miR-4308	hsa-miR-6766-5p	hsa-miR-6756-5p	hsa-miR-6769a-5p	hsa-miR-517-5p
XR_001737042.1	0.00953304	4.11377	hsa-miR-195-5p	hsa-miR-15a-5p	hsa-miR-424-5p	hsa-miR-6838-5p	hsa-miR-604
NONHSAT201735.1	0.0443506	0.361798	hsa-miR-107	hsa-miR-6884-3p	hsa-miR-103a-3p	hsa-miR-1205	hsa-miR-6736-3p
NONHSAT206878.1	0.00450493	0.384812	hsa-miR-4713-5p	hsa-miR-629-3p	hsa-miR-140-5p	hsa-miR-203b-5p	hsa-miR-6718-5p
NONHSAT215378.1	0.0085464	0.116694	hsa-miR-6765-3p	hsa-miR-223-3p	hsa-miR-3190-3p	hsa-miR-631	hsa-miR-766-5p
NONHSAT152226.1	0.0475983	0.476694	hsa-miR-548aj-5p	hsa-miR-4714-5p	hsa-miR-548x-5p	hsa-miR-885-5p	hsa-miR-6128
NONHSAT225591.1	0.00954209	0.474108	hsa-miR-3139	hsa-miR-708-5p	hsa-miR-136-5p	hsa-miR-28-5p	hsa-miR-6825-3p
NONHSAT158488.1	0.029211	0.113889	hsa-miR-6505-5p	hsa-miR-5088-5p	hsa-miR-4305	hsa-miR-4472	hsa-miR-4447
NONHSAT203393.1	0.010375	0.428111	hsa-miR-4312	hsa-miR-6720-5p	hsa-miR-4731-5p	hsa-miR-6512-3p	hsa-miR-3934-5p
NONHSAT211573.1	0.0339543	0.371154	hsa-miR-18a-3p	hsa-miR-1913	hsa-miR-324-3p	hsa-miR-93-3p	hsa-miR-6827-5p
XR_001756905.1	0.0106281	2.25354	hsa-miR-3160-3p	hsa-miR-4487	hsa-miR-1273e	hsa-miR-558	hsa-miR-197-3p
NONHSAT128557.2	0.0388359	0.378653	hsa-miR-4483	hsa-miR-1293	hsa-miR-3120-3p	hsa-miR-6865-5p	hsa-miR-2467-3p
NONHSAT242024.1	0.0249477	3.05393	hsa-miR-6865-3p	hsa-miR-4433b-3p	hsa-miR-4301	hsa-miR-6810-3p	hsa-miR-6801-3p
NR_106904.1	0.0289473	0.375884	hsa-miR-4270	hsa-miR-486-3p	hsa-miR-138-5p	hsa-miR-6884-5p	hsa-miR-4456
NONHSAT123245.2	0.0365894	2.90745	hsa-miR-3612	hsa-miR-1184	hsa-miR-7156-3p	hsa-miR-3622b-5p	hsa-miR-1321
NONHSAT180204.1	0.00826094	0.358543	hsa-miR-1911-3p	hsa-miR-941	hsa-miR-7114-3p	hsa-miR-4417	hsa-miR-4664-5p
NONHSAT018015.2	0.0312534	0.408847	hsa-miR-422a	hsa-miR-3977	hsa-miR-378d	hsa-miR-378i	hsa-miR-378h
NONHSAT196493.1	0.0432031	2.20863	hsa-miR-145-5p	hsa-miR-5195-3p	hsa-miR-4449	hsa-miR-1255b-2-3p	hsa-miR-3692-5p
NONHSAT236962.1	0.000789763	0.0952152	hsa-miR-7160-3p	hsa-miR-6829-5p	hsa-miR-6887-5p	hsa-miR-6885-5p	hsa-miR-1908-5p
NONHSAT181640.1	0.020057	0.344474	hsa-miR-1226-3p	hsa-miR-3927-5p	hsa-miR-4795-5p	hsa-miR-4644	hsa-miR-452-3p
NONHSAT179668.1	0.00613276	0.412064	hsa-miR-626	hsa-miR-6876-3p	hsa-miR-331-3p	hsa-miR-4758-3p	hsa-miR-4286
NONHSAT035715.2	0.00468475	0.417341	hsa-miR-5706	hsa-miR-1237-3p	hsa-miR-133a-5p	hsa-miR-4782-5p	hsa-miR-1299
XR_001751095.1	0.0158627	2.11759	hsa-miR-4720-5p	hsa-miR-6868-5p	hsa-miR-6715b-5p	hsa-miR-5588-5p	hsa-miR-600
NONHSAT128145.2	0.0108248	3.18452	hsa-miR-3127-3p	hsa-miR-6756-3p	hsa-miR-1260b	hsa-miR-3667-3p	hsa-miR-1260a
XR_931426.2	0.00601441	0.395891	hsa-miR-6825-5p	hsa-miR-6857-5p	hsa-miR-6780b-5p	hsa-miR-583	hsa-let-7i-3p
NONHSAT184168.1	0.0320308	0.321207	hsa-miR-5193	hsa-miR-199a-5p	hsa-miR-6867-5p	hsa-miR-199b-5p	hsa-miR-6512-3p
NR_024592.1	0.0275543	3.95786	hsa-miR-7973	hsa-miR-4487	hsa-miR-6827-5p	hsa-miR-3144-5p	hsa-miR-1178-5p
NONHSAT129402.2	0.0414625	2.88688	hsa-miR-7113-5p	hsa-miR-4685-5p	hsa-miR-6837-5p	hsa-miR-486-3p	hsa-miR-4254
NONHSAT040550.2	0.0220654	2.36545	hsa-miR-1266-5p	hsa-miR-1913	hsa-miR-4308	hsa-miR-324-3p	hsa-miR-4518
NONHSAT203563.1	0.0146851	0.426165	hsa-miR-16-5p	hsa-miR-2355-5p	hsa-miR-6793-3p	hsa-miR-15b-5p	hsa-miR-29a-5p
NONHSAT076360.2	0.0454535	2.1752	hsa-miR-4778-3p	hsa-miR-4291	hsa-miR-6829-5p	hsa-miR-103a-2-5p	hsa-miR-6071
NONHSAT173085.1	0.034491	2.30732	hsa-miR-127-5p	hsa-miR-8085	hsa-miR-6731-5p	hsa-miR-3182	hsa-miR-4749-3p
NONHSAT027327.2	0.0215897	2.75961	hsa-miR-6780b-3p	hsa-miR-4780	hsa-miR-5006-3p	hsa-miR-3938	hsa-miR-623
NONHSAT220220.1	0.0421581	0.452384	hsa-miR-6847-5p	hsa-miR-6842-5p	hsa-miR-770-5p	hsa-miR-6870-5p	hsa-miR-7111-5p
NONHSAT158550.1	0.0309544	0.494331	hsa-miR-6749-3p	hsa-miR-4288	hsa-miR-632	hsa-miR-6843-3p	hsa-miR-4676-3p
NONHSAT041948.2	0.0227885	2.03797	hsa-miR-4763-5p	hsa-miR-940	hsa-miR-6893-5p	hsa-miR-6808-5p	hsa-miR-6804-5p
lnc-RFX2-1:12	0.00137866	0.333871	hsa-miR-626	hsa-miR-624-5p	hsa-miR-6873-3p	hsa-miR-5580-5p	hsa-miR-299-3p
NONHSAT175499.1	0.01411	0.27939	hsa-miR-6873-3p	hsa-miR-7110-3p	hsa-miR-6817-3p	hsa-miR-4499	hsa-miR-432-5p
NONHSAT220133.1	0.0386027	2.00501	hsa-miR-139-5p	hsa-miR-936	hsa-miR-3618	hsa-miR-4712-3p	hsa-miR-3713
NONHSAT135680.2	0.0163158	0.491371	hsa-miR-3591-3p	hsa-miR-21-3p	hsa-miR-4772-3p	hsa-miR-1257	hsa-miR-4302
NONHSAT236288.1	0.00358689	2.43083	hsa-miR-4690-3p	hsa-miR-5685	hsa-miR-331-3p	hsa-miR-6787-5p	hsa-miR-6791-3p
NONHSAT167681.1	0.0153551	0.114749	hsa-miR-758-3p	hsa-miR-6507-3p	hsa-miR-95-5p	hsa-miR-6864-5p	hsa-miR-449c-3p
XR_001754792.1	0.00962062	0.415576	hsa-miR-133a-5p	hsa-miR-6772-5p	hsa-miR-7110-3p	hsa-miR-4292	hsa-miR-6791-5p
lnc-FAM118B-1:11	0.0459433	0.298525	hsa-miR-5008-5p	hsa-miR-3689b-3p	hsa-miR-6780a-5p	hsa-miR-185-3p	hsa-miR-3689c
NONHSAT196490.1	0.0170431	2.28996	hsa-miR-4759	hsa-miR-6755-5p	hsa-miR-2355-3p	hsa-miR-1183	hsa-miR-6765-5p
lnc-ST6GALNAC4-1:2	0.00570895	2.39011	hsa-miR-7107-3p	hsa-miR-6774-5p	hsa-miR-564	hsa-miR-6778-3p	hsa-miR-1915-5p
NONHSAT237421.1	0.0482669	0.316648	hsa-miR-5582-5p	hsa-miR-4428	hsa-miR-4683	hsa-miR-23a-5p	hsa-miR-2392
NONHSAT248503.1	0.00744803	0.313484	hsa-miR-4776-3p	hsa-miR-4765	hsa-miR-665	hsa-miR-6837-3p	hsa-miR-6734-3p
NONHSAT208904.1	0.0147937	4.95334	hsa-miR-6888-3p	hsa-miR-150-5p	hsa-miR-6882-3p	hsa-miR-186-3p	hsa-miR-7154-5p
NONHSAT092839.2	0.00917826	2.10376	hsa-miR-6780a-3p	hsa-miR-4252	hsa-miR-383-5p.1	hsa-miR-1229-3p	hsa-miR-6881-3p
NONHSAT206448.1	0.0210503	2.07025	hsa-miR-6799-3p	hsa-miR-3173-5p	hsa-miR-874-3p	hsa-miR-656-5p	hsa-miR-92a-2-5p
NONHSAT026970.2	0.00243061	2.3814	hsa-miR-187-3p	hsa-miR-4498	hsa-miR-3679-3p	hsa-miR-762	hsa-miR-4330
NR_135620.1	0.0462945	0.400865	hsa-miR-759	hsa-miR-570-3p	hsa-miR-450b-3p	hsa-miR-513b-3p	hsa-miR-182-5p
NONHSAT072843.2	0.032083	2.40202	hsa-miR-6845-3p	hsa-miR-3162-3p	hsa-miR-6890-3p	hsa-miR-4279	hsa-miR-6883-3p
NONHSAT070272.2	0.0256268	4.61389	hsa-miR-1-5p	hsa-miR-4671-3p	hsa-miR-7114-5p	hsa-miR-135b-5p	hsa-miR-6807-5p
XR_001746476.1	0.0329765	0.271198	hsa-miR-6829-3p	hsa-miR-6791-3p	hsa-miR-7848-3p	hsa-miR-660-3p	hsa-miR-4531
lnc-MED24-1:2	0.00824526	2.4286	hsa-miR-6511a-3p	hsa-miR-6511b-3p	hsa-miR-5047	hsa-miR-483-3p.2	hsa-miR-6774-3p
NONHSAT254346.1	0.0400831	0.43882	hsa-miR-766-3p	hsa-miR-6832-5p	hsa-miR-6874-5p	hsa-miR-6889-3p	hsa-miR-4539
NONHSAT228986.1	0.0205875	0.343238	hsa-miR-4479	hsa-miR-557	hsa-miR-512-5p	hsa-miR-3661	hsa-miR-4755-3p
NONHSAT249921.1	0.0371537	3.15671	hsa-miR-5008-5p	hsa-miR-4779	hsa-miR-4479	hsa-miR-1233-3p	hsa-miR-6789-3p
NONHSAT232950.1	0.0126823	2.01842	hsa-miR-4436a	hsa-miR-6891-5p	hsa-miR-4707-5p	hsa-miR-6823-5p	hsa-miR-3173-3p
NONHSAT051714.2	0.0386653	0.277367	hsa-miR-4436b-3p	hsa-miR-8073	hsa-miR-4447	hsa-miR-4419a	hsa-miR-486-3p
NONHSAT166575.1	0.00190333	2.50368	hsa-miR-8056	hsa-miR-4301	hsa-miR-8073	hsa-miR-6514-5p	hsa-miR-5089-3p
NONHSAT240526.1	0.0144246	5.51388	hsa-miR-4480	hsa-miR-6817-5p	hsa-miR-1304-3p	hsa-miR-4445-5p	hsa-miR-4727-5p
NONHSAT246149.1	0.042326	0.46167	hsa-miR-6784-5p	hsa-miR-3648	hsa-miR-3196	hsa-miR-5090	hsa-miR-6825-5p
NONHSAT191377.1	0.0223725	0.270007	hsa-miR-6771-3p	hsa-miR-655-5p	hsa-miR-4763-3p	hsa-miR-1207-5p	hsa-miR-6790-3p
NONHSAT183207.1	0.0106731	3.4161	hsa-miR-2682-5p	hsa-miR-449c-5p	hsa-miR-34b-5p	hsa-miR-4797-5p	hsa-miR-7158-5p
NONHSAT160692.1	0.0496173	0.430224	hsa-miR-3678-3p	hsa-miR-208b-3p	hsa-miR-6884-3p	hsa-miR-4436b-5p	hsa-miR-181d-5p
NONHSAT026345.2	0.0231903	3.76612	hsa-miR-4472	hsa-miR-4447	hsa-miR-6835-5p	hsa-miR-7154-3p	hsa-miR-6751-5p
NR_003683.2	0.0352706	0.465994	hsa-miR-6852-3p	hsa-miR-3909	hsa-miR-4743-3p	hsa-miR-6810-3p	hsa-miR-671-5p
lnc-EEF1AKMT2-2:1	0.0304275	0.37389	hsa-miR-765	hsa-miR-501-5p	hsa-miR-1184	hsa-miR-6876-5p	hsa-miR-4476
NONHSAT240337.1	0.0460641	0.319293	hsa-miR-6752-3p	hsa-miR-1913	hsa-miR-324-3p	hsa-miR-4473	hsa-miR-4495
NONHSAT169696.1	0.00866184	0.247242	hsa-miR-6764-5p	hsa-miR-124-3p.1	hsa-miR-1915-3p	hsa-miR-6804-3p	hsa-miR-296-5p
XR_001752667.1	0.0115321	4.39629	hsa-miR-188-3p	hsa-miR-1260b	hsa-miR-3925-3p	hsa-miR-3171	hsa-miR-1260a
NONHSAT249488.1	0.0186051	2.48774	hsa-miR-324-5p	hsa-miR-5587-5p	hsa-miR-210-3p	hsa-miR-6722-3p	hsa-miR-1909-3p
NONHSAT251085.1	0.0208258	2.07584	hsa-miR-4313	hsa-miR-4731-5p	hsa-miR-361-3p	hsa-miR-7515	hsa-miR-4323
NONHSAT139226.2	0.0392683	2.49407	hsa-miR-3166	hsa-miR-4259	hsa-miR-1910-5p	hsa-miR-485-5p	hsa-miR-6783-3p
NONHSAT047719.2	0.0386527	0.42208	hsa-miR-5196-5p	hsa-miR-4747-5p	hsa-miR-152-3p	hsa-miR-4723-3p	hsa-miR-9500
NONHSAT203018.1	0.0200148	2.6893	hsa-miR-6133	hsa-miR-6129	hsa-miR-4510	hsa-miR-539-5p	hsa-miR-5584-5p
NONHSAT219047.1	0.0409746	2.90038	hsa-miR-5587-5p	hsa-miR-6756-5p	hsa-miR-6766-5p	hsa-miR-608	hsa-miR-4651
NONHSAT197518.1	0.021484	0.482694	hsa-miR-1909-3p	hsa-miR-2861	hsa-miR-6722-3p	hsa-miR-3194-5p	hsa-miR-6762-5p
NONHSAT149354.1	0.0382346	0.490431	hsa-miR-4286	hsa-miR-6808-5p	hsa-miR-1224-3p	hsa-miR-28-5p	hsa-miR-128-1-5p
NONHSAT192476.1	0.00533404	0.336161	hsa-miR-3140-5p	hsa-miR-4472	hsa-miR-4447	hsa-miR-28-3p	hsa-miR-3150a-3p
lnc-OTP-5:1	0.0196477	2.31596	hsa-miR-873-3p	hsa-miR-4271	hsa-miR-6858-3p	hsa-miR-4725-3p	hsa-miR-4290
NONHSAT181725.1	0.00121644	0.486621	hsa-miR-3196	hsa-miR-6816-5p	hsa-miR-3178	hsa-miR-3180-3p	hsa-miR-2277-5p
XR_926607.2	0.0359678	2.05964	hsa-miR-8485	hsa-miR-6873-3p	hsa-miR-7110-3p	hsa-miR-6833-3p	hsa-miR-1249-5p
XR_953045.2	0.0355867	2.19629	hsa-miR-6887-3p	hsa-miR-184	hsa-miR-6732-3p	hsa-miR-6799-3p	hsa-miR-6752-3p
NONHSAT192445.1	0.0424071	2.00598	hsa-miR-7853-5p	hsa-miR-6750-3p	hsa-miR-4659a-5p	hsa-miR-6165	hsa-miR-3127-5p
NONHSAT221307.1	0.0211007	3.04767	hsa-miR-6840-3p	hsa-miR-6715b-5p	hsa-miR-4269	hsa-miR-4433a-5p	hsa-miR-5582-5p
NONHSAT235172.1	0.0476017	0.446084	hsa-miR-3921	hsa-miR-646	hsa-miR-4660	hsa-miR-4653-5p	hsa-miR-4251
NONHSAT243632.1	0.0256207	2.43815	hsa-miR-876-3p	hsa-miR-323a-5p	hsa-miR-92a-2-5p	hsa-miR-6868-3p	hsa-miR-6749-3p
NR_030302.1	0.0068067	0.339208	hsa-miR-487b-5p	hsa-miR-5703	hsa-miR-192-3p	hsa-miR-556-3p	hsa-miR-6863
NONHSAT176339.1	0.0128391	0.496621	hsa-miR-6880-5p	hsa-miR-1287-5p	hsa-miR-3135b	hsa-miR-1250-5p	hsa-miR-517a-3p
NONHSAT191692.1	0.0301693	9.34752	hsa-miR-4768-5p	hsa-miR-8065	hsa-miR-6873-3p	hsa-miR-6833-3p	hsa-miR-6817-3p
NONHSAT153650.1	0.0189934	0.248287	hsa-miR-27a-3p	hsa-miR-635	hsa-miR-27b-3p	hsa-miR-548ai	hsa-miR-4511
XR_001751996.1	0.0370082	0.38567	hsa-miR-6762-5p	hsa-miR-615-3p	hsa-miR-6775-5p	hsa-miR-4479	hsa-miR-1908-5p
NONHSAT192081.1	0.0372022	2.95776	hsa-miR-4784	hsa-miR-3150b-3p	hsa-miR-1226-5p	hsa-miR-6804-5p	hsa-miR-4689
NONHSAT118607.2	0.000467854	0.0482393	hsa-miR-4651	hsa-miR-608	hsa-miR-6756-5p	hsa-miR-6799-3p	hsa-miR-423-5p
NONHSAT209869.1	0.0455183	2.09682	hsa-miR-4326	hsa-miR-455-3p.1	hsa-miR-6780a-3p	hsa-miR-3922-5p	hsa-miR-29b-3p
NONHSAT115866.2	0.00631251	2.30784	hsa-miR-6776-3p	hsa-miR-5691	hsa-miR-6805-3p	hsa-miR-1306-5p	hsa-miR-3194-3p
lnc-FAM231A-6:1	0.0112137	0.443605	hsa-miR-1207-3p	hsa-miR-4268	hsa-miR-6772-3p	hsa-miR-4726-3p	hsa-miR-6840-3p
NR_004403.1	0.00986386	0.321929	hsa-miR-4290	hsa-miR-181c-5p	hsa-miR-4530	hsa-miR-3909	hsa-miR-424-3p
NONHSAT255783.1	0.0318952	2.1555	hsa-miR-6881-3p	hsa-miR-6840-3p	hsa-miR-646	hsa-miR-4709-3p	hsa-miR-125a-5p
NONHSAT170486.1	0.025372	3.55155	hsa-miR-4732-3p	hsa-miR-2861	hsa-miR-3943	hsa-miR-5787	hsa-miR-551a
NONHSAT192103.1	0.0488427	4.50902	hsa-miR-6804-5p	hsa-miR-4532	hsa-miR-450b-3p	hsa-miR-6778-5p	hsa-miR-6760-3p
NONHSAT017646.2	0.0397512	2.25122	hsa-miR-103a-2-5p	hsa-miR-26b-3p	hsa-miR-1587	hsa-miR-22-5p	hsa-miR-3620-5p
NONHSAT157048.1	0.0194046	0.477955	hsa-miR-548t-3p	hsa-miR-558	hsa-miR-4496	hsa-miR-205-3p	hsa-miR-548aa
NONHSAT175052.1	0.0313083	2.62329	hsa-miR-548p	hsa-miR-223-5p	hsa-miR-1224-3p	hsa-miR-3667-3p	hsa-miR-548d-3p
NONHSAT179588.1	0.0439862	0.339151	hsa-miR-3692-5p	hsa-miR-1197	hsa-miR-570-3p	hsa-miR-4524a-3p	hsa-miR-421
NONHSAT077748.2	0.036247	0.284681	hsa-miR-4733-3p	hsa-miR-3663-3p	hsa-miR-4319	hsa-miR-125b-5p	hsa-miR-3130-3p
NONHSAT175198.1	0.0294894	2.04217	hsa-miR-5010-3p	hsa-miR-544b	hsa-miR-4324	hsa-miR-1200	hsa-miR-7162-5p
NONHSAT009902.2	0.0154858	0.449651	hsa-miR-8064	hsa-miR-4695-5p	hsa-miR-1180-5p	hsa-miR-198	hsa-miR-3190-5p
NONHSAT215921.1	0.0393011	0.460962	hsa-miR-4463	hsa-miR-6513-3p	hsa-miR-3682-5p	hsa-miR-6851-3p	hsa-miR-4499
NONHSAT130638.2	0.00079161	2.63536	hsa-miR-4780	hsa-miR-3190-5p	hsa-miR-1972	hsa-miR-3668	hsa-miR-4701-5p
NONHSAT225506.1	0.0167687	0.246398	hsa-miR-6779-3p	hsa-miR-744-5p	hsa-miR-3960	hsa-miR-450a-2-3p	hsa-miR-670-5p
XR_001753325.1	0.0340515	0.424923	hsa-miR-7110-5p	hsa-miR-5192	hsa-miR-6811-5p	hsa-miR-3688-5p	hsa-miR-1202
NONHSAT255268.1	0.02824	2.05572	hsa-miR-6759-3p	hsa-miR-4639-5p	hsa-miR-3661	hsa-miR-4273	hsa-miR-3065-3p
NONHSAT157786.1	0.0246228	2.61219	hsa-miR-3934-3p	hsa-miR-6867-3p	hsa-miR-3664-3p	hsa-miR-4704-3p	hsa-miR-4632-3p
NONHSAT202038.1	0.0494072	2.64307	hsa-miR-3914	hsa-miR-6874-5p	hsa-miR-550b-2-5p	hsa-miR-4659b-5p	hsa-miR-4659a-5p
NR_126516.1	0.0121945	2.05784	hsa-miR-6870-5p	hsa-miR-4728-5p	hsa-miR-6855-3p	hsa-miR-363-5p	hsa-miR-149-3p
NONHSAT239057.1	0.0399128	2.17875	hsa-miR-4313	hsa-miR-505-5p	hsa-miR-5193	hsa-miR-6752-3p	hsa-miR-1260b
NONHSAT234411.1	0.0440596	0.152712	hsa-miR-423-5p	hsa-miR-4640-3p	hsa-miR-661	hsa-miR-665	hsa-miR-486-3p
lnc-HPRT1-5:1	0.0460185	0.379353	hsa-miR-485-5p	hsa-miR-6884-5p	hsa-miR-4419b	hsa-miR-6849-3p	hsa-miR-7160-5p
NONHSAT208489.1	0.0455001	2.92167	hsa-miR-3679-5p	hsa-miR-450b-5p	hsa-miR-1185-5p	hsa-miR-4792	hsa-miR-34a-5p
XR_001745185.1	0.00964685	0.135071	hsa-miR-6880-5p	hsa-miR-1343-3p	hsa-miR-1266-5p	hsa-miR-6742-3p	hsa-miR-4533
NONHSAT171416.1	0.0291335	2.27138	hsa-miR-6783-3p	hsa-miR-1343-3p	hsa-miR-939-3p	hsa-miR-149-5p	hsa-miR-1913
NONHSAT185054.1	0.0477515	0.422584	hsa-miR-10a-5p	hsa-miR-4731-3p	hsa-miR-548z	hsa-miR-10b-5p	hsa-miR-1258
NONHSAT193157.1	0.0286756	0.238803	hsa-miR-3977	hsa-miR-4275	hsa-miR-4261	hsa-miR-548an	hsa-miR-6807-5p
NONHSAT179446.1	0.00724985	0.407011	hsa-miR-484	hsa-miR-4511	hsa-miR-615-3p	hsa-miR-548aw	hsa-miR-6830-5p
NONHSAT142591.2	0.0470042	0.477779	hsa-miR-7162-5p	hsa-miR-516b-3p	hsa-miR-516a-3p	hsa-miR-3926	hsa-miR-548s
NONHSAT204737.1	0.0260299	2.3048	hsa-miR-8072	hsa-miR-4467	hsa-miR-195-5p	hsa-miR-6838-5p	hsa-miR-15b-5p
NONHSAT254788.1	0.010816	0.373998	hsa-miR-376c-3p	hsa-miR-3127-5p	hsa-miR-22-5p	hsa-miR-518f-3p	hsa-miR-3119
NONHSAT075066.2	0.0278204	0.298668	hsa-miR-6867-5p	hsa-miR-3613-5p	hsa-miR-587	hsa-miR-3177-5p	hsa-miR-8071
XR_924835.2	0.0231187	0.34641	hsa-miR-365a-5p	hsa-miR-365b-5p	hsa-miR-4650-3p	hsa-miR-3529-5p	hsa-miR-379-5p
NONHSAT225519.1	0.0290925	2.88926	hsa-miR-6867-5p	hsa-miR-3151-5p	hsa-miR-3065-3p	hsa-miR-1245b-5p	hsa-miR-4521
NONHSAT243962.1	0.014486	2.03523	hsa-miR-5011-3p	hsa-miR-623	hsa-miR-6889-3p	hsa-miR-5193	hsa-miR-30c-1-3p
NONHSAT192102.1	0.0349854	4.80863	hsa-miR-6736-3p	hsa-miR-4645-5p	hsa-miR-4673	hsa-miR-638	hsa-miR-769-3p
NONHSAT156384.1	0.0025767	0.485042	hsa-miR-148a-5p	hsa-miR-599	hsa-miR-495-5p	hsa-miR-509-3-5p	hsa-miR-603
NONHSAT252486.1	0.0417506	0.437675	hsa-miR-7156-3p	hsa-miR-5047	hsa-miR-1301-3p	hsa-miR-324-5p	hsa-miR-5587-3p
NONHSAT205070.1	0.0184095	3.10217	hsa-miR-10b-5p	hsa-miR-504-5p.1	hsa-miR-10a-5p	hsa-miR-3194-3p	hsa-miR-3128
NONHSAT217828.1	0.0129056	2.34532	hsa-miR-3188	hsa-miR-3158-5p	hsa-miR-5581-3p	hsa-miR-628-5p	hsa-miR-6816-3p
NONHSAT184949.1	0.0367458	2.83575	hsa-miR-7976	hsa-miR-6851-3p	hsa-miR-6775-3p	hsa-miR-7154-3p	hsa-miR-1291
lnc-CLEC18B-3:10	0.0476299	0.324458	hsa-miR-6753-5p	hsa-miR-1273h-5p	hsa-miR-6780a-3p	hsa-miR-657	hsa-miR-149-3p
XR_928308.1	0.0210468	2.6987	hsa-miR-5193	hsa-miR-5580-5p	hsa-miR-7112-5p	hsa-miR-6798-5p	hsa-miR-7107-5p
NONHSAT122627.2	0.0389055	0.282696	hsa-miR-4492	hsa-miR-6499-5p	hsa-miR-6728-3p	hsa-miR-4749-3p	hsa-miR-6752-5p
NONHSAT199222.1	0.0398317	0.315885	hsa-miR-140-3p.1	hsa-miR-140-3p.2	hsa-miR-302d-3p	hsa-miR-520b	hsa-miR-4650-3p
NONHSAT233893.1	0.0406441	0.283117	hsa-miR-339-3p	hsa-miR-3195	hsa-miR-5587-3p	hsa-miR-6768-5p	hsa-miR-3611
NONHSAT224444.1	0.0180059	0.385816	hsa-miR-127-5p	hsa-miR-4308	hsa-miR-3690	hsa-miR-3928-5p	hsa-miR-6832-3p
lnc-RCAN1-2:1	0.0252649	2.89474	hsa-miR-6887-3p	hsa-miR-4488	hsa-miR-4697-5p	hsa-miR-6778-3p	hsa-miR-1237-5p
NONHSAT191089.1	0.0410905	0.423485	hsa-miR-4492	hsa-miR-6764-5p	hsa-miR-296-5p	hsa-miR-5787	hsa-miR-4505
NONHSAT006251.2	0.0257846	5.94768	hsa-miR-3682-3p	hsa-miR-548ap-3p	hsa-miR-6891-3p	hsa-miR-1272	hsa-miR-4694-3p
NONHSAT233771.1	0.0412268	0.35086	hsa-miR-3125	hsa-miR-6859-5p	hsa-miR-3916	hsa-miR-6858-5p	hsa-miR-6753-3p
NONHSAT175850.1	0.00777483	0.451639	hsa-miR-7153-3p	hsa-miR-513b-5p	hsa-miR-4425	hsa-miR-4252	hsa-miR-6791-5p
NONHSAT115864.2	0.0342313	2.02536	hsa-miR-6776-3p	hsa-miR-6805-3p	hsa-miR-5691	hsa-miR-3194-3p	hsa-miR-1306-5p
NONHSAT239130.1	0.0201012	0.473593	hsa-miR-365a-3p	hsa-miR-365b-3p	hsa-miR-6845-3p	hsa-miR-4279	hsa-miR-6784-3p
NONHSAT192683.1	0.0233084	2.85761	hsa-miR-6865-3p	hsa-miR-5193	hsa-miR-4530	hsa-miR-646	hsa-miR-1260b
NONHSAT006506.2	0.0221944	2.30355	hsa-miR-3173-5p	hsa-miR-6799-3p	hsa-miR-6752-3p	hsa-miR-3972	hsa-miR-125b-5p
NONHSAT149966.1	0.0223129	0.495774	hsa-miR-2467-3p	hsa-miR-301a-3p	hsa-miR-149-3p	hsa-miR-6868-3p	hsa-miR-96-5p
lnc-TMEM123-3:1	0.0243268	0.368649	hsa-miR-3115	hsa-miR-3908	hsa-miR-511-5p	hsa-miR-6830-3p	hsa-miR-30d-3p
NONHSAT210788.1	0.000672713	0.0857288	hsa-miR-330-3p	hsa-miR-518c-5p	hsa-miR-330-5p	hsa-miR-6824-3p	hsa-miR-6837-3p
NONHSAT225917.1	0.0262913	0.47175	hsa-miR-6787-5p	hsa-miR-1228-5p	hsa-miR-4268	hsa-miR-1908-5p	hsa-miR-663a
NONHSAT071287.2	0.0488108	2.20155	hsa-miR-520g-5p	hsa-miR-4676-3p	hsa-miR-877-3p	hsa-miR-4774-3p	hsa-miR-3689e
XR_951893.2	0.0453706	0.487157	hsa-miR-4778-3p	hsa-miR-1248	hsa-miR-7106-5p	hsa-miR-6868-3p	hsa-miR-3120-3p
NONHSAT127141.2	0.0477718	2.06881	hsa-miR-4659b-3p	hsa-miR-4659a-3p	hsa-miR-628-5p	hsa-miR-3153	hsa-miR-548g-5p
NONHSAT148316.1	0.0287673	0.32894	hsa-miR-4508	hsa-miR-6762-3p	hsa-miR-483-3p.2	hsa-miR-6780a-3p	hsa-miR-647
NONHSAT244951.1	0.00653411	0.408301	hsa-miR-4308	hsa-miR-6854-5p	hsa-miR-4292	hsa-miR-4720-5p	hsa-miR-6791-5p
XR_001739946.1	0.0137854	0.176414	hsa-miR-6803-5p	hsa-miR-4446-5p	hsa-miR-6751-5p	hsa-miR-6728-5p	hsa-miR-4789-5p
XR_001736951.1	0.0289164	0.479901	hsa-miR-6882-3p	hsa-miR-149-5p	hsa-miR-6796-5p	hsa-miR-6876-3p	hsa-miR-4308
NONHSAT207910.1	0.0359293	0.376011	hsa-miR-8485	hsa-miR-4704-3p	hsa-miR-3688-5p	hsa-miR-3941	hsa-miR-3192-3p
NONHSAT179833.1	0.027007	0.356894	hsa-miR-6817-3p	hsa-miR-18a-3p	hsa-miR-330-5p	hsa-miR-3157-3p	hsa-miR-7850-5p
NONHSAT051965.2	0.00687369	2.21448	hsa-miR-3202	hsa-miR-6727-5p	hsa-miR-4508	hsa-miR-6775-5p	hsa-miR-5090
NONHSAT225469.1	0.0193806	4.00232	hsa-miR-6851-3p	hsa-miR-6775-3p	hsa-miR-1291	hsa-miR-4518	hsa-miR-328-3p
NONHSAT156016.1	0.0313359	2.18932	hsa-miR-3064-5p	hsa-miR-6880-5p	hsa-miR-3155b	hsa-miR-22-3p	hsa-miR-1236-3p
NONHSAT171579.1	0.0363741	0.383552	hsa-miR-1278	hsa-miR-548bb-3p	hsa-miR-625-3p	hsa-miR-501-5p	hsa-miR-30e-5p
XR_001749293.1	0.0443659	0.394271	hsa-miR-4493	hsa-miR-6778-3p	hsa-miR-361-3p	hsa-miR-6132	hsa-miR-2114-3p
NONHSAT067435.2	0.0243695	0.314414	hsa-miR-2355-5p	hsa-miR-4763-3p	hsa-miR-6808-5p	hsa-miR-4533	hsa-miR-6893-5p
NONHSAT247551.1	0.0184982	0.0980179	hsa-miR-6837-5p	hsa-miR-4691-5p	hsa-miR-6748-3p	hsa-miR-7977	hsa-miR-4268
NR_135641.1	0.0153966	2.18029	hsa-miR-6848-3p	hsa-miR-4287	hsa-miR-4795-3p	hsa-miR-6736-3p	hsa-miR-6832-3p
NR_029888.1	0.00149456	0.34651	hsa-miR-29c-3p	hsa-miR-6818-5p	hsa-miR-29a-3p	hsa-miR-4524a-3p	hsa-miR-4717-5p
NONHSAT171996.1	0.0121727	0.326753	hsa-miR-6873-3p	hsa-miR-4755-3p	hsa-miR-4488	hsa-miR-6837-5p	hsa-miR-3620-3p
NONHSAT240638.1	0.044144	0.411806	hsa-miR-4271	hsa-miR-6778-5p	hsa-miR-4648	hsa-miR-4644	hsa-miR-6852-5p
NONHSAT055379.2	0.0171693	3.66595	hsa-miR-875-3p	hsa-miR-556-5p	hsa-miR-587	hsa-miR-6737-3p	hsa-miR-6762-3p
NONHSAT240528.1	0.0180989	5.85269	hsa-miR-6817-5p	hsa-miR-4480	hsa-miR-5006-5p	hsa-miR-4727-5p	hsa-miR-4776-3p
lnc-RUFY3-1:2	0.0446952	0.47096	hsa-miR-411-5p.2	hsa-miR-4722-3p	hsa-miR-619-5p	hsa-miR-4755-3p	hsa-miR-6727-3p
NONHSAT192686.1	0.0308619	2.00989	hsa-miR-4530	hsa-miR-6845-3p	hsa-miR-4279	hsa-miR-646	hsa-miR-6735-3p
NR_107048.1	0.0473535	0.495375	hsa-miR-4696	hsa-miR-6856-5p	hsa-miR-328-5p	hsa-miR-6866-5p	hsa-miR-6885-5p
NONHSAT186247.1	0.0257277	0.370136	hsa-miR-519b-3p	hsa-miR-519a-3p	hsa-miR-519c-3p	hsa-miR-300	hsa-miR-4795-3p
NONHSAT167476.1	0.003638	2.58476	hsa-miR-548m	hsa-miR-208b-5p	hsa-miR-4773	hsa-miR-548ar-3p	hsa-miR-2355-5p
NONHSAT017090.2	0.0180039	0.433191	hsa-miR-3657	hsa-miR-6867-5p	hsa-miR-4669	hsa-miR-1973	hsa-miR-4536-3p
NONHSAT227234.1	0.014551	2.61622	hsa-miR-4684-5p	hsa-miR-7158-5p	hsa-miR-4434	hsa-miR-3152-5p	hsa-miR-3661
NONHSAT158810.1	0.0483151	0.435513	hsa-miR-1251-5p	hsa-miR-5684	hsa-miR-4439	hsa-miR-943	hsa-miR-4708-3p
NONHSAT166618.1	0.0371361	0.44544	hsa-miR-7114-5p	hsa-miR-6822-3p	hsa-miR-153-3p	hsa-miR-1245a	hsa-miR-889-3p
NONHSAT074954.2	0.0199217	3.6928	hsa-miR-548j-3p	hsa-miR-1285-5p	hsa-miR-4781-3p	hsa-miR-4795-3p	hsa-miR-6077
NONHSAT239934.1	0.0170728	0.387495	hsa-miR-4530	hsa-miR-6132	hsa-miR-296-5p	hsa-miR-6836-5p	hsa-miR-6883-5p
NONHSAT258680.1	0.031389	0.342607	hsa-miR-6838-5p	hsa-miR-195-5p	hsa-miR-16-5p	hsa-miR-15b-5p	hsa-miR-15a-5p
NONHSAT079300.2	0.00715545	0.436283	hsa-miR-4767	hsa-miR-4520-2-3p	hsa-miR-619-3p	hsa-miR-1205	hsa-miR-1184
NONHSAT190272.1	0.0379771	2.36619	hsa-miR-6803-5p	hsa-miR-6751-5p	hsa-miR-608	hsa-miR-5196-5p	hsa-miR-7110-5p
NONHSAT081737.2	0.0248342	0.438302	hsa-miR-6715b-5p	hsa-miR-4269	hsa-miR-3664-3p	hsa-miR-6751-5p	hsa-miR-6835-5p
NONHSAT227390.1	0.0422513	10.2182	hsa-miR-588	hsa-miR-6893-5p	hsa-miR-4738-5p	hsa-miR-4701-5p	hsa-miR-6808-5p
NONHSAT153200.1	0.0135571	0.438902	hsa-miR-3184-5p	hsa-miR-6756-5p	hsa-miR-6766-5p	hsa-miR-423-5p	hsa-miR-767-5p
NONHSAT248564.1	0.0253418	0.321438	hsa-miR-519d-5p	hsa-miR-4677-3p	hsa-miR-515-5p	hsa-miR-6793-3p	hsa-miR-5096
NONHSAT237753.1	0.0429023	0.483544	hsa-miR-6810-5p	hsa-miR-6764-3p	hsa-miR-6763-5p	hsa-miR-7641	hsa-miR-7109-3p
NONHSAT228332.1	0.0198649	2.56622	hsa-miR-6508-3p	hsa-miR-6876-5p	hsa-miR-4476	hsa-miR-4279	hsa-miR-6780a-3p
XR_001752606.1	0.0189393	6.36981	hsa-miR-765	hsa-miR-766-5p	hsa-miR-8075	hsa-miR-3150a-3p	hsa-miR-3189-3p
NONHSAT252076.1	0.0382139	3.44668	hsa-miR-6796-5p	hsa-miR-5579-5p	hsa-miR-4642	hsa-miR-491-3p	hsa-miR-3927-5p
NONHSAT070913.2	0.0256142	2.58743	hsa-miR-7974	hsa-miR-6737-3p	hsa-miR-4687-3p	hsa-miR-7157-3p	hsa-miR-5008-3p
NONHSAT193738.1	0.0377827	0.370656	hsa-miR-448	hsa-miR-153-3p	hsa-miR-298	hsa-miR-5689	hsa-miR-320a
NONHSAT090106.2	0.00681263	0.23838	hsa-miR-6825-5p	hsa-miR-7113-3p	hsa-miR-4723-5p	hsa-miR-5698	hsa-miR-6077
NONHSAT036243.2	0.0220858	2.21561	hsa-miR-4306	hsa-miR-3127-5p	hsa-miR-6776-5p	hsa-miR-219b-5p	hsa-miR-885-3p
NONHSAT258831.1	0.0464552	0.451657	hsa-miR-6768-3p	hsa-miR-4666a-5p	hsa-miR-5009-5p	hsa-miR-6501-3p	hsa-miR-4474-5p
NONHSAT190953.1	0.0139366	0.138529	hsa-miR-541-5p	hsa-miR-1236-3p	hsa-miR-6848-3p	hsa-miR-16-1-3p	hsa-miR-222-5p
NONHSAT086723.2	0.0154546	2.35083	hsa-miR-8065	hsa-miR-1273e	hsa-miR-769-5p	hsa-miR-5589-5p	hsa-miR-4731-5p
NONHSAT098009.2	0.0231944	2.1501	hsa-miR-324-3p	hsa-miR-1913	hsa-miR-4726-5p	hsa-miR-2861	hsa-miR-4640-5p
XR_001749468.1	0.0425352	3.24319	hsa-miR-6845-3p	hsa-miR-943	hsa-miR-6747-3p	hsa-miR-6893-3p	hsa-miR-6727-3p
NONHSAT212672.1	0.0159764	0.345035	hsa-miR-376c-3p	hsa-miR-206	hsa-miR-4801	hsa-miR-6128	hsa-miR-6501-3p
NONHSAT223336.1	0.0499845	0.401876	hsa-miR-5571-3p	hsa-miR-499a-3p	hsa-miR-1910-3p	hsa-miR-493-3p	hsa-miR-6748-3p
NONHSAT121869.2	0.0199055	6.51285	hsa-miR-6776-5p	hsa-miR-1253	hsa-miR-541-3p	hsa-miR-371b-5p	hsa-miR-516b-5p
NONHSAT012599.2	0.0234906	4.08292	hsa-miR-6878-3p	hsa-miR-1255b-2-3p	hsa-miR-1248	hsa-miR-5189-5p	hsa-miR-6868-3p
NONHSAT201969.1	0.0482516	2.94071	hsa-miR-937-5p	hsa-miR-544a	hsa-miR-199b-3p	hsa-miR-516a-3p	hsa-miR-335-3p
NONHSAT056654.2	0.00897048	2.90132	hsa-miR-6772-5p	hsa-miR-4455	hsa-miR-5008-3p	hsa-miR-3170	hsa-miR-6855-5p
XR_941396.1	0.00391741	2.08643	hsa-miR-3918	hsa-miR-6870-5p	hsa-miR-4731-5p	hsa-miR-4723-5p	hsa-miR-5001-5p
NONHSAT207587.1	0.0470251	2.48973	hsa-miR-518f-5p	hsa-miR-670-3p	hsa-miR-522-5p	hsa-miR-519a-5p	hsa-miR-523-5p
NONHSAT174346.1	0.0112555	0.490372	hsa-miR-3136-5p	hsa-miR-4439	hsa-miR-596	hsa-miR-642a-5p	hsa-miR-4253
NONHSAT168089.1	0.0157221	0.472649	hsa-miR-455-3p.2	hsa-miR-5581-3p	hsa-miR-6872-3p	hsa-miR-1910-5p	hsa-miR-146a-5p
NONHSAT213394.1	0.0227663	0.113898	hsa-miR-450b-3p	hsa-miR-765	hsa-miR-4713-3p	hsa-miR-769-3p	hsa-miR-638
NONHSAT250173.1	0.0227417	0.390408	hsa-miR-6873-5p	hsa-miR-5579-3p	hsa-miR-4474-3p	hsa-miR-8055	hsa-miR-4505
NONHSAT148732.1	0.0165019	2.02197	hsa-miR-3155a	hsa-miR-6817-3p	hsa-miR-3155b	hsa-miR-4299	hsa-miR-484
NONHSAT247876.1	0.00316903	0.423094	hsa-miR-378c	hsa-miR-582-5p	hsa-miR-4328	hsa-miR-378b	hsa-miR-8066
NONHSAT152363.1	0.0212647	0.352091	hsa-miR-6784-5p	hsa-miR-128-1-5p	hsa-miR-128-2-5p	hsa-miR-328-5p	hsa-miR-3180
NONHSAT164342.1	0.0358042	0.412207	hsa-miR-4303	hsa-miR-8485	hsa-miR-6766-5p	hsa-miR-6756-5p	hsa-miR-5004-5p
NONHSAT044124.2	0.0106485	3.084	hsa-miR-6836-5p	hsa-miR-6132	hsa-miR-6715b-5p	hsa-miR-6761-5p	hsa-miR-214-3p
NONHSAT082085.2	0.0163875	3.08385	hsa-miR-4430	hsa-miR-5585-3p	hsa-miR-3158-5p	hsa-miR-140-3p.2	hsa-miR-6757-3p
NONHSAT108123.2	0.00423601	2.32239	hsa-miR-6508-5p	hsa-miR-432-5p	hsa-miR-1250-3p	hsa-miR-8067	hsa-miR-21-3p
NONHSAT249983.1	0.0245914	0.342294	hsa-miR-485-3p	hsa-miR-539-3p	hsa-miR-3675-5p	hsa-miR-4262	hsa-miR-6780b-5p
NONHSAT180090.1	0.0195915	0.427835	hsa-miR-6727-3p	hsa-miR-4706	hsa-miR-6747-3p	hsa-miR-6829-5p	hsa-miR-4749-5p
NONHSAT153168.1	0.0465737	5.49936	hsa-miR-485-5p	hsa-miR-6884-5p	hsa-miR-4722-5p	hsa-miR-103b	hsa-miR-4726-5p
lnc-AMZ2-3:1	0.0263196	0.456698	hsa-miR-939-3p	hsa-miR-4437	hsa-miR-4715-3p	hsa-miR-619-5p	hsa-miR-4674
NONHSAT227705.1	0.00369913	2.15259	hsa-miR-363-5p	hsa-miR-6745	hsa-miR-6880-5p	hsa-miR-8071	hsa-miR-4726-5p
NONHSAT241081.1	0.00298509	2.44818	hsa-miR-7113-5p	hsa-miR-361-3p	hsa-miR-7107-3p	hsa-miR-6775-3p	hsa-miR-3667-3p
NONHSAT231605.1	0.0307659	2.14088	hsa-miR-6867-5p	hsa-miR-6894-5p	hsa-miR-5196-3p	hsa-miR-4448	hsa-miR-939-5p
NONHSAT181665.1	0.0193391	5.0802	hsa-miR-5006-5p	hsa-miR-6882-5p	hsa-miR-6827-3p	hsa-miR-6833-5p	hsa-miR-3691-5p
NONHSAT141522.2	0.00350084	2.98908	hsa-miR-4532	hsa-miR-4738-5p	hsa-miR-639	hsa-miR-6784-5p	hsa-miR-566
NONHSAT185101.1	0.0388022	3.16841	hsa-miR-626	hsa-miR-6801-3p	hsa-miR-331-3p	hsa-miR-1273h-5p	hsa-miR-6799-5p
NONHSAT168570.1	0.0180003	0.381816	hsa-miR-7106-5p	hsa-miR-876-3p	hsa-miR-922	hsa-miR-6867-3p	hsa-miR-623
NONHSAT072232.2	0.0411704	5.7639	hsa-miR-1286	hsa-miR-1205	hsa-miR-4722-5p	hsa-miR-4459	hsa-miR-873-5p.2
NONHSAT222261.1	0.0216695	0.450311	hsa-miR-6769a-3p	hsa-miR-6721-5p	hsa-miR-6840-3p	hsa-miR-6722-3p	hsa-miR-4763-5p
NR_027045.1	0.0168043	2.22043	hsa-miR-4745-5p	hsa-miR-4481	hsa-miR-6887-5p	hsa-miR-6795-5p	hsa-miR-4417
NONHSAT212975.1	0.0485683	3.49256	hsa-miR-6811-3p	hsa-miR-3155b	hsa-miR-4261	hsa-miR-4529-5p	hsa-miR-5002-3p
NONHSAT226209.1	0.0474258	0.427228	hsa-miR-3178	hsa-miR-1908-5p	hsa-miR-663a	hsa-miR-6787-5p	hsa-miR-615-3p
NONHSAT191615.1	0.016035	2.29272	hsa-miR-6888-5p	hsa-miR-5003-5p	hsa-miR-96-5p	hsa-miR-3120-3p	hsa-miR-5093
NONHSAT177135.1	0.00702269	0.373067	hsa-miR-6844	hsa-miR-5088-3p	hsa-miR-3135b	hsa-miR-22-5p	hsa-miR-4531
NONHSAT229962.1	0.0143062	2.3994	hsa-miR-6752-3p	hsa-miR-6882-3p	hsa-miR-5193	hsa-miR-6791-5p	hsa-miR-4252
NONHSAT115862.2	0.0352258	2.43265	hsa-miR-6776-3p	hsa-miR-5691	hsa-miR-6805-3p	hsa-miR-1306-5p	hsa-miR-3194-3p
NONHSAT231499.1	0.0468045	4.17267	hsa-miR-6875-5p	hsa-miR-660-3p	hsa-miR-6134	hsa-miR-922	hsa-miR-3126-5p
NONHSAT234717.1	0.0101995	0.357082	hsa-miR-6882-3p	hsa-miR-1343-5p	hsa-miR-6766-5p	hsa-miR-939-5p	hsa-miR-6741-5p
XR_001741074.1	0.0161008	0.347336	hsa-miR-3199	hsa-miR-8052	hsa-miR-490-5p	hsa-miR-1255b-5p	hsa-miR-1255a
NONHSAT255351.1	0.0363272	0.491055	hsa-miR-215-5p	hsa-miR-1202	hsa-miR-3972	hsa-miR-192-5p	hsa-miR-4652-3p
NONHSAT233421.1	0.0144144	0.366146	hsa-miR-1915-5p	hsa-miR-185-3p	hsa-miR-4774-3p	hsa-miR-877-3p	hsa-miR-6749-5p
NONHSAT218924.1	0.0246943	0.43272	hsa-miR-6879-3p	hsa-miR-6501-3p	hsa-miR-3907	hsa-miR-205-5p	hsa-miR-4531
NONHSAT012531.2	0.0127274	0.358776	hsa-miR-4694-3p	hsa-miR-370-5p	hsa-miR-1193	hsa-miR-374c-5p	hsa-miR-3919
XR_931870.1	0.00329376	2.33738	hsa-miR-6774-5p	hsa-miR-617	hsa-miR-635	hsa-miR-5586-5p	hsa-miR-6845-5p
NONHSAT226267.1	0.0342224	0.41608	hsa-miR-744-5p	hsa-miR-6789-3p	hsa-miR-6855-5p	hsa-miR-25-5p	hsa-miR-4540
NONHSAT103883.2	0.0242382	0.472589	hsa-miR-6771-3p	hsa-miR-4750-3p	hsa-miR-362-3p	hsa-miR-4732-3p	hsa-miR-329-3p
NONHSAT203079.1	0.0114472	2.66938	hsa-miR-3928-5p	hsa-miR-6806-3p	hsa-miR-6879-5p	hsa-miR-361-5p	hsa-miR-6735-5p
NONHSAT250638.1	0.0333124	0.458548	hsa-miR-5010-5p	hsa-miR-4525	hsa-miR-3616-3p	hsa-miR-6870-5p	hsa-miR-7113-5p
NONHSAT238783.1	0.0355017	0.216425	hsa-miR-6867-3p	hsa-miR-6749-3p	hsa-miR-615-3p	hsa-miR-4746-5p	hsa-miR-7114-3p
lnc-ZNF316-3:4	0.0308424	0.280854	hsa-miR-6818-5p	hsa-miR-29b-2-5p	hsa-miR-4713-5p	hsa-miR-629-3p	hsa-miR-6857-3p
NONHSAT165542.1	0.0127089	3.93597	hsa-miR-4786-3p	hsa-miR-3919	hsa-miR-6772-3p	hsa-miR-5590-5p	hsa-miR-3678-3p
NR_103535.1	0.00369798	0.39425	hsa-miR-3960	hsa-miR-8072	hsa-miR-7109-5p	hsa-miR-25-5p	hsa-miR-4758-3p
NR_111988.1	0.0271235	0.495724	hsa-miR-4532	hsa-miR-5587-3p	hsa-miR-8072	hsa-miR-4467	hsa-miR-744-5p
NONHSAT127951.2	0.0279412	2.9084	hsa-miR-4646-5p	hsa-miR-204-3p	hsa-miR-6745	hsa-miR-363-5p	hsa-miR-7157-5p
XR_001738748.1	0.0378437	2.80173	hsa-miR-342-5p	hsa-miR-6747-5p	hsa-miR-6819-5p	hsa-miR-608	hsa-miR-4707-3p
XR_001755419.1	0.0254116	0.485396	hsa-miR-6887-3p	hsa-miR-6826-3p	hsa-miR-6795-3p	hsa-miR-532-3p	hsa-miR-4667-3p
NONHSAT227543.1	0.0306188	2.77799	hsa-miR-4741	hsa-miR-3167	hsa-miR-6838-3p	hsa-miR-1255b-5p	hsa-miR-4498
NONHSAT072228.2	0.0345529	3.4615	hsa-miR-93-3p	hsa-miR-4300	hsa-miR-3925-3p	hsa-miR-6090	hsa-miR-328-3p
NONHSAT129423.2	0.00115125	0.0878525	hsa-miR-4498	hsa-miR-5001-5p	hsa-miR-762	hsa-miR-4492	hsa-miR-550a-5p
lnc-FAM20C-3:27	0.0132267	24.7179	hsa-miR-1287-5p	hsa-miR-6846-5p	hsa-miR-6848-5p	hsa-miR-4716-3p	hsa-miR-6794-5p
NR_037403.1	0.048878	0.280559	hsa-miR-103a-2-5p	hsa-miR-6512-3p	hsa-miR-942-5p	hsa-miR-4451	hsa-miR-575
XR_945776.2	0.0475358	0.276629	hsa-miR-106a-3p	hsa-miR-4632-3p	hsa-miR-152-5p	hsa-miR-452-5p	hsa-miR-4665-3p
NONHSAT255945.1	0.0407285	0.300515	hsa-miR-4482-3p	hsa-miR-548as-3p	hsa-miR-548d-3p	hsa-miR-181a-5p	hsa-miR-150-5p
lnc-EIF2AK3-4:77	0.0327692	3.03807	hsa-miR-765	hsa-miR-6876-3p	hsa-miR-6783-3p	hsa-miR-3928-5p	hsa-miR-4287
NONHSAT093000.2	0.0168701	2.00386	hsa-miR-3200-3p	hsa-miR-4778-3p	hsa-miR-450b-5p	hsa-miR-1273g-3p	hsa-miR-6832-3p
NONHSAT039178.2	0.0319159	0.422248	hsa-miR-6779-3p	hsa-miR-1255b-5p	hsa-miR-1255a	hsa-miR-4769-5p	hsa-miR-4653-3p
NR_002919.1	0.0137043	0.49838	hsa-miR-1285-3p	hsa-miR-4640-5p	hsa-miR-4732-3p	hsa-miR-345-3p	hsa-miR-7153-3p
NONHSAT251037.1	0.0307842	2.48415	hsa-miR-6852-5p	hsa-miR-204-5p	hsa-miR-1976	hsa-miR-5194	hsa-miR-3653-5p
NONHSAT064330.2	0.0392288	0.325437	hsa-miR-4474-3p	hsa-miR-4680-5p	hsa-miR-759	hsa-miR-1245b-5p	hsa-miR-2355-5p
NONHSAT072249.2	0.0349161	5.0226	hsa-miR-93-3p	hsa-miR-6878-3p	hsa-miR-873-5p.2	hsa-miR-4314	hsa-miR-6744-3p
NONHSAT233472.1	0.0334377	2.39128	hsa-miR-6782-5p	hsa-miR-4697-3p	hsa-miR-6791-5p	hsa-miR-4738-3p	hsa-miR-1231
NONHSAT248914.1	0.00328008	0.374707	hsa-miR-1247-3p	hsa-miR-6811-3p	hsa-miR-6752-3p	hsa-miR-4449	hsa-miR-548an
XR_927138.2	0.0207539	2.40369	hsa-miR-3115	hsa-miR-6865-3p	hsa-miR-3653-5p	hsa-miR-5194	hsa-miR-4675
NR_029506.1	0.0135158	0.282644	hsa-miR-891b	hsa-miR-603	hsa-miR-5008-5p	hsa-miR-8485	hsa-miR-1304-5p
NONHSAT243149.1	0.0450595	0.496485	hsa-miR-497-5p	hsa-miR-345-3p	hsa-miR-107	hsa-miR-4319	hsa-miR-670-5p
NONHSAT174294.1	0.0368913	0.468896	hsa-miR-3064-5p	hsa-miR-6504-5p	hsa-miR-6762-3p	hsa-miR-4755-3p	hsa-miR-650
XR_935268.1	0.0243367	2.01652	hsa-miR-4479	hsa-miR-4707-5p	hsa-miR-328-5p	hsa-miR-668-5p	hsa-miR-1234-3p
NONHSAT175400.1	0.0464395	2.70227	hsa-miR-615-3p	hsa-miR-365b-5p	hsa-miR-6886-5p	hsa-miR-3191-3p	hsa-miR-6784-5p
NONHSAT072233.2	0.0411792	5.89019	hsa-miR-181a-2-3p	hsa-miR-4772-5p	hsa-miR-133b	hsa-miR-6733-3p	hsa-miR-4252
NR_031716.1	0.00521121	0.34808	hsa-miR-1307-3p	hsa-miR-1976	hsa-miR-324-3p	hsa-miR-1913	hsa-miR-4532
NONHSAT087070.2	0.00449402	0.24291	hsa-miR-3186-5p	hsa-miR-6858-3p	hsa-miR-4802-3p	hsa-miR-671-3p	hsa-miR-324-5p
NONHSAT010621.2	0.0234061	0.410459	hsa-miR-4460	hsa-miR-1-5p	hsa-miR-6888-3p	hsa-miR-197-3p	hsa-miR-6718-5p
NONHSAT165668.1	0.00876922	2.11731	hsa-miR-222-5p	hsa-miR-16-1-3p	hsa-miR-130b-5p	hsa-miR-523-5p	hsa-miR-642a-3p
NONHSAT258630.1	0.00933161	0.354024	hsa-miR-3922-3p	hsa-miR-3176	hsa-miR-6775-5p	hsa-miR-3679-3p	hsa-miR-939-5p
NONHSAT095024.2	0.0247641	2.00236	hsa-miR-592	hsa-miR-597-5p	hsa-miR-892a	hsa-miR-6890-3p	hsa-miR-4693-5p
NONHSAT163911.1	0.035474	2.41606	hsa-miR-155-5p	hsa-miR-548as-3p	hsa-miR-8080	hsa-miR-7855-5p	hsa-miR-4728-3p
NONHSAT239759.1	0.00135789	0.330073	hsa-miR-1291	hsa-miR-6775-3p	hsa-miR-6795-3p	hsa-miR-602	hsa-miR-532-3p
NONHSAT078214.2	0.0332024	0.46874	hsa-miR-103a-3p	hsa-miR-6499-5p	hsa-miR-107	hsa-miR-1909-3p	hsa-miR-6836-5p
NONHSAT187862.1	0.00216556	0.0881135	hsa-miR-7162-3p	hsa-miR-3677-5p	hsa-miR-7854-3p	hsa-miR-3191-5p	hsa-miR-206
NONHSAT002060.2	0.00978451	0.499329	hsa-miR-6846-5p	hsa-miR-6848-5p	hsa-miR-1237-5p	hsa-miR-4488	hsa-miR-4725-3p
NONHSAT172596.1	0.0433746	0.350146	hsa-miR-4292	hsa-miR-4308	hsa-miR-6501-3p	hsa-miR-4651	hsa-miR-6754-3p
NONHSAT164340.1	0.0282144	0.253438	hsa-miR-1470	hsa-miR-4667-3p	hsa-miR-4685-5p	hsa-miR-132-5p	hsa-miR-4642
lnc-WNT5B-1:1	0.0106563	0.338973	hsa-miR-103a-2-5p	hsa-miR-6805-3p	hsa-miR-5691	hsa-miR-942-5p	hsa-miR-1233-5p
NONHSAT128551.2	0.0296005	0.464063	hsa-miR-6780a-3p	hsa-miR-7110-5p	hsa-miR-6875-3p	hsa-miR-6835-5p	hsa-miR-6823-3p
NONHSAT077582.2	0.0043856	0.181872	hsa-miR-6729-3p	hsa-miR-4687-5p	hsa-miR-6510-5p	hsa-miR-660-3p	hsa-miR-3189-3p
NONHSAT087757.2	0.0338041	2.29144	hsa-miR-608	hsa-miR-6811-3p	hsa-miR-6862-3p	hsa-miR-1291	hsa-miR-6784-3p
NR_110668.1	0.0192727	2.79566	hsa-miR-629-3p	hsa-miR-4713-5p	hsa-miR-6818-5p	hsa-miR-6867-3p	hsa-miR-18a-3p
NONHSAT244263.1	0.0184269	8.11401	hsa-miR-3145-5p	hsa-miR-4776-3p	hsa-miR-3941	hsa-miR-573	hsa-miR-3198
XR_937869.2	0.00678548	0.421384	hsa-miR-1226-3p	hsa-miR-6751-3p	hsa-miR-4303	hsa-miR-4745-5p	hsa-miR-873-5p.2
XR_938678.1	0.00742903	2.04937	hsa-miR-4279	hsa-miR-4481	hsa-miR-1247-3p	hsa-miR-4745-5p	hsa-miR-7113-3p
NONHSAT032460.2	0.0188904	2.97977	hsa-miR-3135b	hsa-miR-6081	hsa-miR-4695-5p	hsa-miR-3678-3p	hsa-miR-4721
NONHSAT255447.1	0.0449588	0.438725	hsa-miR-515-5p	hsa-miR-1915-3p	hsa-miR-3925-3p	hsa-miR-5685	hsa-miR-6764-5p
NONHSAT239199.1	0.0157173	0.373448	hsa-miR-5589-5p	hsa-miR-1915-3p	hsa-miR-4650-5p	hsa-miR-6846-3p	hsa-miR-3652
lnc-ZNF527-6:1	0.0470825	2.35778	hsa-miR-4430	hsa-miR-323a-5p	hsa-miR-4486	hsa-miR-6793-5p	hsa-miR-3652
NONHSAT218913.1	0.0188148	4.22146	hsa-miR-450a-1-3p	hsa-miR-510-5p	hsa-miR-6813-5p	hsa-miR-6841-3p	hsa-miR-661
NONHSAT234648.1	0.0357347	2.50878	hsa-miR-8069	hsa-miR-27b-3p	hsa-miR-27a-3p	hsa-miR-16-5p	hsa-miR-487b-5p
NONHSAT195094.1	0.0495882	0.436458	hsa-miR-3651	hsa-miR-548ac	hsa-miR-4318	hsa-miR-7847-3p	hsa-miR-379-5p
NR_037931.1	0.0105085	0.436031	hsa-miR-6509-3p	hsa-miR-4727-3p	hsa-miR-1270	hsa-miR-1273g-3p	hsa-miR-181a-2-3p
NONHSAT255431.1	0.00596581	0.382534	hsa-miR-6817-5p	hsa-miR-4438	hsa-miR-4769-3p	hsa-miR-136-5p	hsa-miR-935
NONHSAT206382.1	0.0421497	0.419922	hsa-miR-7113-5p	hsa-miR-93-3p	hsa-miR-1237-5p	hsa-miR-4784	hsa-miR-4665-5p
NONHSAT095894.2	0.00959893	2.49884	hsa-miR-760	hsa-miR-6822-3p	hsa-miR-4448	hsa-miR-4283	hsa-miR-558
NONHSAT052168.2	0.0276609	0.372184	hsa-miR-363-5p	hsa-miR-4481	hsa-miR-5787	hsa-miR-6745	hsa-miR-566
NONHSAT213891.1	0.0145531	0.375538	hsa-miR-4433a-5p	hsa-miR-7111-3p	hsa-miR-4530	hsa-miR-3657	hsa-miR-6799-3p
NONHSAT235829.1	0.048092	2.00618	hsa-miR-3065-3p	hsa-miR-128-2-5p	hsa-miR-128-1-5p	hsa-miR-6845-5p	hsa-miR-5008-5p
NONHSAT172888.1	0.0273382	2.74659	hsa-miR-4707-5p	hsa-miR-3648	hsa-miR-4530	hsa-miR-589-5p	hsa-miR-1908-3p
NONHSAT170723.1	0.0044759	0.350733	hsa-miR-205-3p	hsa-miR-144-5p	hsa-miR-3675-5p	hsa-miR-3074-3p	hsa-miR-3919
NONHSAT178295.1	0.0340304	0.384154	hsa-miR-6880-5p	hsa-miR-3165	hsa-miR-8071	hsa-miR-4456	hsa-miR-370-3p
NONHSAT094434.2	0.0276483	0.4032	hsa-miR-6754-5p	hsa-miR-4441	hsa-miR-4739	hsa-miR-4756-5p	hsa-miR-1321
NONHSAT192377.1	0.0146348	0.285669	hsa-miR-6734-3p	hsa-miR-6840-3p	hsa-miR-210-5p	hsa-miR-4732-3p	hsa-miR-214-5p
NONHSAT080732.2	0.0251383	2.68418	hsa-miR-7976	hsa-miR-885-3p	hsa-miR-6732-5p	hsa-miR-6835-5p	hsa-miR-7110-5p
NONHSAT255191.1	0.0406523	0.427847	hsa-miR-517-5p	hsa-miR-6892-3p	hsa-miR-647	hsa-miR-4769-3p	hsa-miR-6722-3p
NONHSAT240504.1	0.0362288	3.14336	hsa-miR-2681-3p	hsa-miR-4673	hsa-miR-8077	hsa-miR-1202	hsa-miR-6774-5p
NONHSAT181500.1	0.0389527	2.86905	hsa-miR-7843-5p	hsa-miR-4436b-3p	hsa-miR-4632-5p	hsa-miR-6879-5p	hsa-miR-6735-5p
NONHSAT166609.1	0.028475	0.404871	hsa-miR-3616-3p	hsa-miR-3196	hsa-miR-4728-5p	hsa-miR-6068	hsa-miR-3178
NONHSAT137145.2	0.00885057	0.379367	hsa-miR-1289	hsa-miR-5688	hsa-miR-495-3p	hsa-miR-6780a-5p	hsa-miR-30c-1-3p
NONHSAT252623.1	0.0326914	0.453998	hsa-miR-7111-3p	hsa-miR-1910-5p	hsa-miR-4525	hsa-miR-223-5p	hsa-miR-1914-3p
NONHSAT215803.1	0.0235597	2.93029	hsa-miR-3127-3p	hsa-miR-3909	hsa-miR-876-3p	hsa-miR-4456	hsa-miR-767-3p
NONHSAT033548.2	0.03392	0.443596	hsa-miR-1184	hsa-miR-6887-3p	hsa-miR-346	hsa-miR-376a-3p	hsa-miR-5685
NONHSAT184218.1	0.0173342	0.3357	hsa-miR-6781-5p	hsa-miR-6839-3p	hsa-miR-3679-3p	hsa-miR-6859-3p	hsa-miR-4505
NONHSAT250941.1	0.0465643	0.457974	hsa-miR-1193	hsa-miR-370-5p	hsa-miR-1254	hsa-miR-1299	hsa-miR-4453
NONHSAT108557.2	0.045497	0.481773	hsa-miR-4441	hsa-miR-6754-5p	hsa-miR-4518	hsa-miR-3648	hsa-miR-1266-5p
NONHSAT192082.1	0.0316946	2.03219	hsa-miR-4784	hsa-miR-3150b-3p	hsa-miR-6804-5p	hsa-miR-1226-5p	hsa-miR-6858-5p
NONHSAT135165.2	0.0111054	0.300378	hsa-miR-6747-3p	hsa-miR-191-3p	hsa-miR-5092	hsa-miR-3116	hsa-miR-532-5p
NONHSAT244867.1	0.0376436	0.479763	hsa-miR-486-3p	hsa-miR-6721-5p	hsa-miR-1207-5p	hsa-miR-4763-3p	hsa-miR-3612
NONHSAT129403.2	0.013454	3.3305	hsa-miR-486-3p	hsa-miR-378g	hsa-miR-493-5p	hsa-miR-6836-5p	hsa-miR-518a-3p
lnc-PHF11-2:1	0.0409249	0.365454	hsa-miR-6778-3p	hsa-miR-4722-3p	hsa-miR-143-5p	hsa-miR-4733-3p	hsa-miR-6747-3p
NR_046817.1	0.0255208	0.203614	hsa-miR-4726-5p	hsa-miR-4640-5p	hsa-miR-6895-5p	hsa-miR-6127	hsa-miR-4510
NONHSAT191457.1	0.0277946	3.18996	hsa-miR-4640-5p	hsa-miR-4726-5p	hsa-miR-1304-3p	hsa-miR-378g	hsa-miR-6724-5p
NONHSAT218807.1	0.0219083	0.314436	hsa-miR-26a-5p	hsa-miR-5193	hsa-miR-26b-5p	hsa-miR-4465	hsa-miR-3187-3p
NONHSAT101548.2	0.0427683	3.0215	hsa-miR-6817-5p	hsa-miR-6887-3p	hsa-miR-552-3p	hsa-miR-6841-5p	hsa-miR-3682-3p
NONHSAT242425.1	0.0312742	0.297143	hsa-miR-4632-3p	hsa-miR-4467	hsa-miR-7108-3p	hsa-miR-2277-5p	hsa-miR-6746-3p
NONHSAT120233.2	0.0134781	0.45813	hsa-miR-6724-5p	hsa-miR-6773-5p	hsa-miR-6508-3p	hsa-miR-4726-5p	hsa-miR-4640-5p
lnc-CDHR4-5:2	0.001875	0.482046	hsa-miR-4691-3p	hsa-miR-3157-5p	hsa-miR-583	hsa-miR-665	hsa-miR-1915-5p
NONHSAT017125.2	0.0111302	2.17591	hsa-miR-4667-3p	hsa-miR-1470	hsa-miR-4469	hsa-miR-1306-5p	hsa-miR-1260b
NONHSAT248101.1	0.0403625	0.396661	hsa-miR-6883-5p	hsa-miR-6752-3p	hsa-miR-4728-5p	hsa-miR-6785-5p	hsa-miR-149-3p
NONHSAT193531.1	0.00547213	0.304703	hsa-miR-6853-3p	hsa-miR-185-5p	hsa-miR-7851-3p	hsa-miR-4644	hsa-miR-4306
NONHSAT023621.2	0.00796833	0.19302	hsa-miR-6134	hsa-miR-3614-5p	hsa-miR-7854-3p	hsa-miR-670-5p	hsa-miR-617
NONHSAT249701.1	0.0219837	2.4965	hsa-miR-1207-5p	hsa-miR-4736	hsa-miR-4763-3p	hsa-miR-7150	hsa-miR-629-5p
NONHSAT254241.1	0.0464451	0.47593	hsa-miR-181d-5p	hsa-miR-181b-5p	hsa-miR-181a-5p	hsa-miR-543	hsa-miR-181c-5p
lnc-PTPN11-1:1	0.0267301	0.441183	hsa-miR-1908-3p	hsa-miR-1247-5p	hsa-miR-658	hsa-miR-4745-3p	hsa-miR-3944-3p
NONHSAT234671.1	0.0261724	0.349861	hsa-miR-606	hsa-miR-21-3p	hsa-miR-888-5p	hsa-miR-3607-5p	hsa-miR-6516-3p
NONHSAT250618.1	0.0222479	2.48468	hsa-miR-4667-3p	hsa-miR-3918	hsa-miR-5193	hsa-miR-1470	hsa-miR-7977
NONHSAT177113.1	0.0386962	4.05759	hsa-miR-8057	hsa-miR-4662b	hsa-miR-4426	hsa-miR-6756-5p	hsa-miR-4776-3p
NONHSAT237997.1	0.0111212	0.384176	hsa-miR-6852-3p	hsa-miR-5699-3p	hsa-miR-4421	hsa-miR-3909	hsa-miR-5193
lnc-TC2N-1:3	0.048968	0.491671	hsa-miR-4645-5p	hsa-miR-6769b-5p	hsa-miR-92a-2-5p	hsa-miR-1233-5p	hsa-miR-6769a-5p
NR_047529.2	0.00255591	0.230499	hsa-miR-4721	hsa-miR-6849-3p	hsa-miR-6763-5p	hsa-miR-4675	hsa-miR-3175
NONHSAT174389.1	0.0145773	3.90406	hsa-miR-4666a-5p	hsa-miR-599	hsa-miR-589-3p	hsa-miR-181a-2-3p	hsa-miR-548am-3p
NONHSAT253722.1	0.00340797	0.492415	hsa-miR-576-3p	hsa-miR-548s	hsa-miR-4727-5p	hsa-miR-511-5p	hsa-miR-6512-5p
lnc-MAGEB1-2:1	0.0480854	2.38419	hsa-miR-548as-3p	hsa-miR-548ap-3p	hsa-miR-548at-3p	hsa-miR-548aa	hsa-miR-548t-3p
NR_126521.1	0.0158	2.12227	hsa-miR-3653-3p	hsa-miR-4513	hsa-miR-4329	hsa-miR-6870-5p	hsa-miR-6855-3p
NONHSAT235382.1	0.0226641	4.42033	hsa-miR-6811-5p	hsa-miR-6511b-5p	hsa-miR-1205	hsa-miR-1200	hsa-miR-6728-3p
NONHSAT239699.1	0.0174196	0.42759	hsa-miR-8485	hsa-miR-455-3p.1	hsa-miR-1284	hsa-miR-6884-3p	hsa-miR-8064
NONHSAT158472.1	0.0238334	0.484204	hsa-miR-1587	hsa-miR-4656	hsa-miR-378g	hsa-miR-4675	hsa-miR-3620-5p
NONHSAT172590.1	0.0245274	0.457263	hsa-miR-1912	hsa-miR-5580-3p	hsa-miR-5695	hsa-miR-6735-5p	hsa-miR-376b-5p
NONHSAT102986.2	0.0436834	0.407357	hsa-miR-6771-3p	hsa-miR-329-3p	hsa-miR-6798-3p	hsa-miR-6512-5p	hsa-miR-362-3p
NONHSAT071807.2	0.0357399	2.0078	hsa-miR-518c-5p	hsa-miR-6895-3p	hsa-miR-145-3p	hsa-miR-6780a-3p	hsa-miR-6736-3p
ILF3-AS1:1	0.0102591	0.17158	hsa-miR-4638-5p	hsa-miR-6878-3p	hsa-miR-504-3p	hsa-miR-505-5p	hsa-miR-566
NONHSAT190514.1	0.0333969	0.432306	hsa-miR-516b-5p	hsa-miR-570-3p	hsa-miR-5706	hsa-miR-1299	hsa-miR-4782-5p
NONHSAT233156.1	0.0374356	0.34558	hsa-miR-2682-5p	hsa-miR-6824-3p	hsa-miR-449c-5p	hsa-miR-3158-5p	hsa-miR-1255b-2-3p
NONHSAT152638.1	0.0334097	0.138721	hsa-miR-380-5p	hsa-miR-548bb-3p	hsa-miR-216a-5p	hsa-miR-548d-3p	hsa-miR-302c-3p.2
NR_132752.1	0.0174789	0.401921	hsa-miR-764	hsa-miR-1205	hsa-miR-5093	hsa-miR-657	hsa-miR-103a-3p
NONHSAT072275.2	0.031702	6.28651	hsa-miR-873-5p.2	hsa-miR-1286	hsa-miR-4722-5p	hsa-miR-1205	hsa-miR-3684
NONHSAT055740.2	0.0079995	0.178132	hsa-miR-6076	hsa-miR-6797-3p	hsa-miR-8060	hsa-miR-3974	hsa-miR-3185
NONHSAT233749.1	0.010467	0.336306	hsa-miR-4324	hsa-miR-6761-5p	hsa-miR-6735-3p	hsa-miR-4319	hsa-miR-424-5p
NONHSAT107121.2	0.000980881	0.335739	hsa-miR-3158-5p	hsa-miR-4484	hsa-miR-3185	hsa-miR-1252-5p	hsa-miR-4804-3p
NONHSAT191395.1	0.0449867	0.35675	hsa-miR-6715b-5p	hsa-miR-5588-5p	hsa-miR-6756-5p	hsa-miR-107	hsa-miR-4799-3p
NONHSAT203279.1	0.0455536	0.489356	hsa-miR-6835-3p	hsa-miR-4999-3p	hsa-miR-3130-3p	hsa-miR-548aj-3p	hsa-miR-5591-3p
NONHSAT228449.1	0.0277842	2.64526	hsa-miR-1912	hsa-miR-6131	hsa-miR-4467	hsa-miR-197-3p	hsa-miR-1295b-5p
NONHSAT182733.1	0.00327888	2.39409	hsa-miR-6865-3p	hsa-miR-3620-3p	hsa-miR-3150b-3p	hsa-miR-4673	hsa-miR-18b-3p
NONHSAT083748.2	0.0335588	2.54444	hsa-miR-4324	hsa-miR-7110-3p	hsa-miR-6873-3p	hsa-miR-1226-5p	hsa-miR-1200
NONHSAT102757.2	0.0351073	3.73683	hsa-miR-634	hsa-miR-5582-3p	hsa-miR-299-3p	hsa-miR-3658	hsa-miR-1226-5p
NONHSAT251571.1	0.0477225	2.21133	hsa-miR-4723-5p	hsa-miR-5010-5p	hsa-miR-185-5p	hsa-miR-625-5p	hsa-miR-1275
NR_004407.1	0.0204793	0.316623	hsa-miR-4252	hsa-miR-18b-3p	hsa-miR-3195	hsa-miR-874-3p	hsa-miR-219b-5p
NONHSAT175507.1	0.00905476	0.202157	hsa-miR-4693-5p	hsa-miR-7158-5p	hsa-miR-509-3p	hsa-miR-1183	hsa-miR-568
NONHSAT106779.2	0.0366464	2.29474	hsa-miR-4470	hsa-miR-3689d	hsa-miR-3180-5p	hsa-miR-605-3p	hsa-miR-6851-5p
NONHSAT257658.1	0.0298762	0.385169	hsa-miR-7154-3p	hsa-miR-7847-3p	hsa-miR-650	hsa-miR-3612	hsa-let-7i-5p
NONHSAT077660.2	0.00657671	2.76334	hsa-miR-6856-5p	hsa-miR-1179	hsa-miR-6758-5p	hsa-miR-3171	hsa-miR-6797-5p
NONHSAT222415.1	0.0137987	0.403702	hsa-miR-6865-3p	hsa-miR-3529-3p	hsa-miR-3157-3p	hsa-miR-5196-3p	hsa-miR-874-3p
NONHSAT000909.2	0.00628398	0.161349	hsa-miR-6840-3p	hsa-miR-2276-5p	hsa-miR-6752-3p	hsa-miR-3679-3p	hsa-miR-4267
NONHSAT170916.1	0.047845	0.265718	hsa-miR-4490	hsa-miR-4774-5p	hsa-miR-4781-3p	hsa-miR-5002-5p	hsa-miR-4683
NONHSAT136922.2	0.0429242	2.16501	hsa-miR-548s	hsa-miR-2467-3p	hsa-miR-4512	hsa-miR-544a	hsa-miR-6826-3p
NONHSAT192233.1	0.0378872	3.29194	hsa-miR-6090	hsa-miR-4700-3p	hsa-miR-2115-5p	hsa-miR-6841-5p	hsa-miR-7162-5p
NONHSAT172105.1	0.0198889	2.49908	hsa-miR-3689c	hsa-let-7e-5p	hsa-miR-4498	hsa-let-7b-5p	hsa-miR-202-3p
NONHSAT184715.1	0.00530828	0.479934	hsa-miR-6868-3p	hsa-miR-205-5p	hsa-miR-4715-3p	hsa-miR-4264	hsa-miR-106a-3p
NR_102705.1	0.00172812	0.470857	hsa-miR-762	hsa-miR-185-3p	hsa-miR-5787	hsa-miR-4489	hsa-miR-4505
NONHSAT209048.1	0.00878691	4.44834	hsa-miR-6791-5p	hsa-miR-4436a	hsa-miR-4697-5p	hsa-miR-378a-3p	hsa-miR-145-5p
NONHSAT030784.2	0.015931	0.35317	hsa-miR-107	hsa-miR-103a-3p	hsa-miR-548am-5p	hsa-miR-1256	hsa-miR-26a-1-3p
NONHSAT029537.2	0.0118652	2.81542	hsa-miR-4691-5p	hsa-miR-4312	hsa-miR-6735-3p	hsa-miR-1914-5p	hsa-miR-4667-3p
NONHSAT228085.1	0.0261121	2.06602	hsa-miR-762	hsa-miR-486-3p	hsa-miR-5001-5p	hsa-miR-4498	hsa-miR-5589-5p
NONHSAT221817.1	0.00108437	0.32565	hsa-miR-6817-3p	hsa-miR-4310	hsa-miR-4689	hsa-miR-8085	hsa-miR-4749-5p
NONHSAT258074.1	0.021326	0.389722	hsa-miR-409-5p	hsa-miR-7109-3p	hsa-miR-622	hsa-miR-616-5p	hsa-miR-6829-3p
NONHSAT215917.1	0.0208894	0.433577	hsa-miR-4665-5p	hsa-miR-6715b-5p	hsa-miR-6751-5p	hsa-miR-6502-5p	hsa-miR-5591-5p
NONHSAT181938.1	0.0460959	4.7508	hsa-miR-3187-5p	hsa-miR-612	hsa-miR-6793-3p	hsa-miR-455-3p.1	hsa-miR-4254
NONHSAT175676.1	0.0168784	0.384396	hsa-miR-3125	hsa-miR-3916	hsa-miR-6859-5p	hsa-miR-6797-5p	hsa-miR-877-5p
NR_027466.1	0.0185563	2.25746	hsa-miR-6880-5p	hsa-miR-766-5p	hsa-miR-6894-5p	hsa-miR-580-3p	hsa-miR-7847-3p
NONHSAT137440.2	0.0163897	0.432104	hsa-miR-3977	hsa-miR-670-3p	hsa-miR-103a-2-5p	hsa-miR-6078	hsa-miR-519e-5p
lnc-DMXL2-2:1	0.0397548	4.45226	hsa-miR-6749-3p	hsa-miR-1470	hsa-miR-488-5p	hsa-miR-1343-3p	hsa-miR-338-3p
NONHSAT180720.1	0.0498041	0.405286	hsa-miR-615-5p	hsa-miR-1287-5p	hsa-miR-4779	hsa-miR-661	hsa-miR-4763-5p
NONHSAT223785.1	0.00300819	3.3221	hsa-miR-4286	hsa-miR-5001-5p	hsa-miR-6877-3p	hsa-miR-762	hsa-miR-4461
NONHSAT192687.1	0.0278556	2.4637	hsa-miR-646	hsa-miR-6865-3p	hsa-miR-6840-3p	hsa-miR-210-5p	hsa-miR-324-3p
NONHSAT163088.1	0.0351417	2.36935	hsa-miR-122-5p	hsa-miR-3192-5p	hsa-miR-4763-5p	hsa-miR-6747-3p	hsa-miR-4433b-3p
XR_001740298.1	0.00573536	0.294522	hsa-miR-5589-3p	hsa-miR-4257	hsa-miR-486-3p	hsa-miR-6849-3p	hsa-miR-513a-5p
NONHSAT205163.1	0.0224948	3.05678	hsa-miR-3175	hsa-miR-4505	hsa-miR-4514	hsa-miR-5699-5p	hsa-miR-3943
NONHSAT023239.2	0.00537232	0.373713	hsa-miR-6764-3p	hsa-miR-6868-3p	hsa-miR-3191-5p	hsa-miR-218-5p	hsa-miR-330-5p
NONHSAT058806.2	0.0159937	4.17103	hsa-miR-33a-5p	hsa-miR-33b-5p	hsa-miR-548ak	hsa-miR-548d-5p	hsa-miR-4646-5p
NONHSAT078848.2	0.0359236	0.419482	hsa-miR-4286	hsa-miR-7106-5p	hsa-miR-218-1-3p	hsa-miR-670-5p	hsa-miR-4270
XR_948354.2	0.00496224	0.0637154	hsa-miR-6827-3p	hsa-miR-340-3p	hsa-miR-6836-5p	hsa-miR-1273h-5p	hsa-miR-3671
NONHSAT203705.1	0.00935334	0.433004	hsa-miR-7112-3p	hsa-miR-6506-5p	hsa-miR-3923	hsa-miR-4652-3p	hsa-miR-514b-5p
NONHSAT107910.2	0.0240068	2.49881	hsa-miR-4664-3p	hsa-miR-1180-3p	hsa-miR-6887-3p	hsa-miR-5007-5p	hsa-miR-656-5p
NONHSAT150521.1	0.0129899	3.24332	hsa-miR-6769a-3p	hsa-miR-512-5p	hsa-miR-548ad-3p	hsa-miR-452-5p	hsa-miR-142-3p.2
NONHSAT170625.1	0.0489285	4.55864	hsa-miR-6867-5p	hsa-miR-6802-5p	hsa-miR-7153-5p	hsa-miR-4732-5p	hsa-miR-5585-5p
NONHSAT166957.1	0.0192405	3.96093	hsa-miR-124-5p	hsa-miR-6849-3p	hsa-miR-4325	hsa-miR-4786-3p	hsa-miR-4323
NONHSAT035746.2	0.00622453	0.48905	hsa-miR-892a	hsa-miR-203a-5p	hsa-miR-600	hsa-miR-128-3p	hsa-miR-582-5p
NONHSAT244780.1	0.0132824	0.361901	hsa-miR-4796-5p	hsa-miR-6505-3p	hsa-miR-556-3p	hsa-miR-502-3p	hsa-miR-6818-3p
NONHSAT125172.2	0.0385918	0.47211	hsa-miR-6752-5p	hsa-miR-3689d	hsa-miR-6842-5p	hsa-miR-6835-5p	hsa-miR-765
NONHSAT251517.1	0.0353764	0.3674	hsa-miR-367-3p	hsa-miR-519e-5p	hsa-miR-3191-5p	hsa-miR-4531	hsa-miR-515-5p
NONHSAT205786.1	0.00095402	0.287309	hsa-miR-4768-3p	hsa-miR-18a-5p	hsa-miR-4433a-3p	hsa-miR-3158-5p	hsa-miR-4731-5p
NONHSAT218963.1	0.0192573	0.167192	hsa-miR-6756-5p	hsa-miR-4483	hsa-miR-6875-3p	hsa-miR-6511b-3p	hsa-miR-6766-5p
NONHSAT214111.1	0.0195903	0.290109	hsa-miR-140-3p.1	hsa-miR-544b	hsa-miR-6838-3p	hsa-miR-7162-3p	hsa-miR-1200
NONHSAT148356.1	0.0184849	0.479575	hsa-miR-4758-3p	hsa-miR-3189-5p	hsa-miR-324-3p	hsa-miR-7156-3p	hsa-miR-5699-5p
NR_003076.1	0.0247209	0.451891	hsa-miR-584-3p	hsa-miR-20a-3p	hsa-miR-3159	hsa-miR-3692-3p	hsa-miR-3908
NONHSAT037338.2	0.0445881	0.470303	hsa-miR-488-5p	hsa-miR-4666a-5p	hsa-miR-5681b	hsa-miR-513b-3p	hsa-miR-6516-5p
NONHSAT242543.1	0.0130897	0.461223	hsa-miR-6165	hsa-miR-6507-5p	hsa-miR-4690-5p	hsa-miR-3916	hsa-miR-6876-3p
NONHSAT072257.2	0.00869279	7.07152	hsa-miR-4294	hsa-miR-3176	hsa-miR-4538	hsa-miR-93-3p	hsa-miR-3612
NONHSAT179932.1	0.0189591	0.368927	hsa-miR-542-5p	hsa-miR-660-3p	hsa-miR-6889-5p	hsa-miR-6777-5p	hsa-miR-5196-5p
NONHSAT234251.1	0.0281546	2.46175	hsa-miR-6744-3p	hsa-miR-4757-5p	hsa-miR-4529-5p	hsa-miR-7847-3p	hsa-miR-15a-3p
NONHSAT152583.1	0.00776237	2.6086	hsa-miR-4668-3p	hsa-miR-218-5p	hsa-miR-6757-5p	hsa-miR-6843-3p	hsa-miR-6807-3p
NONHSAT244782.1	0.0320128	0.219266	hsa-miR-4656	hsa-miR-6842-5p	hsa-miR-3689c	hsa-miR-3128	hsa-miR-1273h-5p
NONHSAT203343.1	0.0335227	0.442467	hsa-miR-3692-5p	hsa-miR-2276-5p	hsa-miR-1273g-3p	hsa-miR-4726-3p	hsa-miR-6840-3p
NONHSAT218778.1	0.0490056	0.467554	hsa-miR-939-3p	hsa-miR-6887-3p	hsa-miR-331-3p	hsa-miR-4722-5p	hsa-miR-4444
NONHSAT064235.2	0.023165	0.363316	hsa-miR-3173-5p	hsa-miR-6799-3p	hsa-miR-431-5p	hsa-miR-4536-3p	hsa-miR-296-5p
NONHSAT232402.1	0.0213875	0.493604	hsa-miR-661	hsa-miR-1254	hsa-miR-3151-5p	hsa-miR-885-3p	hsa-miR-3116
NONHSAT102127.2	0.0227291	0.345349	hsa-miR-3936	hsa-miR-4655-3p	hsa-miR-4324	hsa-miR-3074-5p	hsa-miR-1206
NONHSAT172656.1	0.00950774	2.47465	hsa-miR-4437	hsa-miR-505-5p	hsa-miR-4674	hsa-miR-374a-5p	hsa-miR-6726-5p
NONHSAT195775.1	0.0316762	2.27644	hsa-miR-5708	hsa-miR-6506-5p	hsa-miR-3175	hsa-miR-6876-3p	hsa-miR-128-2-5p
NONHSAT060181.2	0.0368727	2.00761	hsa-miR-92b-5p	hsa-miR-4292	hsa-miR-1291	hsa-miR-6775-3p	hsa-miR-4732-3p
NONHSAT178857.1	0.0120502	2.22669	hsa-miR-622	hsa-miR-637	hsa-miR-4322	hsa-miR-490-5p	hsa-miR-6793-5p
XR_001737437.1	0.0124041	2.14576	hsa-miR-3960	hsa-miR-5193	hsa-miR-8072	hsa-miR-625-5p	hsa-miR-7110-3p
EIF1B-AS1:4	0.0278051	2.32291	hsa-miR-4755-5p	hsa-miR-149-5p	hsa-miR-5006-3p	hsa-miR-3909	hsa-miR-4252
NONHSAT253623.1	0.0145097	0.233215	hsa-miR-6512-5p	hsa-miR-4742-5p	hsa-miR-6728-3p	hsa-miR-1287-3p	hsa-miR-6811-3p
