# Supplementary material for: Differential Expression Profiles and Functional Analysis of Long Non-coding RNAs in Children With Dilated Cardiomyopathy
Source: Front Pediatr. 2021 Feb 4;9:617298. doi: 10.3389/fped.2021.617298 (PMC7891041; doi:10.3389/fped.2021.617298)
Supplement: Supplementary Table 6 — miRNA binding sites for circRNAs. [file Table_6.XLSX]

## Sheet: diff_lncRNA_mRNA_cor_fliter0.7
lncRNA	mRNA	correlation	pvalue
NONHSAT154690.1	NM_030657	-0.962402	0.00870207
NONHSAT154690.1	NM_002758	0.921606	0.0260365
NONHSAT154690.1	NM_001242629	-0.920678	0.0264965
NONHSAT154690.1	NM_182647	0.91591	0.0288998
NONHSAT154690.1	NM_003558	0.907613	0.0332382
NONHSAT154690.1	NM_017817	0.933245	0.0204956
NONHSAT154690.1	NM_001195087	-0.956933	0.0106591
NONHSAT154690.1	NM_017637	-0.910354	0.0317836
NONHSAT154690.1	NM_000405	0.91678	0.0284563
NONHSAT154690.1	NM_178510	-0.91627	0.0287161
NONHSAT154690.1	NM_016523	-0.919384	0.0271423
NONHSAT154690.1	NM_021805	-0.916519	0.0285894
NONHSAT154690.1	NM_152404	0.880967	0.0484087
NONHSAT154690.1	NM_001130404	-0.886334	0.0452097
NONHSAT154690.1	NM_176894	0.879235	0.0494558
NONHSAT154690.1	NM_005144	0.948159	0.0140585
NONHSAT154690.1	NM_032943	-0.897523	0.0387689
NONHSAT154690.1	NM_001166208	0.930047	0.0219751
NONHSAT154690.1	NM_016134	0.888559	0.0439043
NONHSAT154690.1	NM_152660	-0.887756	0.0443738
NONHSAT154690.1	NM_000990	-0.922332	0.0256786
NONHSAT154690.1	NM_000576	0.91975	0.0269591
NONHSAT154690.1	NM_004651	-0.92332	0.0251939
NONHSAT154690.1	NM_002438	0.897932	0.0385391
NONHSAT154690.1	NM_001333	-0.905308	0.0344774
NONHSAT154690.1	NM_003183	0.902275	0.0361301
NONHSAT154690.1	NM_004130	0.890271	0.042908
NONHSAT154690.1	NM_006056	-0.880791	0.0485148
NONHSAT154690.1	NM_030915	-0.92045	0.02661
NONHSAT154690.1	NM_001162895	0.95225	0.0124353
NONHSAT154690.1	NM_014790	-0.906532	0.0338176
NONHSAT154690.1	NM_152336	0.932692	0.020749
NONHSAT154690.1	NM_001242607	-0.943607	0.0159391
NONHSAT154690.1	NM_018420	0.886622	0.0450404
NONHSAT154690.1	NM_024111	0.904279	0.0350356
NONHSAT154690.1	NM_001288819	-0.955273	0.0112786
NONHSAT154690.1	NM_021197	0.878421	0.0499501
NONHSAT154690.1	NM_001144936	0.966022	0.0074801
NONHSAT154690.1	NM_001085375	0.953176	0.0120772
NONHSAT154690.1	NM_018484	0.989219	0.00134165
NONHSAT154690.1	NM_001620	-0.990976	0.00102758
NONHSAT154690.1	AJ011409	0.884577	0.0462496
NONHSAT154690.1	NM_001100912	0.891659	0.0421055
NONHSAT154690.1	NM_001002029	0.910334	0.0317942
NONHSAT154690.1	NM_181600	0.907606	0.0332418
NONHSAT154690.1	NM_145798	-0.932886	0.0206603
NONHSAT154690.1	NM_001072	0.936609	0.0189761
NONHSAT154690.1	NM_152892	0.941736	0.0167342
NONHSAT154690.1	NM_057749	0.908297	0.0328734
NONHSAT154690.1	NM_001145206	-0.926818	0.0235026
NONHSAT154690.1	NM_015916	-0.884367	0.0463742
NONHSAT154690.1	NM_006715	-0.980622	0.00322864
NONHSAT154690.1	NM_001177599	-0.947484	0.0143323
NONHSAT154690.1	NM_001012446	-0.945637	0.0150908
NONHSAT154690.1	NM_000355	0.915241	0.0292426
NONHSAT154690.1	NM_080739	-0.919514	0.027077
NONHSAT154690.1	NM_004758	-0.941804	0.0167051
NONHSAT154690.1	NM_013389	0.885587	0.0456508
NONHSAT154690.1	NM_003407	0.974089	0.00498721
NONHSAT154690.1	NM_005686	-0.902837	0.0358223
NONHSAT154690.1	NM_022475	0.921463	0.0261073
NONHSAT154690.1	NM_001145088	-0.963201	0.00842697
NONHSAT154690.1	NM_178829	0.893965	0.0407829
NONHSAT154690.1	NM_054111	0.965822	0.00754595
NONHSAT154690.1	NM_031301	0.911071	0.0314064
NONHSAT154690.1	NM_000127	0.913909	0.0299285
NONHSAT154690.1	NM_152367	0.983682	0.00249624
NONHSAT154690.1	NM_001025195	0.955325	0.0112589
NONHSAT154690.1	NM_001004052	0.897345	0.0388689
NONHSAT154690.1	NM_052955	0.933237	0.0204993
NONHSAT154690.1	NM_001257281	-0.92012	0.0267741
NONHSAT154690.1	NM_013432	0.911191	0.0313436
NONHSAT154690.1	NM_145731	-0.951596	0.0126904
NONHSAT154690.1	NM_006144	-0.895116	0.0401278
NONHSAT154690.1	NM_004833	0.942018	0.0166133
NONHSAT154690.1	NM_173683	-0.881729	0.0479505
NONHSAT154690.1	NM_004172	0.907256	0.0334295
NONHSAT154690.1	NM_016609	0.910735	0.0315832
NONHSAT154690.1	NM_152544	-0.968492	0.00668194
NONHSAT154690.1	NM_199046	-0.909955	0.0319939
NONHSAT154690.1	NM_001039775	0.921507	0.0260855
NONHSAT154690.1	NM_002359	0.965805	0.00755143
NONHSAT154690.1	BC027954	-0.983605	0.00251372
NONHSAT154690.1	NM_002442	0.89653	0.0393276
NONHSAT154690.1	NM_002262	-0.894363	0.0405558
NONHSAT154690.1	NM_001004459	0.904213	0.0350713
NONHSAT154690.1	NM_001136504	0.923695	0.0250111
NONHSAT154690.1	NM_032587	0.933999	0.0201519
NONHSAT154690.1	NM_005620	0.889844	0.0431558
NONHSAT154690.1	NM_001004705	0.913947	0.0299086
NONHSAT154690.1	NM_173628	0.962918	0.00852422
NONHSAT154690.1	NM_015345	0.953801	0.0118374
NONHSAT154690.1	NM_175884	0.976544	0.00429713
NONHSAT154690.1	NM_014579	0.938129	0.0183019
NONHSAT154690.1	NM_001001676	0.940296	0.0173545
NONHSAT154690.1	NM_006413	-0.881436	0.0481262
NONHSAT154690.1	NM_001076682	-0.961957	0.00885639
NONHSAT154690.1	NM_003064	0.933933	0.0201817
NONHSAT154690.1	NM_001256475	0.887218	0.0446896
NONHSAT154690.1	NM_003543	-0.923418	0.025146
NONHSAT154690.1	NM_001145031	0.939911	0.0175214
NONHSAT154690.1	NM_152862	0.989017	0.0013794
NONHSAT154690.1	NM_001083602	-0.906933	0.0336023
NONHSAT154690.1	NM_014874	0.953403	0.01199
NONHSAT154690.1	NM_153705	-0.91962	0.0270239
NONHSAT154690.1	NM_005310	0.916813	0.0284396
NONHSAT154690.1	NM_013305	0.927104	0.023366
NONHSAT154690.1	NM_013313	-0.883628	0.046814
NONHSAT154690.1	NM_052864	0.898472	0.0382369
NONHSAT154690.1	NM_022970	-0.920735	0.026468
NONHSAT154690.1	NM_173165	-0.884018	0.0465819
NONHSAT154690.1	NM_001001343	0.927776	0.0230459
NONHSAT154690.1	NM_003268	0.933685	0.0202948
NONHSAT154690.1	NM_012377	0.930729	0.0216567
NONHSAT154690.1	NM_018476	0.95589	0.0110469
NONHSAT154690.1	NM_001300	0.881043	0.0483631
NONHSAT154690.1	NM_001184703	0.880299	0.048812
NONHSAT154690.1	NM_012342	0.934552	0.0199005
NONHSAT154690.1	NM_013373	0.97231	0.00550827
NONHSAT154690.1	NM_001162893	0.892544	0.0415963
NONHSAT154690.1	NM_002852	0.966197	0.00742242
NONHSAT154690.1	NM_001102566	0.912657	0.0305775
NONHSAT154690.1	NM_020147	0.922134	0.0257763
NONHSAT154690.1	NM_001307	0.95277	0.0122337
NONHSAT154690.1	NM_001190460	0.987035	0.00176875
NONHSAT154690.1	NM_001282717	0.963488	0.00832914
NONHSAT154690.1	NM_001670	-0.941589	0.0167969
NONHSAT154690.1	NM_006825	0.894632	0.0404025
NONHSAT154690.1	NM_001195135	0.935693	0.0193862
NONHSAT154690.1	NM_130791	-0.918357	0.0276579
NONHSAT154690.1	NM_003933	0.922034	0.0258252
NONHSAT154690.1	NM_171846	0.899466	0.0376827
NONHSAT154690.1	NM_030956	0.886871	0.0448937
NONHSAT154690.1	NM_001198834	-0.939849	0.0175485
NONHSAT154690.1	NM_014461	0.881678	0.0479809
NONHSAT154690.1	NM_198236	0.884644	0.0462096
NONHSAT154690.1	NM_144972	-0.958804	0.0099752
NONHSAT154690.1	NM_145731	-0.928487	0.022709
NONHSAT154690.1	NM_001080547	0.890458	0.0427992
NONHSAT154690.1	NM_138425	-0.956128	0.0109582
NONHSAT154690.1	NM_006831	0.934709	0.0198295
NONHSAT154690.1	NM_002569	0.911596	0.0311311
NONHSAT154690.1	NM_001385	0.899396	0.0377218
NONHSAT154690.1	NM_017790	-0.89909	0.0378921
NONHSAT154690.1	NM_001271948	-0.930395	0.0218125
NONHSAT154690.1	NM_000729	0.941584	0.0167991
NONHSAT154690.1	NM_153320	0.911621	0.0311185
NONHSAT154690.1	NM_001025101	0.950912	0.0129589
NONHSAT154690.1	NM_032452	0.923193	0.025256
NONHSAT154690.1	NM_002000	0.884329	0.0463971
NONHSAT154690.1	NM_001162893	0.982126	0.00286088
NONHSAT154690.1	NM_016606	0.954798	0.0114578
NONHSAT154690.1	NM_001767	-0.89347	0.0410654
NONHSAT154690.1	NM_001736	0.906109	0.034045
NONHSAT154690.1	NM_001007467	-0.897639	0.0387038
NONHSAT154690.1	NM_053282	-0.897923	0.0385442
NONHSAT154690.1	NM_001257145	-0.907886	0.0330924
NONHSAT154690.1	NM_013243	0.995988	0.000304919
NONHSAT154690.1	NM_001301228	0.926617	0.0235987
NONHSAT154690.1	NM_005239	0.901468	0.0365742
NONHSAT154690.1	NM_004106	0.915598	0.0290592
NONHSAT154690.1	NM_003268	0.889304	0.0434699
NONHSAT154690.1	NM_023036	-0.914146	0.029806
NONHSAT154690.1	NM_002587	-0.947097	0.0144904
NONHSAT154690.1	NM_014625	0.908121	0.0329672
NONHSAT154690.1	NM_172171	0.959763	0.00963007
NONHSAT154690.1	NM_015035	-0.919071	0.0272992
NONHSAT154690.1	NM_001190706	-0.955997	0.0110072
NONHSAT154690.1	NM_001098845	0.886102	0.0453467
NONHSAT154690.1	NM_012282	0.946657	0.0146705
NONHSAT154690.1	NM_148959	-0.891804	0.0420219
NONHSAT154690.1	NM_015085	0.902606	0.0359485
NONHSAT154690.1	NM_001098811	-0.963388	0.00836304
NONHSAT154690.1	NM_054014	0.950198	0.0132415
NONHSAT154690.1	NM_004633	0.900921	0.0368759
NONHSAT154690.1	NM_001271605	-0.987594	0.00165566
NONHSAT154690.1	NM_005620	0.893519	0.0410374
NONHSAT154690.1	NM_024690	0.922373	0.0256583
NONHSAT154690.1	NM_001282714	0.894134	0.0406865
NONHSAT154690.1	NM_002637	-0.879646	0.0492067
NONHSAT154690.1	NM_145762	0.91778	0.0279493
NONHSAT154690.1	NM_017852	-0.92456	0.02459
NONHSAT154690.1	NM_001719	0.880422	0.0487378
NONHSAT154690.1	NM_152429	-0.901909	0.0363314
NONHSAT154690.1	NM_020343	0.888119	0.0441611
NONHSAT154690.1	NM_000256	0.888742	0.0437973
NONHSAT154690.1	NM_001172658	-0.926468	0.0236702
NONHSAT154690.1	NM_003613	-0.904203	0.035077
NONHSAT154690.1	NM_014790	-0.888693	0.0438261
NONHSAT154690.1	NM_002233	-0.882701	0.0473678
NONHSAT154690.1	NM_001291823	-0.905416	0.0344191
NONHSAT154690.1	NM_001160161	0.884935	0.0460371
NONHSAT164841.1	NM_002758	0.89402	0.0407511
NONHSAT164841.1	NM_182647	0.887914	0.0442816
NONHSAT164841.1	NM_022136	0.917588	0.0280466
NONHSAT164841.1	NM_003558	0.904148	0.035107
NONHSAT164841.1	NM_001195087	-0.951354	0.0127851
NONHSAT164841.1	NM_017637	-0.93632	0.0191048
NONHSAT164841.1	NM_032546	0.907993	0.0330352
NONHSAT164841.1	NM_001004684	0.948227	0.0140309
NONHSAT164841.1	NM_001243740	-0.880974	0.0484047
NONHSAT164841.1	NM_004566	0.933074	0.0205741
NONHSAT164841.1	NM_000405	0.90987	0.0320388
NONHSAT164841.1	NM_001001555	0.892782	0.0414598
NONHSAT164841.1	NM_152404	0.976562	0.00429221
NONHSAT164841.1	NM_001130404	-0.920481	0.0265944
NONHSAT164841.1	NM_005144	0.879381	0.0493671
NONHSAT164841.1	NM_001291218	0.930515	0.0217566
NONHSAT164841.1	NM_152660	-0.974558	0.00485289
NONHSAT164841.1	AK090485	-0.914687	0.0295271
NONHSAT164841.1	NM_001040152	0.956785	0.0107141
NONHSAT164841.1	NM_000990	-0.944896	0.0153989
NONHSAT164841.1	NM_000576	0.906638	0.0337605
NONHSAT164841.1	NM_024021	0.912166	0.0308334
NONHSAT164841.1	NM_004651	-0.885962	0.0454294
NONHSAT164841.1	NM_014720	0.880654	0.0485974
NONHSAT164841.1	NM_002438	0.88675	0.0449648
NONHSAT164841.1	NM_001113490	-0.903925	0.0352283
NONHSAT164841.1	NM_001333	-0.980647	0.00322237
NONHSAT164841.1	NM_003183	0.920717	0.0264771
NONHSAT164841.1	NM_004130	0.937517	0.0185721
NONHSAT164841.1	NM_006841	0.964802	0.00788519
NONHSAT164841.1	NM_030647	0.899889	0.0374478
NONHSAT164841.1	NM_020747	0.932338	0.0209121
NONHSAT164841.1	NM_032109	0.947782	0.0142114
NONHSAT164841.1	NM_017905	0.962478	0.00867584
NONHSAT164841.1	NM_024111	0.973957	0.00502537
NONHSAT164841.1	NM_016354	0.950389	0.0131658
NONHSAT164841.1	NM_021197	0.95312	0.0120986
NONHSAT164841.1	NM_025004	0.905959	0.0341262
NONHSAT164841.1	NM_013943	0.89845	0.0382496
NONHSAT164841.1	NM_001085375	0.947555	0.0143034
NONHSAT164841.1	NM_001620	-0.894955	0.0402191
NONHSAT164841.1	AJ011409	0.901446	0.0365865
NONHSAT164841.1	NM_001297760	-0.932943	0.0206339
NONHSAT164841.1	NM_004536	0.922553	0.0255702
NONHSAT164841.1	NM_017425	0.917968	0.0278541
NONHSAT164841.1	NM_004963	0.902615	0.0359437
NONHSAT164841.1	NM_005534	0.879219	0.0494658
NONHSAT164841.1	NM_020995	0.914819	0.0294589
NONHSAT164841.1	NM_201553	0.946378	0.0147851
NONHSAT164841.1	NM_000959	0.929601	0.0221843
NONHSAT164841.1	NM_057749	0.927729	0.0230685
NONHSAT164841.1	NM_000020	0.934973	0.0197103
NONHSAT164841.1	NM_012482	0.927066	0.0233841
NONHSAT164841.1	NM_001184816	0.892075	0.0418658
NONHSAT164841.1	NM_015916	-0.946112	0.0148946
NONHSAT164841.1	NM_014331	0.954552	0.0115512
NONHSAT164841.1	NM_001177599	-0.910278	0.0318234
NONHSAT164841.1	NM_001012446	-0.953764	0.0118513
NONHSAT164841.1	NM_000355	0.902348	0.0360903
NONHSAT164841.1	NM_020805	0.949674	0.0134499
NONHSAT164841.1	NM_080739	-0.968848	0.00656923
NONHSAT164841.1	NM_005686	-0.891462	0.0422189
NONHSAT164841.1	NM_016616	0.936232	0.0191442
NONHSAT164841.1	NM_001145088	-0.883031	0.0471707
NONHSAT164841.1	NM_001040103	0.93097	0.0215446
NONHSAT164841.1	NM_001144952	-0.916498	0.0285999
NONHSAT164841.1	NM_054111	0.883209	0.0470642
NONHSAT164841.1	NM_001979	-0.879561	0.049258
NONHSAT164841.1	NM_152367	0.894285	0.0406004
NONHSAT164841.1	NM_002466	0.983073	0.00263688
NONHSAT164841.1	NM_001004057	-0.973942	0.00502956
NONHSAT164841.1	NM_001897	0.931657	0.021226
NONHSAT164841.1	NM_013432	0.923731	0.0249933
NONHSAT164841.1	NM_002374	0.999192	2.75792e-05
NONHSAT164841.1	NM_024589	0.963093	0.00846409
NONHSAT164841.1	NM_001001936	0.970616	0.00601964
NONHSAT164841.1	NM_021814	0.924987	0.0243833
NONHSAT164841.1	NM_016609	0.905215	0.0345282
NONHSAT164841.1	NM_152544	-0.93917	0.0178446
NONHSAT164841.1	NM_199046	-0.982419	0.00279103
NONHSAT164841.1	NM_001039775	0.92274	0.0254782
NONHSAT164841.1	NM_013943	0.903612	0.0353986
NONHSAT164841.1	NM_003137	0.885622	0.04563
NONHSAT164841.1	NM_001282746	-0.952583	0.0123061
NONHSAT164841.1	NM_001004459	0.931197	0.0214393
NONHSAT164841.1	NM_001136504	0.957762	0.0103543
NONHSAT164841.1	NM_001924	0.985943	0.00199638
NONHSAT164841.1	NM_001004705	0.971787	0.00566447
NONHSAT164841.1	NM_003538	-0.93242	0.0208742
NONHSAT164841.1	NM_003955	0.935859	0.0193116
NONHSAT164841.1	NM_016029	0.925125	0.0243165
NONHSAT164841.1	NM_173628	0.937638	0.0185185
NONHSAT164841.1	NM_015345	0.909255	0.0323643
NONHSAT164841.1	NM_175884	0.878445	0.0499358
NONHSAT164841.1	NM_014579	0.947647	0.0142661
NONHSAT164841.1	NM_001001676	0.967195	0.00709749
NONHSAT164841.1	NM_015848	0.938981	0.0179273
NONHSAT164841.1	NM_003064	0.917662	0.0280087
NONHSAT164841.1	NM_005143	0.923961	0.0248813
NONHSAT164841.1	NM_001256475	0.902788	0.0358488
NONHSAT164841.1	NM_003543	-0.912739	0.0305347
NONHSAT164841.1	NM_001010912	0.96516	0.00776533
NONHSAT164841.1	NM_018407	0.990776	0.00106203
NONHSAT164841.1	NM_001143854	-0.906599	0.0337817
NONHSAT164841.1	NM_014874	0.903444	0.0354906
NONHSAT164841.1	NM_175739	0.942574	0.0163764
NONHSAT164841.1	NM_006988	-0.894095	0.0407087
NONHSAT164841.1	NM_013305	0.918374	0.0276495
NONHSAT164841.1	NM_153615	0.921876	0.0259032
NONHSAT164841.1	NM_001286233	0.900247	0.0372488
NONHSAT164841.1	NM_001035256	0.903383	0.0355235
NONHSAT164841.1	XM_006710244	0.94819	0.0140457
NONHSAT164841.1	NM_052864	0.921633	0.0260232
NONHSAT164841.1	NM_001018100	0.881743	0.0479423
NONHSAT164841.1	NM_206880	0.922406	0.0256424
NONHSAT164841.1	NM_001001343	0.964433	0.00800889
NONHSAT164841.1	NM_004655	-0.915229	0.0292487
NONHSAT164841.1	NM_003268	0.939773	0.0175814
NONHSAT164841.1	NM_012377	0.923283	0.0252124
NONHSAT164841.1	NM_000715	0.911626	0.0311155
NONHSAT164841.1	NM_002396	0.928907	0.0225107
NONHSAT164841.1	NM_005623	-0.942655	0.0163419
NONHSAT164841.1	NM_007137	0.901354	0.0366371
NONHSAT164841.1	NM_018476	0.935425	0.0195064
NONHSAT164841.1	NM_001184703	0.909434	0.0322697
NONHSAT164841.1	NM_012342	0.946326	0.0148067
NONHSAT164841.1	NM_003965	0.880395	0.048754
NONHSAT164841.1	NM_016446	-0.904304	0.0350219
NONHSAT164841.1	NM_013373	0.91255	0.0306332
NONHSAT164841.1	NM_001039619	0.919141	0.0272638
NONHSAT164841.1	NM_001162893	0.892784	0.0414582
NONHSAT164841.1	NM_002852	0.926937	0.0234456
NONHSAT164841.1	NM_001193460	0.915525	0.0290968
NONHSAT164841.1	NM_001102566	0.888517	0.0439286
NONHSAT164841.1	NM_020147	0.975187	0.00467441
NONHSAT164841.1	NM_001307	0.962324	0.00872905
NONHSAT164841.1	NM_001135086	-0.967637	0.00695494
NONHSAT164841.1	NM_001001555	0.885019	0.0459872
NONHSAT164841.1	NM_001282717	0.919436	0.0271159
NONHSAT164841.1	XM_006710044	-0.958783	0.00998269
NONHSAT164841.1	NM_001670	-0.891286	0.0423202
NONHSAT164841.1	NM_020406	0.99792	0.000113827
NONHSAT164841.1	NM_001195135	0.88845	0.0439679
NONHSAT164841.1	NM_130791	-0.881222	0.0482551
NONHSAT164841.1	NM_003933	0.974017	0.00500815
NONHSAT164841.1	NM_004354	0.96341	0.0083557
NONHSAT164841.1	NM_001164372	0.9261	0.0238466
NONHSAT164841.1	NM_030956	0.887581	0.0444764
NONHSAT164841.1	BC035898	0.895347	0.0399964
NONHSAT164841.1	NM_025261	0.977791	0.00395972
NONHSAT164841.1	NM_031220	-0.966301	0.00738858
NONHSAT164841.1	NM_001198834	-0.968471	0.00668849
NONHSAT164841.1	NM_014461	0.99293	0.000712801
NONHSAT164841.1	NM_144972	-0.916575	0.0285604
NONHSAT164841.1	NM_012155	0.969216	0.00645369
NONHSAT164841.1	NM_024572	0.919039	0.0273148
NONHSAT164841.1	NM_001128215	0.927517	0.0231693
NONHSAT164841.1	lnc-SPATC1-1:2	0.907655	0.0332157
NONHSAT164841.1	NM_004747	-0.925694	0.0240417
NONHSAT164841.1	NM_001143778	0.908192	0.032929
NONHSAT164841.1	NM_006831	0.908076	0.0329909
NONHSAT164841.1	NM_001159747	0.90878	0.0326165
NONHSAT164841.1	NM_014373	0.930928	0.0215641
NONHSAT164841.1	NM_001385	0.98419	0.00238077
NONHSAT164841.1	NM_003890	-0.954343	0.0116305
NONHSAT164841.1	NM_005933	-0.946052	0.0149194
NONHSAT164841.1	NM_001143854	-0.927171	0.0233341
NONHSAT164841.1	NM_032328	0.918973	0.0273483
NONHSAT164841.1	NM_002000	0.915497	0.029111
NONHSAT164841.1	NM_016606	0.947611	0.0142807
NONHSAT164841.1	NM_020895	0.929651	0.0221607
NONHSAT164841.1	NM_005084	0.96181	0.0089075
NONHSAT164841.1	NM_002485	0.904852	0.0347245
NONHSAT164841.1	NM_003116	0.992566	0.000768551
NONHSAT164841.1	NM_022106	0.905918	0.0341481
NONHSAT164841.1	NM_019079	0.987651	0.00164424
NONHSAT164841.1	NM_000831	0.922986	0.0253577
NONHSAT164841.1	NM_000094	0.939533	0.0176859
NONHSAT164841.1	NM_001257145	-0.981929	0.00290829
NONHSAT164841.1	NM_001301228	0.940731	0.0171661
NONHSAT164841.1	NM_181801	0.919407	0.0271305
NONHSAT164841.1	NM_004106	0.909384	0.0322962
NONHSAT164841.1	NM_003268	0.910891	0.0315011
NONHSAT164841.1	NM_024897	0.929494	0.0222342
NONHSAT164841.1	NM_023036	-0.892189	0.0418002
NONHSAT164841.1	NM_032558	0.896094	0.0395738
NONHSAT164841.1	NM_000044	-0.892724	0.0414928
NONHSAT164841.1	NM_005139	0.935992	0.0192516
NONHSAT164841.1	NM_014625	0.88951	0.04335
NONHSAT164841.1	NM_020747	0.924532	0.0246035
NONHSAT164841.1	NM_015035	-0.942439	0.0164341
NONHSAT164841.1	NM_001190706	-0.957749	0.010359
NONHSAT164841.1	NM_001098845	0.930209	0.0218993
NONHSAT164841.1	NM_015085	0.93001	0.0219927
NONHSAT164841.1	NM_001098811	-0.895949	0.039656
NONHSAT164841.1	NM_019599	0.959071	0.00987872
NONHSAT164841.1	NM_024534	0.977977	0.00391027
NONHSAT164841.1	NM_005620	0.879338	0.0493932
NONHSAT164841.1	NM_024690	0.936884	0.0188536
NONHSAT164841.1	NM_014695	0.889101	0.0435878
NONHSAT164841.1	NM_001145472	0.889085	0.0435973
NONHSAT164841.1	NM_145762	0.950631	0.0130698
NONHSAT164841.1	NM_017852	-0.942449	0.0164295
NONHSAT164841.1	NM_001719	0.95439	0.0116125
NONHSAT164841.1	NM_033025	0.941952	0.0166415
NONHSAT164841.1	NM_018699	0.957378	0.010495
NONHSAT164841.1	NM_022479	0.948926	0.0137494
NONHSAT164841.1	NM_001172658	-0.882196	0.0476705
NONHSAT164841.1	NM_003613	-0.954706	0.0114928
NONHSAT164841.1	NM_199040	0.961434	0.00903868
NONHSAT164841.1	NM_002233	-0.965498	0.00765323
NONHSAT124710.2	NM_001733	-0.922315	0.0256869
NONHSAT124710.2	NM_002758	-0.925087	0.0243351
NONHSAT124710.2	NM_033428	0.978712	0.0037167
NONHSAT124710.2	NM_001242629	0.891296	0.0423144
NONHSAT124710.2	NM_182647	-0.907269	0.0334225
NONHSAT124710.2	NM_022136	-0.968492	0.00668205
NONHSAT124710.2	NM_003558	-0.940863	0.0171095
NONHSAT124710.2	NM_004475	-0.964163	0.00809984
NONHSAT124710.2	NM_207511	-0.907399	0.0333525
NONHSAT124710.2	NM_173855	0.982138	0.00285811
NONHSAT124710.2	NM_017637	0.913484	0.0301481
NONHSAT124710.2	NM_181657	-0.946641	0.0146769
NONHSAT124710.2	NM_032546	-0.950778	0.0130119
NONHSAT124710.2	NM_000280	-0.976043	0.00443533
NONHSAT124710.2	NM_207366	-0.959802	0.0096162
NONHSAT124710.2	NM_016056	-0.963553	0.00830674
NONHSAT124710.2	NM_001243740	0.931616	0.021245
NONHSAT124710.2	NM_001039570	-0.910503	0.0317051
NONHSAT124710.2	NM_004566	-0.9673	0.00706354
NONHSAT124710.2	NM_194282	-0.948725	0.0138302
NONHSAT124710.2	NM_000405	-0.925516	0.0241279
NONHSAT124710.2	NM_016523	0.880972	0.0484059
NONHSAT124710.2	NM_001080497	-0.910268	0.0318291
NONHSAT124710.2	NM_001001555	-0.968747	0.00660117
NONHSAT124710.2	NM_001130404	0.931149	0.0214614
NONHSAT124710.2	NM_130385	-0.916344	0.0286785
NONHSAT124710.2	NM_006260	-0.953949	0.0117807
NONHSAT124710.2	NM_176894	-0.88561	0.0456372
NONHSAT124710.2	NM_032943	0.882868	0.0472677
NONHSAT124710.2	NM_014695	-0.942627	0.0163538
NONHSAT124710.2	NM_001291218	-0.981406	0.00303525
NONHSAT124710.2	NM_016134	-0.928645	0.0226344
NONHSAT124710.2	NM_001207008	-0.943433	0.0160123
NONHSAT124710.2	NM_152660	0.889488	0.0433626
NONHSAT124710.2	AK090485	0.922271	0.0257087
NONHSAT124710.2	NM_005906	-0.955764	0.0110943
NONHSAT124710.2	NM_001995	-0.985121	0.00217374
NONHSAT124710.2	NM_001162530	-0.922451	0.0256202
NONHSAT124710.2	NM_014624	-0.887376	0.0445966
NONHSAT124710.2	NM_000990	0.936475	0.0190357
NONHSAT124710.2	ENST00000569962	-0.913804	0.0299823
NONHSAT124710.2	NM_000576	-0.917374	0.0281546
NONHSAT124710.2	NM_024021	-0.980672	0.00321629
NONHSAT124710.2	NM_006502	0.922338	0.0256756
NONHSAT124710.2	NM_001007232	-0.911505	0.0311789
NONHSAT124710.2	NM_004651	0.920106	0.0267812
NONHSAT124710.2	NM_014720	-0.987334	0.00170799
NONHSAT124710.2	NM_001113490	0.971121	0.00586577
NONHSAT124710.2	NM_003183	-0.944864	0.0154123
NONHSAT124710.2	NM_004130	-0.925993	0.0238979
NONHSAT124710.2	NM_000260	-0.899871	0.0374576
NONHSAT124710.2	NM_207366	-0.903928	0.0352263
NONHSAT124710.2	NM_006841	-0.952245	0.0124371
NONHSAT124710.2	NM_001205315	-0.901791	0.0363964
NONHSAT124710.2	NM_001122962	-0.902924	0.0357747
NONHSAT124710.2	NM_030647	-0.964217	0.00808183
NONHSAT124710.2	NM_001205019	-0.884235	0.0464524
NONHSAT124710.2	NM_001002032	-0.909834	0.032058
NONHSAT124710.2	NM_181790	-0.927882	0.0229955
NONHSAT124710.2	NM_022763	-0.960732	0.00928571
NONHSAT124710.2	NM_006573	-0.950632	0.0130697
NONHSAT124710.2	NM_020747	-0.983179	0.00261218
NONHSAT124710.2	NM_001276	-0.974019	0.00500757
NONHSAT124710.2	NM_174918	-0.956088	0.0109731
NONHSAT124710.2	NM_001144952	0.965368	0.00769621
NONHSAT124710.2	NM_017839	-0.920083	0.0267927
NONHSAT124710.2	NM_005598	-0.969978	0.00621614
NONHSAT124710.2	NM_000189	-0.906679	0.0337386
NONHSAT124710.2	NM_001144875	-0.921449	0.0261141
NONHSAT124710.2	NM_002881	-0.934466	0.0199397
NONHSAT124710.2	NM_032109	-0.975165	0.00468061
NONHSAT124710.2	NM_021097	-0.933334	0.0204551
NONHSAT124710.2	NM_017905	-0.973678	0.00510617
NONHSAT124710.2	NM_016332	-0.913383	0.0302005
NONHSAT124710.2	NM_014643	-0.975294	0.00464428
NONHSAT124710.2	NM_001205315	-0.919851	0.0269087
NONHSAT124710.2	NM_001347	0.973315	0.00521175
NONHSAT124710.2	NM_014911	0.894054	0.040732
NONHSAT124710.2	NM_016354	-0.937971	0.0183714
NONHSAT124710.2	NM_003265	0.970637	0.00601318
NONHSAT124710.2	NM_003236	-0.909578	0.0321935
NONHSAT124710.2	NM_001256798	0.890263	0.0429122
NONHSAT124710.2	NM_001243467	0.975172	0.00467864
NONHSAT124710.2	NM_003059	-0.952943	0.0121669
NONHSAT124710.2	NM_021197	-0.967195	0.00709718
NONHSAT124710.2	lnc-AC040934.1-3:1	-0.938417	0.0181749
NONHSAT124710.2	NM_005293	0.983699	0.0024923
NONHSAT124710.2	NM_013943	-0.982196	0.0028442
NONHSAT124710.2	NM_015364	-0.917189	0.0282483
NONHSAT124710.2	NM_001130845	-0.946311	0.0148126
NONHSAT124710.2	AJ011409	-0.889042	0.0436222
NONHSAT124710.2	NM_003681	-0.898904	0.0379961
NONHSAT124710.2	NM_001297760	0.953776	0.0118468
NONHSAT124710.2	NM_001042422	-0.890356	0.0428582
NONHSAT124710.2	NM_001200050	-0.882528	0.0474711
NONHSAT124710.2	NM_001721	-0.946479	0.0147435
NONHSAT124710.2	NM_004536	-0.986369	0.00190646
NONHSAT124710.2	NM_005451	-0.882622	0.0474153
NONHSAT124710.2	NM_001270458	-0.924824	0.0244621
NONHSAT124710.2	NM_017425	-0.994778	0.000452628
NONHSAT124710.2	NM_017933	0.926508	0.0236509
NONHSAT124710.2	NM_000043	-0.949811	0.0133953
NONHSAT124710.2	NM_004963	-0.914684	0.0295285
NONHSAT124710.2	NM_001278655	-0.90311	0.0356728
NONHSAT124710.2	NM_001002029	-0.895622	0.0398411
NONHSAT124710.2	NM_183416	-0.912504	0.030657
NONHSAT124710.2	NM_005534	-0.962693	0.0086015
NONHSAT124710.2	NM_032467	-0.930243	0.0218838
NONHSAT124710.2	NM_001017390	-0.952252	0.0124344
NONHSAT124710.2	NM_020995	-0.965878	0.00752734
NONHSAT124710.2	NM_031916	-0.92792	0.0229775
NONHSAT124710.2	NM_012298	0.894378	0.0405471
NONHSAT124710.2	NM_201553	-0.920568	0.0265514
NONHSAT124710.2	NM_001291964	-0.947106	0.0144867
NONHSAT124710.2	NM_144618	0.931846	0.0211386
NONHSAT124710.2	NM_013447	-0.952648	0.012281
NONHSAT124710.2	NM_012413	-0.901635	0.0364824
NONHSAT124710.2	NM_000959	-0.895237	0.0400592
NONHSAT124710.2	NM_001293626	-0.96378	0.00822966
NONHSAT124710.2	NM_000629	-0.951586	0.0126944
NONHSAT124710.2	NM_181879	-0.937423	0.0186141
NONHSAT124710.2	NM_057749	-0.914058	0.0298512
NONHSAT124710.2	NM_000020	-0.973679	0.00510573
NONHSAT124710.2	NM_012482	-0.917657	0.0280117
NONHSAT124710.2	NM_002863	-0.947212	0.0144433
NONHSAT124710.2	NM_001184816	-0.97486	0.00476701
NONHSAT124710.2	NM_006113	-0.959701	0.00965219
NONHSAT124710.2	NM_015916	0.958788	0.00998078
NONHSAT124710.2	NM_002977	-0.963781	0.00822921
NONHSAT124710.2	NM_178172	-0.957124	0.0105888
NONHSAT124710.2	NM_004479	-0.891563	0.0421608
NONHSAT124710.2	NM_014331	-0.976461	0.00432003
NONHSAT124710.2	NM_001003799	0.884867	0.0460772
NONHSAT124710.2	NM_001177599	0.888517	0.0439284
NONHSAT124710.2	NM_001012446	0.898635	0.0381459
NONHSAT124710.2	NM_000355	-0.913875	0.0299456
NONHSAT124710.2	NM_020805	-0.894896	0.0402528
NONHSAT124710.2	NM_007115	-0.935258	0.0195818
NONHSAT124710.2	NM_080739	0.918911	0.0273795
NONHSAT124710.2	NM_001258320	-0.962839	0.0085513
NONHSAT124710.2	NM_033663	-0.980621	0.00322905
NONHSAT124710.2	NM_013389	-0.889974	0.0430799
NONHSAT124710.2	NM_004334	-0.916746	0.0284736
NONHSAT124710.2	NM_145177	-0.883917	0.0466421
NONHSAT124710.2	NM_003151	0.910494	0.0317099
NONHSAT124710.2	NM_022143	-0.895641	0.0398298
NONHSAT124710.2	NM_020535	0.966448	0.00734023
NONHSAT124710.2	NM_138799	-0.946869	0.0145836
NONHSAT124710.2	NM_001202519	-0.9351	0.019653
NONHSAT124710.2	NM_006317	-0.91324	0.0302745
NONHSAT124710.2	NM_000631	-0.923655	0.0250304
NONHSAT124710.2	NM_005746	-0.947142	0.0144721
NONHSAT124710.2	NM_170736	-0.979157	0.00360084
NONHSAT124710.2	NM_005686	0.931457	0.0213186
NONHSAT124710.2	NM_022475	-0.885784	0.0455344
NONHSAT124710.2	NM_016616	-0.979939	0.00340058
NONHSAT124710.2	NM_001040103	-0.90868	0.0326697
NONHSAT124710.2	NM_145296	-0.937408	0.0186205
NONHSAT124710.2	NM_052880	0.941518	0.0168274
NONHSAT124710.2	NM_001562	-0.944573	0.0155338
NONHSAT124710.2	NM_001124	-0.894446	0.0405088
NONHSAT124710.2	NM_177478	-0.942126	0.0165672
NONHSAT124710.2	NM_001144952	0.986011	0.001982
NONHSAT124710.2	NM_004994	-0.89338	0.0411173
NONHSAT124710.2	NM_015892	-0.910066	0.0319354
NONHSAT124710.2	NM_198040	-0.96593	0.0075103
NONHSAT124710.2	NM_172140	0.967099	0.00712854
NONHSAT124710.2	NM_001979	0.987331	0.00170851
NONHSAT124710.2	NM_002964	-0.891747	0.0420548
NONHSAT124710.2	NM_020531	-0.969805	0.00626981
NONHSAT124710.2	NM_001004057	0.962236	0.00875932
NONHSAT124710.2	NM_001004052	-0.932858	0.0206731
NONHSAT124710.2	NM_001897	-0.986144	0.00195386
NONHSAT124710.2	NM_001202543	-0.881805	0.0479047
NONHSAT124710.2	NM_013432	-0.93213	0.0210079
NONHSAT124710.2	NM_003286	-0.965184	0.00775748
NONHSAT124710.2	NM_004726	-0.936531	0.0190105
NONHSAT124710.2	NM_002374	-0.925093	0.0243318
NONHSAT124710.2	NM_024589	-0.975051	0.00471283
NONHSAT124710.2	NM_005907	-0.986652	0.0018476
NONHSAT124710.2	NM_173683	0.885788	0.0455318
NONHSAT124710.2	NM_000655	-0.89904	0.0379203
NONHSAT124710.2	NM_021814	-0.969133	0.00647984
NONHSAT124710.2	NM_002965	-0.940154	0.017416
NONHSAT124710.2	NM_005720	-0.967803	0.0069015
NONHSAT124710.2	NM_000717	-0.894556	0.040446
NONHSAT124710.2	NM_175710	-0.916107	0.0287992
NONHSAT124710.2	NM_002288	0.891449	0.0422263
NONHSAT124710.2	NM_006006	0.963207	0.00842493
NONHSAT124710.2	NM_032582	-0.925046	0.0243549
NONHSAT124710.2	NM_199046	0.920073	0.0267976
NONHSAT124710.2	NM_001039775	-0.926896	0.0234651
NONHSAT124710.2	NM_013943	-0.999285	2.29688e-05
NONHSAT124710.2	NM_001800	-0.954718	0.011488
NONHSAT124710.2	NM_032717	-0.899261	0.0377967
NONHSAT124710.2	NM_003137	-0.975972	0.00445496
NONHSAT124710.2	NM_018330	-0.954387	0.0116138
NONHSAT124710.2	NM_015120	0.925983	0.0239029
NONHSAT124710.2	NM_078483	-0.895615	0.0398448
NONHSAT124710.2	NM_020980	-0.936512	0.0190191
NONHSAT124710.2	NM_001135844	-0.937327	0.0186565
NONHSAT124710.2	NM_001282746	0.926454	0.0236769
NONHSAT124710.2	NM_001024457	-0.964121	0.00811424
NONHSAT124710.2	NM_001004459	-0.927302	0.0232714
NONHSAT124710.2	NM_170736	-0.957995	0.010269
NONHSAT124710.2	NM_001730	-0.953004	0.0121434
NONHSAT124710.2	NM_001012241	-0.880817	0.0484993
NONHSAT124710.2	NM_182981	-0.932657	0.020765
NONHSAT124710.2	NM_030962	-0.887202	0.0446992
NONHSAT124710.2	NM_133625	-0.888806	0.0437598
NONHSAT124710.2	NM_003223	0.963276	0.00840131
NONHSAT124710.2	NM_005620	-0.936254	0.0191345
NONHSAT124710.2	NM_001924	-0.955094	0.0113462
NONHSAT124710.2	NM_001287426	-0.924941	0.0244055
NONHSAT124710.2	NM_001004705	-0.928336	0.0227806
NONHSAT124710.2	NM_003955	-0.982719	0.00271984
NONHSAT124710.2	NM_016029	-0.984516	0.00230756
NONHSAT124710.2	NM_005621	-0.931736	0.0211898
NONHSAT124710.2	NM_005178	-0.930811	0.0216189
NONHSAT124710.2	NM_001002274	-0.953735	0.0118624
NONHSAT124710.2	NM_001244438	-0.961155	0.00913673
NONHSAT124710.2	NM_001001676	-0.893872	0.0408357
NONHSAT124710.2	NM_018406	-0.960295	0.00944043
NONHSAT124710.2	NM_001017998	-0.955138	0.0113294
NONHSAT124710.2	NM_004482	-0.961947	0.0088598
NONHSAT124710.2	NM_015848	-0.992011	0.000856201
NONHSAT124710.2	NM_001004490	-0.887131	0.0447407
NONHSAT124710.2	NM_001039570	-0.905333	0.0344643
NONHSAT124710.2	NM_003064	-0.910139	0.0318968
NONHSAT124710.2	NM_005143	-0.970184	0.00615245
NONHSAT124710.2	NM_001256475	-0.945099	0.0153144
NONHSAT124710.2	NM_003543	0.925157	0.0243008
NONHSAT124710.2	NM_004055	0.96536	0.00769899
NONHSAT124710.2	NM_018407	-0.934263	0.0200316
NONHSAT124710.2	NM_024312	0.885578	0.0456564
NONHSAT124710.2	NM_001017998	-0.954581	0.0115402
NONHSAT124710.2	NM_001143854	0.963775	0.00823149
NONHSAT124710.2	NM_001083602	0.887607	0.0444612
NONHSAT124710.2	NM_004364	-0.923787	0.0249662
NONHSAT124710.2	NM_014874	-0.885884	0.0454753
NONHSAT124710.2	NM_175739	-0.949123	0.0136703
NONHSAT124710.2	NM_005310	-0.916116	0.0287948
NONHSAT124710.2	NM_153615	-0.998821	4.86062e-05
NONHSAT124710.2	NM_001286233	-0.991988	0.000859814
NONHSAT124710.2	NM_005810	0.94262	0.0163568
NONHSAT124710.2	NM_176820	-0.905945	0.0341336
NONHSAT124710.2	NM_001035256	-0.980578	0.00323977
NONHSAT124710.2	NM_144669	-0.897421	0.0388258
NONHSAT124710.2	NM_033309	-0.981642	0.00297775
NONHSAT124710.2	XM_006710244	-0.906469	0.0338517
NONHSAT124710.2	NM_001080400	-0.967197	0.00709675
NONHSAT124710.2	NM_052864	-0.936341	0.0190958
NONHSAT124710.2	NM_001161444	0.947423	0.0143573
NONHSAT124710.2	NM_001018100	-0.985454	0.00210138
NONHSAT124710.2	NM_022304	-0.941942	0.016646
NONHSAT124710.2	NM_022970	0.90924	0.0323725
NONHSAT124710.2	NM_018295	-0.961415	0.00904565
NONHSAT124710.2	NM_012413	-0.919185	0.0272419
NONHSAT124710.2	NM_002052	-0.945241	0.0152551
NONHSAT124710.2	NM_058172	-0.922323	0.0256833
NONHSAT124710.2	NM_206880	-0.993689	0.000601263
NONHSAT124710.2	NM_001129993	-0.98009	0.00336232
NONHSAT124710.2	NM_173165	0.899001	0.0379418
NONHSAT124710.2	NM_001001343	-0.922697	0.0254991
NONHSAT124710.2	NM_001040071	0.930603	0.0217158
NONHSAT124710.2	NM_032582	-0.940998	0.0170512
NONHSAT124710.2	NM_001024465	-0.916275	0.0287133
NONHSAT124710.2	NM_004655	0.950852	0.0129828
NONHSAT124710.2	NM_003268	-0.894092	0.0407103
NONHSAT124710.2	NM_001005743	-0.924353	0.0246903
NONHSAT124710.2	NM_021244	-0.883053	0.0471572
NONHSAT124710.2	NM_012377	-0.893564	0.0410119
NONHSAT124710.2	NM_001025579	-0.879536	0.0492734
NONHSAT124710.2	NM_000715	-0.963855	0.00820434
NONHSAT124710.2	NM_020808	-0.919456	0.0271061
NONHSAT124710.2	NM_052972	-0.922134	0.0257759
NONHSAT124710.2	NM_002396	-0.945829	0.0150114
NONHSAT124710.2	NM_005623	0.924104	0.0248115
NONHSAT124710.2	NM_170776	-0.983188	0.00261022
NONHSAT124710.2	NM_005194	-0.948925	0.0137498
NONHSAT124710.2	NM_020940	-0.958152	0.0102117
NONHSAT124710.2	NM_007137	-0.946441	0.0147593
NONHSAT124710.2	NM_001184703	-0.912842	0.0304811
NONHSAT124710.2	NM_000021	-0.94239	0.0164549
NONHSAT124710.2	NM_006454	0.960592	0.0093351
NONHSAT124710.2	NM_001042368	-0.985104	0.00217751
NONHSAT124710.2	NM_003965	-0.944423	0.0155964
NONHSAT124710.2	NM_016446	0.980517	0.00325486
NONHSAT124710.2	XM_003846283	0.928599	0.0226558
NONHSAT124710.2	NM_001039619	-0.978457	0.0037835
NONHSAT124710.2	NM_001162893	-0.94694	0.0145544
NONHSAT124710.2	NM_170776	-0.979823	0.00343005
NONHSAT124710.2	NM_001031716	-0.954483	0.0115774
NONHSAT124710.2	NM_001134363	-0.893241	0.0411964
NONHSAT124710.2	NM_001910	-0.880153	0.0489002
NONHSAT124710.2	NM_198040	-0.963215	0.00842219
NONHSAT124710.2	NM_001193460	-0.99896	4.02725e-05
NONHSAT124710.2	NM_001102566	-0.910162	0.0318845
NONHSAT124710.2	NM_138381	0.903131	0.0356616
NONHSAT124710.2	NM_021209	-0.898867	0.0380164
NONHSAT124710.2	NM_001304	-0.955156	0.0113227
NONHSAT124710.2	NM_021738	-0.939614	0.0176508
NONHSAT124710.2	NM_018050	-0.985158	0.00216582
NONHSAT124710.2	NM_001135086	0.964983	0.00782468
NONHSAT124710.2	NM_001001555	-0.965089	0.00778911
NONHSAT124710.2	XM_006710044	0.975536	0.00457642
NONHSAT124710.2	NM_001830	-0.964008	0.0081524
NONHSAT124710.2	NM_181506	-0.936035	0.0192324
NONHSAT124710.2	NM_021642	-0.977954	0.00391648
NONHSAT124710.2	NM_001670	0.879902	0.0490517
NONHSAT124710.2	NM_004566	-0.97865	0.00373278
NONHSAT124710.2	NM_020406	-0.931485	0.0213058
NONHSAT124710.2	NM_001195135	-0.890345	0.0428647
NONHSAT124710.2	NM_004668	-0.983885	0.00244971
NONHSAT124710.2	NM_020738	-0.955392	0.0112338
NONHSAT124710.2	NM_183416	-0.905653	0.0342912
NONHSAT124710.2	NM_024829	-0.897256	0.0389186
NONHSAT124710.2	NM_014809	-0.886873	0.0448926
NONHSAT124710.2	NM_003933	-0.912243	0.030793
NONHSAT124710.2	NM_025144	-0.898957	0.0379662
NONHSAT124710.2	NM_024419	-0.959629	0.00967805
NONHSAT124710.2	NM_004354	-0.90511	0.0345849
NONHSAT124710.2	lnc-ROPN1L-1:1	-0.899556	0.0376328
NONHSAT124710.2	NM_021199	-0.944952	0.0153755
NONHSAT124710.2	NM_171846	-0.894195	0.0406517
NONHSAT124710.2	NM_001164372	-0.956299	0.0108943
NONHSAT124710.2	NM_030956	-0.942299	0.0164937
NONHSAT124710.2	BC035898	-0.947192	0.0144514
NONHSAT124710.2	NM_014991	-0.95419	0.0116889
NONHSAT124710.2	NM_025261	-0.97398	0.00501879
NONHSAT124710.2	NM_004475	-0.985097	0.00217918
NONHSAT124710.2	NM_000877	-0.892557	0.0415885
NONHSAT124710.2	NM_133271	-0.888945	0.0436791
NONHSAT124710.2	NM_031220	0.940797	0.0171377
NONHSAT124710.2	NM_005955	-0.938201	0.0182698
NONHSAT124710.2	NM_014461	-0.914007	0.0298775
NONHSAT124710.2	NM_005803	-0.993873	0.00057525
NONHSAT124710.2	NM_014585	-0.94179	0.0167108
NONHSAT124710.2	NM_001030288	0.975322	0.00463642
NONHSAT124710.2	NM_005091	-0.916549	0.0285736
NONHSAT124710.2	NM_012155	-0.894641	0.0403978
NONHSAT124710.2	NM_024572	-0.970246	0.00613333
NONHSAT124710.2	NM_030918	-0.948281	0.0140092
NONHSAT124710.2	NM_001128215	-0.990268	0.00115078
NONHSAT124710.2	lnc-SPATC1-1:2	-0.987229	0.00172911
NONHSAT124710.2	ENST00000412797	0.973339	0.00520491
NONHSAT124710.2	NM_004747	0.974335	0.00491659
NONHSAT124710.2	NM_001143778	-0.992953	0.000709392
NONHSAT124710.2	NM_006831	-0.913872	0.0299472
NONHSAT124710.2	NM_001159747	-0.907643	0.033222
NONHSAT124710.2	NM_002569	-0.91046	0.0317279
NONHSAT124710.2	NM_014373	-0.983063	0.00263924
NONHSAT124710.2	NM_198578	-0.905853	0.0341832
NONHSAT124710.2	NM_001385	-0.916869	0.028411
NONHSAT124710.2	NM_006931	-0.981866	0.00292346
NONHSAT124710.2	NM_153320	-0.884447	0.0463265
NONHSAT124710.2	NM_025190	0.888211	0.0441077
NONHSAT124710.2	NM_152996	-0.904262	0.0350445
NONHSAT124710.2	NM_003890	0.984153	0.00238911
NONHSAT124710.2	NM_001008723	-0.885625	0.0456286
NONHSAT124710.2	NM_005933	0.988782	0.00142388
NONHSAT124710.2	NM_001143854	0.930694	0.0216732
NONHSAT124710.2	NM_004588	-0.897247	0.038924
NONHSAT124710.2	NM_017839	-0.913352	0.0302167
NONHSAT124710.2	NM_000043	-0.924954	0.024399
NONHSAT124710.2	NM_032328	-0.97776	0.00396807
NONHSAT124710.2	NM_002000	-0.953012	0.0121403
NONHSAT124710.2	NM_201563	-0.968496	0.00668058
NONHSAT124710.2	NM_020895	-0.96768	0.00694108
NONHSAT124710.2	NM_006455	0.945004	0.0153539
NONHSAT124710.2	NM_001462	-0.906697	0.0337291
NONHSAT124710.2	NM_005084	-0.979408	0.0035363
NONHSAT124710.2	NM_002485	-0.988673	0.00144465
NONHSAT124710.2	NM_002631	-0.958955	0.00992038
NONHSAT124710.2	NM_138711	-0.960925	0.00921768
NONHSAT124710.2	NM_001185096	-0.927083	0.023376
NONHSAT124710.2	NM_003116	-0.929776	0.0221021
NONHSAT124710.2	NM_022106	-0.969414	0.0063918
NONHSAT124710.2	NM_001007467	0.8811	0.0483285
NONHSAT124710.2	NM_019079	-0.918708	0.0274814
NONHSAT124710.2	NM_001712	-0.953025	0.0121354
NONHSAT124710.2	NM_019027	-0.913342	0.0302217
NONHSAT124710.2	NM_000831	-0.980706	0.00320785
NONHSAT124710.2	NM_020530	-0.949874	0.0133699
NONHSAT124710.2	NM_001025616	-0.940198	0.0173969
NONHSAT124710.2	NM_000094	-0.97034	0.00610434
NONHSAT124710.2	NM_198562	-0.948235	0.0140278
NONHSAT124710.2	NM_207111	0.963739	0.00824358
NONHSAT124710.2	NM_005810	0.929707	0.0221347
NONHSAT124710.2	NM_003807	-0.886895	0.0448792
NONHSAT124710.2	NM_017527	-0.939212	0.0178263
NONHSAT124710.2	NM_032727	-0.975002	0.00472672
NONHSAT124710.2	NM_001257145	0.894815	0.0402989
NONHSAT124710.2	NM_001256530	-0.906786	0.0336814
NONHSAT124710.2	NM_016230	-0.912647	0.0305828
NONHSAT124710.2	NM_001018100	-0.945037	0.01534
NONHSAT124710.2	NM_145686	-0.887737	0.0443852
NONHSAT124710.2	NM_004114	-0.960442	0.00938851
NONHSAT124710.2	NM_183416	-0.986711	0.00183524
NONHSAT124710.2	NM_004665	-0.963791	0.00822596
NONHSAT124710.2	NM_144683	-0.980675	0.00321559
NONHSAT124710.2	NM_181801	-0.931498	0.0212996
NONHSAT124710.2	NM_004106	-0.903571	0.0354213
NONHSAT124710.2	NM_003268	-0.951534	0.0127148
NONHSAT124710.2	NM_019065	-0.900297	0.0372215
NONHSAT124710.2	NM_024897	-0.974387	0.00490172
NONHSAT124710.2	NM_020210	-0.928206	0.0228419
NONHSAT124710.2	NM_023036	0.880958	0.0484145
NONHSAT124710.2	NM_012387	-0.984812	0.00224173
NONHSAT124710.2	NM_032558	-0.985258	0.00214396
NONHSAT124710.2	NM_000044	0.998945	4.11339e-05
NONHSAT124710.2	NM_207111	0.919046	0.0273114
NONHSAT124710.2	NM_005139	-0.964416	0.00801474
NONHSAT124710.2	NM_014625	-0.904299	0.0350244
NONHSAT124710.2	NM_001040196	-0.960331	0.00942792
NONHSAT124710.2	NM_139013	-0.97283	0.0053542
NONHSAT124710.2	NM_020747	-0.994544	0.000483403
NONHSAT124710.2	NM_015035	0.927152	0.0233432
NONHSAT124710.2	ENST00000576365	-0.925968	0.0239101
NONHSAT124710.2	NM_014963	-0.952972	0.0121556
NONHSAT124710.2	NM_015085	-0.927026	0.0234032
NONHSAT124710.2	NM_021097	-0.9311	0.0214842
NONHSAT124710.2	NM_001287011	-0.907319	0.0333955
NONHSAT124710.2	NM_001039083	0.953175	0.0120774
NONHSAT124710.2	NM_000578	-0.969989	0.00621288
NONHSAT124710.2	NM_019599	-0.967315	0.00705843
NONHSAT124710.2	NM_032412	-0.92953	0.0222174
NONHSAT124710.2	NM_004177	-0.914955	0.0293892
NONHSAT124710.2	NM_003764	-0.91487	0.0294328
NONHSAT124710.2	NM_005621	-0.946948	0.0145512
NONHSAT124710.2	NM_006242	-0.957868	0.0103153
NONHSAT124710.2	NM_024645	0.948607	0.0138777
NONHSAT124710.2	NM_005099	0.980285	0.00331306
NONHSAT124710.2	NM_001040058	-0.956708	0.0107424
NONHSAT124710.2	NM_024534	-0.966688	0.00726201
NONHSAT124710.2	NM_004633	-0.919085	0.0272918
NONHSAT124710.2	NM_005620	-0.938618	0.0180867
NONHSAT124710.2	NM_001201329	-0.929258	0.0223452
NONHSAT124710.2	NM_001258320	-0.898825	0.0380399
NONHSAT124710.2	NM_000927	0.955296	0.0112698
NONHSAT124710.2	NM_003970	0.976853	0.00421267
NONHSAT124710.2	NM_014695	-0.96517	0.00776228
NONHSAT124710.2	NM_001145472	-0.980951	0.00314697
NONHSAT124710.2	NM_002637	0.908487	0.0327719
NONHSAT124710.2	NM_000905	-0.956111	0.0109645
NONHSAT124710.2	NM_199367	0.950144	0.0132628
NONHSAT124710.2	NM_032582	-0.908358	0.032841
NONHSAT124710.2	NM_006054	-0.931431	0.0213308
NONHSAT124710.2	NM_017852	0.911163	0.031358
NONHSAT124710.2	NM_014695	-0.963447	0.00834294
NONHSAT124710.2	NM_032411	0.953676	0.0118849
NONHSAT124710.2	NM_152271	-0.915318	0.0292029
NONHSAT124710.2	NM_001719	-0.965899	0.00752042
NONHSAT124710.2	NM_052961	-0.923458	0.0251264
NONHSAT124710.2	NM_033025	-0.994126	0.000539952
NONHSAT124710.2	NM_018699	-0.965204	0.00775068
NONHSAT124710.2	NM_022479	-0.991141	0.000999663
NONHSAT124710.2	NM_001289	-0.953371	0.0120021
NONHSAT124710.2	NM_003613	0.946956	0.0145479
NONHSAT124710.2	NM_199040	-0.978273	0.00383198
NONHSAT124710.2	NM_006983	0.920438	0.0266159
NONHSAT124710.2	NM_005082	-0.91021	0.0318593
NONHSAT124710.2	NM_013448	-0.90173	0.03643
NONHSAT124710.2	NM_017831	0.880171	0.048889
NONHSAT124710.2	NM_001244438	-0.976476	0.00431569
NONHSAT124710.2	NM_018584	0.928945	0.0224927
NONHSAT124710.2	NM_080387	-0.941523	0.0168253
NONHSAT124710.2	NM_002108	-0.890675	0.0426736
NONHSAT124710.2	NM_000499	-0.924163	0.0247829
NONHSAT124710.2	NM_002233	0.961555	0.00899658
NONHSAT124710.2	NM_006433	0.898123	0.0384323
NONHSAT124710.2	NM_024717	-0.974308	0.00492428
NONHSAT124710.2	NM_198460	-0.965268	0.00772958
NONHSAT251538.1	NM_030657	0.988636	0.00145175
NONHSAT251538.1	NM_001733	-0.96573	0.00757638
NONHSAT251538.1	NM_032883	0.94539	0.0151935
NONHSAT251538.1	NM_012312	0.895731	0.0397794
NONHSAT251538.1	NM_002758	-0.999868	1.81247e-06
NONHSAT251538.1	NM_033428	0.952292	0.0124191
NONHSAT251538.1	NM_001242629	0.970276	0.00612411
NONHSAT251538.1	NM_182647	-0.974403	0.00489726
NONHSAT251538.1	NM_022136	-0.973842	0.00505865
NONHSAT251538.1	NM_003558	-0.998564	6.53403e-05
NONHSAT251538.1	NM_017817	-0.965305	0.00771722
NONHSAT251538.1	NM_001195087	0.953313	0.0120242
NONHSAT251538.1	NM_004475	-0.913881	0.0299428
NONHSAT251538.1	NM_207511	-0.915451	0.0291348
NONHSAT251538.1	NM_173855	0.926989	0.0234207
NONHSAT251538.1	NM_017637	0.956681	0.0107527
NONHSAT251538.1	NM_181657	-0.953716	0.0118697
NONHSAT251538.1	NM_032546	-0.975555	0.00457114
NONHSAT251538.1	NM_000280	-0.974367	0.00490732
NONHSAT251538.1	NM_207366	-0.931501	0.0212984
NONHSAT251538.1	NM_016056	-0.912189	0.0308212
NONHSAT251538.1	NM_001243740	0.937452	0.0186008
NONHSAT251538.1	NM_001039570	-0.934001	0.0201506
NONHSAT251538.1	NM_004566	-0.988329	0.00151081
NONHSAT251538.1	NM_194282	-0.99364	0.000608312
NONHSAT251538.1	NM_000405	-0.983498	0.00253839
NONHSAT251538.1	NM_178510	0.938234	0.0182554
NONHSAT251538.1	NM_016523	0.96654	0.0073102
NONHSAT251538.1	NM_001080497	-0.919487	0.0270905
NONHSAT251538.1	NM_021805	0.943372	0.0160382
NONHSAT251538.1	NM_001001555	-0.982305	0.00281804
NONHSAT251538.1	NM_001130404	0.959815	0.00961171
NONHSAT251538.1	NM_130385	-0.935581	0.0194361
NONHSAT251538.1	NM_006260	-0.927866	0.0230031
NONHSAT251538.1	NM_176894	-0.971312	0.00580787
NONHSAT251538.1	NM_032943	0.947176	0.0144582
NONHSAT251538.1	NM_001166208	-0.939743	0.0175948
NONHSAT251538.1	NM_014695	-0.901103	0.0367757
NONHSAT251538.1	NM_001291218	-0.978534	0.00376311
NONHSAT251538.1	NM_016134	-0.983671	0.00249867
NONHSAT251538.1	NM_001207008	-0.979174	0.0035965
NONHSAT251538.1	NM_152660	0.926256	0.0237719
NONHSAT251538.1	AK090485	0.94682	0.0146036
NONHSAT251538.1	NM_005906	-0.959325	0.00978711
NONHSAT251538.1	NM_001995	-0.94058	0.0172315
NONHSAT251538.1	NM_014624	-0.945002	0.0153545
NONHSAT251538.1	NM_000990	0.987178	0.00173948
NONHSAT251538.1	ENST00000569962	-0.967589	0.00697042
NONHSAT251538.1	NM_000576	-0.979262	0.00357389
NONHSAT251538.1	NM_024021	-0.976877	0.00420625
NONHSAT251538.1	NM_006502	0.983953	0.0024344
NONHSAT251538.1	NM_001007232	-0.964925	0.00784385
NONHSAT251538.1	NM_004651	0.999683	6.76822e-06
NONHSAT251538.1	NM_014720	-0.961134	0.00914421
NONHSAT251538.1	NM_002438	-0.90706	0.0335343
NONHSAT251538.1	NM_001113490	0.987678	0.0016389
NONHSAT251538.1	NM_001333	0.91065	0.031628
NONHSAT251538.1	NM_003183	-0.986507	0.00187763
NONHSAT251538.1	NM_007173	0.923017	0.0253423
NONHSAT251538.1	NM_004130	-0.951992	0.0125359
NONHSAT251538.1	NM_001195	0.940386	0.0173154
NONHSAT251538.1	NM_006056	0.965974	0.00749579
NONHSAT251538.1	NM_000260	-0.954846	0.0114399
NONHSAT251538.1	NM_207366	-0.907289	0.0334118
NONHSAT251538.1	NM_001205315	-0.900818	0.0369329
NONHSAT251538.1	NM_001122962	-0.930858	0.0215968
NONHSAT251538.1	NM_030647	-0.990185	0.00116558
NONHSAT251538.1	NM_001205019	-0.932572	0.0208044
NONHSAT251538.1	NM_001002032	-0.956239	0.0109168
NONHSAT251538.1	NM_022763	-0.899714	0.0375449
NONHSAT251538.1	NM_006573	-0.969573	0.00634217
NONHSAT251538.1	NM_001276	-0.934336	0.0199986
NONHSAT251538.1	NM_174918	-0.987249	0.00172518
NONHSAT251538.1	NM_001144952	0.96338	0.00836585
NONHSAT251538.1	NM_017839	-0.923372	0.0251687
NONHSAT251538.1	NM_005598	-0.92067	0.0265006
NONHSAT251538.1	NM_030915	0.962933	0.00851887
NONHSAT251538.1	NM_001162895	-0.957341	0.0105088
NONHSAT251538.1	NM_014790	0.93565	0.0194053
NONHSAT251538.1	NM_000189	-0.928027	0.0229266
NONHSAT251538.1	NM_152336	-0.955792	0.0110837
NONHSAT251538.1	NM_001144875	-0.918927	0.0273715
NONHSAT251538.1	NM_001242607	0.946571	0.0147059
NONHSAT251538.1	NM_002881	-0.934715	0.0198267
NONHSAT251538.1	NM_018420	-0.949848	0.0133805
NONHSAT251538.1	NM_032109	-0.977878	0.00393668
NONHSAT251538.1	NM_021097	-0.982018	0.00288672
NONHSAT251538.1	NM_017905	-0.968387	0.00671517
NONHSAT251538.1	NM_016332	-0.95217	0.0124665
NONHSAT251538.1	NM_014643	-0.94757	0.0142976
NONHSAT251538.1	NM_001205315	-0.87988	0.049065
NONHSAT251538.1	NM_001347	0.95754	0.0104358
NONHSAT251538.1	NM_014911	0.954655	0.0115121
NONHSAT251538.1	NM_144575	-0.898014	0.0384935
NONHSAT251538.1	NM_003265	0.928323	0.0227866
NONHSAT251538.1	NM_001256798	0.972572	0.00543038
NONHSAT251538.1	NM_001243467	0.925709	0.0240347
NONHSAT251538.1	NM_003059	-0.9741	0.00498404
NONHSAT251538.1	NM_001288819	0.983927	0.0024402
NONHSAT251538.1	NM_021197	-0.980112	0.00335671
NONHSAT251538.1	ENST00000417456	0.913029	0.0303844
NONHSAT251538.1	NM_182755	-0.945056	0.0153323
NONHSAT251538.1	lnc-AC040934.1-3:1	-0.982934	0.00266953
NONHSAT251538.1	NM_001144936	-0.97688	0.00420528
NONHSAT251538.1	NM_005293	0.951438	0.0127525
NONHSAT251538.1	NM_013943	-0.973776	0.00507783
NONHSAT251538.1	NM_001085375	-0.89756	0.0387483
NONHSAT251538.1	NM_018484	-0.962845	0.00854926
NONHSAT251538.1	NM_001620	0.937161	0.0187304
NONHSAT251538.1	NM_015364	-0.940643	0.0172043
NONHSAT251538.1	NM_001130845	-0.933023	0.0205972
NONHSAT251538.1	AJ011409	-0.928291	0.0228015
NONHSAT251538.1	NM_003681	-0.969469	0.00637441
NONHSAT251538.1	NM_001297760	0.937028	0.0187891
NONHSAT251538.1	NM_001042422	-0.905976	0.0341167
NONHSAT251538.1	NM_001200050	-0.952271	0.0124274
NONHSAT251538.1	NM_001721	-0.928974	0.0224789
NONHSAT251538.1	NM_004536	-0.972703	0.00539166
NONHSAT251538.1	NM_001270458	-0.934911	0.0197382
NONHSAT251538.1	NM_017425	-0.88762	0.0444536
NONHSAT251538.1	NM_000043	-0.960543	0.00935254
NONHSAT251538.1	NM_001100912	-0.894791	0.0403123
NONHSAT251538.1	NM_001145717	-0.899435	0.0377003
NONHSAT251538.1	NM_001002029	-0.987446	0.00168532
NONHSAT251538.1	NM_015077	0.907613	0.0332383
NONHSAT251538.1	NM_183416	-0.939083	0.0178827
NONHSAT251538.1	NM_005534	-0.978937	0.00365802
NONHSAT251538.1	NM_032467	-0.940303	0.0173514
NONHSAT251538.1	NM_020995	-0.955878	0.0110516
NONHSAT251538.1	NM_031916	-0.958237	0.0101809
NONHSAT251538.1	NM_012298	0.878575	0.0498568
NONHSAT251538.1	NM_201553	-0.897761	0.038635
NONHSAT251538.1	NM_001291964	-0.957981	0.0102743
NONHSAT251538.1	NM_144618	0.979352	0.00355059
NONHSAT251538.1	NM_145798	0.971654	0.00570454
NONHSAT251538.1	NM_001072	-0.985304	0.0021339
NONHSAT251538.1	NM_013447	-0.933708	0.0202843
NONHSAT251538.1	NM_152892	-0.944816	0.0154323
NONHSAT251538.1	NM_012413	-0.938453	0.0181591
NONHSAT251538.1	NM_005817	-0.914848	0.029444
NONHSAT251538.1	NM_001293626	-0.921462	0.026108
NONHSAT251538.1	NM_000629	-0.939086	0.0178812
NONHSAT251538.1	NM_181879	-0.943314	0.0160626
NONHSAT251538.1	NM_057749	-0.958578	0.0100569
NONHSAT251538.1	NM_000020	-0.901228	0.0367067
NONHSAT251538.1	NM_012482	-0.948077	0.0140915
NONHSAT251538.1	NM_002863	-0.953553	0.0119322
NONHSAT251538.1	NM_001145206	0.936423	0.0190588
NONHSAT251538.1	NM_001184816	-0.965062	0.00779802
NONHSAT251538.1	NM_015916	0.984379	0.00233813
NONHSAT251538.1	NM_178172	-0.962223	0.00876396
NONHSAT251538.1	NM_004479	-0.891527	0.0421811
NONHSAT251538.1	NM_014331	-0.894811	0.0403011
NONHSAT251538.1	NM_006715	0.959084	0.00987385
NONHSAT251538.1	NM_001003799	0.940586	0.0172288
NONHSAT251538.1	NM_001177599	0.974178	0.00496179
NONHSAT251538.1	NM_001012446	0.967871	0.00687972
NONHSAT251538.1	NM_000355	-0.973882	0.00504696
NONHSAT251538.1	NM_020805	-0.880132	0.0489128
NONHSAT251538.1	NM_080739	0.959836	0.00960416
NONHSAT251538.1	NM_004758	0.95271	0.0122571
NONHSAT251538.1	NM_033663	-0.948248	0.0140225
NONHSAT251538.1	NM_013389	-0.943331	0.0160554
NONHSAT251538.1	NM_004334	-0.932816	0.0206924
NONHSAT251538.1	NM_145177	-0.969842	0.00625839
NONHSAT251538.1	NM_003151	0.938224	0.0182599
NONHSAT251538.1	NM_022143	-0.945462	0.0151634
NONHSAT251538.1	NM_020535	0.935921	0.0192835
NONHSAT251538.1	NM_138799	-0.976031	0.00443857
NONHSAT251538.1	NM_001202519	-0.926018	0.0238861
NONHSAT251538.1	BC020879	0.910394	0.0317625
NONHSAT251538.1	NM_006317	-0.932503	0.0208359
NONHSAT251538.1	NM_005746	-0.927734	0.0230657
NONHSAT251538.1	NM_170736	-0.96267	0.00860928
NONHSAT251538.1	NM_003407	-0.968058	0.00682006
NONHSAT251538.1	NM_005686	0.986183	0.00194549
NONHSAT251538.1	NM_022475	-0.98118	0.00309053
NONHSAT251538.1	NM_016616	-0.906017	0.0340949
NONHSAT251538.1	NM_001145088	0.964549	0.00796997
NONHSAT251538.1	NM_001040103	-0.904249	0.035052
NONHSAT251538.1	NM_145296	-0.94068	0.0171882
NONHSAT251538.1	NM_052880	0.907519	0.0332883
NONHSAT251538.1	NM_020759	0.951007	0.0129216
NONHSAT251538.1	NM_001562	-0.990283	0.00114806
NONHSAT251538.1	NM_001124	-0.940647	0.0172024
NONHSAT251538.1	NM_177478	-0.908967	0.0325169
NONHSAT251538.1	NM_178829	-0.946432	0.0147628
NONHSAT251538.1	NM_054111	-0.902361	0.0360833
NONHSAT251538.1	NM_002029	-0.928962	0.0224847
NONHSAT251538.1	NM_031301	-0.939569	0.0176705
NONHSAT251538.1	NM_015892	-0.903341	0.0355465
NONHSAT251538.1	NM_198040	-0.964902	0.00785149
NONHSAT251538.1	NM_000127	-0.918438	0.0276171
NONHSAT251538.1	NM_172140	0.94884	0.0137839
NONHSAT251538.1	NM_001979	0.949871	0.0133714
NONHSAT251538.1	NM_152367	-0.972496	0.00545302
NONHSAT251538.1	NM_002964	-0.887255	0.0446678
NONHSAT251538.1	NM_001025195	-0.932588	0.0207968
NONHSAT251538.1	NM_001004057	0.951881	0.012579
NONHSAT251538.1	NM_002262	0.935601	0.0194272
NONHSAT251538.1	NM_001004052	-0.995601	0.00034998
NONHSAT251538.1	NM_052955	-0.92196	0.0258617
NONHSAT251538.1	NM_001257281	0.971626	0.00571302
NONHSAT251538.1	NM_001202543	-0.930318	0.0218484
NONHSAT251538.1	NM_013432	-0.979487	0.00351583
NONHSAT251538.1	NM_003286	-0.985781	0.00203104
NONHSAT251538.1	NM_145731	0.882781	0.0473196
NONHSAT251538.1	NM_004726	-0.903748	0.0353245
NONHSAT251538.1	NM_006144	0.937167	0.0187273
NONHSAT251538.1	NM_002374	-0.895038	0.0401721
NONHSAT251538.1	NM_024589	-0.963644	0.00827594
NONHSAT251538.1	NM_004329	0.91679	0.0284512
NONHSAT251538.1	NM_005907	-0.914239	0.0297577
NONHSAT251538.1	NM_004833	-0.925563	0.0241049
NONHSAT251538.1	NM_173683	0.94203	0.0166082
NONHSAT251538.1	NM_004172	-0.94655	0.0147144
NONHSAT251538.1	NM_000655	-0.964344	0.00803885
NONHSAT251538.1	NM_001244910	-0.908229	0.0329094
NONHSAT251538.1	NM_021814	-0.985173	0.00216249
NONHSAT251538.1	NM_002965	-0.908877	0.0325651
NONHSAT251538.1	NM_005720	-0.929446	0.0222569
NONHSAT251538.1	NM_000717	-0.947257	0.0144248
NONHSAT251538.1	NM_016609	-0.901597	0.0365031
NONHSAT251538.1	NM_002288	0.966054	0.00746954
NONHSAT251538.1	NM_006006	0.930596	0.0217186
NONHSAT251538.1	NM_152544	0.965492	0.00765497
NONHSAT251538.1	NM_003328	0.942846	0.0162609
NONHSAT251538.1	NM_032582	-0.912685	0.0305631
NONHSAT251538.1	NM_199046	0.95498	0.0113889
NONHSAT251538.1	NM_001039775	-0.983625	0.00250924
NONHSAT251538.1	NM_013943	-0.908303	0.0328699
NONHSAT251538.1	NM_002359	-0.960933	0.00921487
NONHSAT251538.1	NM_001800	-0.904334	0.0350058
NONHSAT251538.1	NM_032717	-0.966989	0.00716397
NONHSAT251538.1	NM_003137	-0.968961	0.00653385
NONHSAT251538.1	BC027954	0.967712	0.00693065
NONHSAT251538.1	NM_002442	-0.90876	0.032627
NONHSAT251538.1	NM_002262	0.94644	0.0147595
NONHSAT251538.1	NM_018330	-0.950675	0.0130525
NONHSAT251538.1	NM_015120	0.950277	0.0132101
NONHSAT251538.1	NM_078483	-0.926805	0.0235086
NONHSAT251538.1	NM_020980	-0.925302	0.0242307
NONHSAT251538.1	NM_001282746	0.94694	0.0145545
NONHSAT251538.1	NM_001004459	-0.96622	0.00741498
NONHSAT251538.1	NM_001136504	-0.903433	0.0354963
NONHSAT251538.1	NM_170736	-0.89074	0.0426359
NONHSAT251538.1	NM_001012241	-0.898772	0.0380694
NONHSAT251538.1	NM_182981	-0.900993	0.036836
NONHSAT251538.1	NM_030962	-0.955961	0.0110205
NONHSAT251538.1	NM_032587	-0.934855	0.0197635
NONHSAT251538.1	NM_133625	-0.966097	0.00745543
NONHSAT251538.1	NM_003223	0.976685	0.00425863
NONHSAT251538.1	NM_005620	-0.990357	0.00113516
NONHSAT251538.1	NM_001924	-0.905306	0.0344785
NONHSAT251538.1	NM_006521	-0.920383	0.0266435
NONHSAT251538.1	NM_001004705	-0.969346	0.00641303
NONHSAT251538.1	NM_001045556	-0.942612	0.0163604
NONHSAT251538.1	NM_003955	-0.955602	0.0111547
NONHSAT251538.1	NM_016029	-0.97503	0.00471887
NONHSAT251538.1	NM_005621	-0.970837	0.00595227
NONHSAT251538.1	NM_000634	-0.904108	0.0351284
NONHSAT251538.1	NM_019032	-0.925099	0.0243291
NONHSAT251538.1	NM_005178	-0.956853	0.0106888
NONHSAT251538.1	NM_001002274	-0.945678	0.0150738
NONHSAT251538.1	NM_173628	-0.957017	0.010628
NONHSAT251538.1	NM_015345	-0.965099	0.00778584
NONHSAT251538.1	NM_175884	-0.980139	0.00334989
NONHSAT251538.1	NM_014579	-0.899726	0.037538
NONHSAT251538.1	NM_001002033	-0.927858	0.0230069
NONHSAT251538.1	NM_001244438	-0.913945	0.0299095
NONHSAT251538.1	NM_001001676	-0.956597	0.0107837
NONHSAT251538.1	NM_006413	0.878971	0.049616
NONHSAT251538.1	NM_001017998	-0.91275	0.0305292
NONHSAT251538.1	NM_004482	-0.95526	0.0112836
NONHSAT251538.1	NM_015848	-0.893183	0.0412299
NONHSAT251538.1	NM_001004490	-0.920884	0.0263939
NONHSAT251538.1	NM_001076682	0.966251	0.00740484
NONHSAT251538.1	NM_001039570	-0.926164	0.0238159
NONHSAT251538.1	NM_003064	-0.979911	0.00340777
NONHSAT251538.1	NM_005143	-0.955474	0.011203
NONHSAT251538.1	NM_001256475	-0.981713	0.00296046
NONHSAT251538.1	NM_003543	0.98795	0.00158495
NONHSAT251538.1	NM_001297642	-0.913773	0.0299984
NONHSAT251538.1	NM_004055	0.955562	0.0111698
NONHSAT251538.1	NM_024312	0.946366	0.0147901
NONHSAT251538.1	NM_001145031	-0.966187	0.00742592
NONHSAT251538.1	NM_001017998	-0.96418	0.00809434
NONHSAT251538.1	NM_152862	-0.959922	0.00957335
NONHSAT251538.1	NM_001143854	0.930985	0.0215379
NONHSAT251538.1	NM_001083602	0.970237	0.00613614
NONHSAT251538.1	NM_178520	-0.962395	0.00870452
NONHSAT251538.1	NM_000698	-0.942977	0.0162052
NONHSAT251538.1	NM_004364	-0.912317	0.0307549
NONHSAT251538.1	NM_014874	-0.990387	0.00112971
NONHSAT251538.1	NM_153705	0.901867	0.0363546
NONHSAT251538.1	NM_005310	-0.993021	0.000699093
NONHSAT251538.1	NM_013305	-0.928832	0.0225461
NONHSAT251538.1	NM_153615	-0.93491	0.0197385
NONHSAT251538.1	NM_001286233	-0.897987	0.0385084
NONHSAT251538.1	NM_013313	0.942785	0.016287
NONHSAT251538.1	NM_005810	0.972032	0.00559119
NONHSAT251538.1	NM_001035256	-0.90547	0.0343898
NONHSAT251538.1	NM_144669	-0.953607	0.0119115
NONHSAT251538.1	NM_033309	-0.969295	0.00642885
NONHSAT251538.1	XM_006710244	-0.94368	0.0159085
NONHSAT251538.1	NM_052864	-0.973895	0.00504328
NONHSAT251538.1	NM_001161444	0.945278	0.0152397
NONHSAT251538.1	NM_001018100	-0.928225	0.0228329
NONHSAT251538.1	NM_022304	-0.933538	0.0203617
NONHSAT251538.1	NM_022970	0.998069	0.00010184
NONHSAT251538.1	NM_018295	-0.894082	0.040716
NONHSAT251538.1	NM_012413	-0.948316	0.0139949
NONHSAT251538.1	NM_058172	-0.919069	0.0272998
NONHSAT251538.1	NM_206880	-0.9238	0.0249597
NONHSAT251538.1	NM_001129993	-0.924462	0.0246378
NONHSAT251538.1	NM_173165	0.960805	0.00925995
NONHSAT251538.1	NM_001001343	-0.972502	0.00545122
NONHSAT251538.1	NM_001040071	0.965636	0.00760737
NONHSAT251538.1	NM_032582	-0.975484	0.00459088
NONHSAT251538.1	NM_001024465	-0.914104	0.0298273
NONHSAT251538.1	NM_004655	0.958139	0.0102164
NONHSAT251538.1	NM_003268	-0.957064	0.0106107
NONHSAT251538.1	NM_001005743	-0.933506	0.0203766
NONHSAT251538.1	NM_021244	-0.952324	0.0124068
NONHSAT251538.1	NM_012377	-0.959724	0.00964414
NONHSAT251538.1	NM_001025579	-0.941581	0.0168005
NONHSAT251538.1	NM_138788	-0.962892	0.00853309
NONHSAT251538.1	NM_000715	-0.986907	0.00179484
NONHSAT251538.1	NM_020808	-0.941437	0.0168623
NONHSAT251538.1	NM_052972	-0.922548	0.0255726
NONHSAT251538.1	NM_002396	-0.962846	0.00854877
NONHSAT251538.1	NM_005623	0.918439	0.0276169
NONHSAT251538.1	NM_005194	-0.960634	0.00932049
NONHSAT251538.1	NM_007137	-0.936618	0.0189717
NONHSAT251538.1	NM_018476	-0.93819	0.0182749
NONHSAT251538.1	NM_001300	-0.972453	0.00546574
NONHSAT251538.1	NM_001184703	-0.94287	0.0162508
NONHSAT251538.1	NM_000021	-0.979224	0.00358351
NONHSAT251538.1	NM_006454	0.955288	0.0112727
NONHSAT251538.1	NM_012342	-0.892799	0.0414499
NONHSAT251538.1	NM_001042368	-0.908847	0.0325807
NONHSAT251538.1	NM_003965	-0.950989	0.0129286
NONHSAT251538.1	NM_016446	0.971262	0.00582301
NONHSAT251538.1	XM_003846283	0.924869	0.0244405
NONHSAT251538.1	NM_013373	-0.917092	0.0282979
NONHSAT251538.1	NM_001039619	-0.98059	0.00323677
NONHSAT251538.1	NM_001162893	-0.996298	0.000270245
NONHSAT251538.1	NM_170776	-0.896537	0.0393239
NONHSAT251538.1	NM_001031716	-0.95461	0.0115292
NONHSAT251538.1	NM_001910	-0.938987	0.0179249
NONHSAT251538.1	NM_002852	-0.966238	0.00740908
NONHSAT251538.1	NM_001193460	-0.916663	0.0285161
NONHSAT251538.1	NM_001102566	-0.974211	0.00495225
NONHSAT251538.1	NM_020147	-0.912598	0.0306083
NONHSAT251538.1	NM_001307	-0.948029	0.0141112
NONHSAT251538.1	NM_021209	-0.934984	0.0197053
NONHSAT251538.1	NM_001304	-0.938079	0.0183236
NONHSAT251538.1	NM_021738	-0.953985	0.011767
NONHSAT251538.1	NM_018050	-0.941938	0.0166477
NONHSAT251538.1	NM_001135086	0.960935	0.0092142
NONHSAT251538.1	NM_001190460	-0.898898	0.0379992
NONHSAT251538.1	NM_001001555	-0.979624	0.00348078
NONHSAT251538.1	NM_001282717	-0.886954	0.0448449
NONHSAT251538.1	XM_006710044	0.96973	0.00629332
NONHSAT251538.1	NM_181506	-0.968157	0.0067884
NONHSAT251538.1	NM_021642	-0.954059	0.0117388
NONHSAT251538.1	NM_001670	0.968824	0.00657702
NONHSAT251538.1	NM_004566	-0.961086	0.00916111
NONHSAT251538.1	NM_020406	-0.911113	0.0313846
NONHSAT251538.1	NM_006825	-0.898988	0.0379493
NONHSAT251538.1	NM_001195135	-0.974774	0.00479139
NONHSAT251538.1	NM_004668	-0.902583	0.0359611
NONHSAT251538.1	NM_020738	-0.895918	0.0396731
NONHSAT251538.1	NM_183416	-0.946068	0.0149126
NONHSAT251538.1	NM_024829	-0.957584	0.0104193
NONHSAT251538.1	NM_130791	0.939634	0.017642
NONHSAT251538.1	NM_014809	-0.951555	0.0127066
NONHSAT251538.1	NM_003933	-0.955307	0.0112658
NONHSAT251538.1	NM_024419	-0.91145	0.0312076
NONHSAT251538.1	NM_004354	-0.879701	0.0491734
NONHSAT251538.1	lnc-ROPN1L-1:1	-0.943812	0.0158527
NONHSAT251538.1	NM_021199	-0.977358	0.00407593
NONHSAT251538.1	NM_171846	-0.957768	0.0103522
NONHSAT251538.1	NM_001164372	-0.970362	0.00609785
NONHSAT251538.1	NM_030956	-0.986034	0.00197702
NONHSAT251538.1	NM_003264	-0.945151	0.0152927
NONHSAT251538.1	NM_014991	-0.96335	0.00837612
NONHSAT251538.1	NM_025261	-0.934153	0.0200815
NONHSAT251538.1	NM_004475	-0.898668	0.0381277
NONHSAT251538.1	NM_000877	-0.928476	0.0227143
NONHSAT251538.1	NM_012186	-0.949115	0.0136732
NONHSAT251538.1	NM_133271	-0.93416	0.0200784
NONHSAT251538.1	NM_031220	0.950115	0.0132743
NONHSAT251538.1	NM_005955	-0.973388	0.00519055
NONHSAT251538.1	NM_001080414	0.929008	0.0224632
NONHSAT251538.1	NM_001198834	0.928465	0.0227191
NONHSAT251538.1	NM_014461	-0.923103	0.0253001
NONHSAT251538.1	NM_005803	-0.930668	0.0216854
NONHSAT251538.1	NM_014585	-0.985653	0.0020585
NONHSAT251538.1	NM_198236	-0.923904	0.0249089
NONHSAT251538.1	NM_001030288	0.975916	0.00447054
NONHSAT251538.1	NM_144972	0.919343	0.0271625
NONHSAT251538.1	NM_145731	0.929594	0.0221873
NONHSAT251538.1	NM_005091	-0.926632	0.0235917
NONHSAT251538.1	NM_198053	0.924216	0.0247573
NONHSAT251538.1	NM_012155	-0.919148	0.0272604
NONHSAT251538.1	NM_024572	-0.986319	0.00191692
NONHSAT251538.1	NM_030918	-0.955509	0.0111898
NONHSAT251538.1	NM_001128215	-0.881209	0.0482629
NONHSAT251538.1	NM_001080547	-0.951803	0.0126094
NONHSAT251538.1	NM_138425	0.945296	0.0152323
NONHSAT251538.1	NM_002599	-0.917132	0.0282773
NONHSAT251538.1	lnc-SPATC1-1:2	-0.929896	0.0220461
NONHSAT251538.1	NM_004747	0.985404	0.00211221
NONHSAT251538.1	NM_001143778	-0.883024	0.0471748
NONHSAT251538.1	NM_006737	0.902651	0.0359239
NONHSAT251538.1	NM_006831	-0.996979	0.000199197
NONHSAT251538.1	NM_002569	-0.987255	0.00172392
NONHSAT251538.1	NM_014373	-0.965499	0.00765276
NONHSAT251538.1	NM_000804	-0.889133	0.0435694
NONHSAT251538.1	NM_001385	-0.939341	0.0177698
NONHSAT251538.1	NM_017790	0.980428	0.00327735
NONHSAT251538.1	NM_001271948	0.981129	0.00310311
NONHSAT251538.1	NM_006931	-0.946692	0.0146559
NONHSAT251538.1	NM_000729	-0.955552	0.0111738
NONHSAT251538.1	NM_153320	-0.987955	0.00158408
NONHSAT251538.1	NM_004726	-0.904438	0.0349493
NONHSAT251538.1	NM_001025101	-0.966211	0.00741804
NONHSAT251538.1	NM_025190	0.9199	0.0268842
NONHSAT251538.1	NM_152996	-0.970715	0.00598949
NONHSAT251538.1	NM_003890	0.939584	0.0176638
NONHSAT251538.1	NM_001008723	-0.940952	0.0170709
NONHSAT251538.1	NM_032452	-0.922169	0.0257587
NONHSAT251538.1	NM_005933	0.956755	0.0107252
NONHSAT251538.1	NM_001143854	0.881431	0.0481292
NONHSAT251538.1	NM_004588	-0.950611	0.013078
NONHSAT251538.1	NM_017839	-0.927652	0.0231051
NONHSAT251538.1	NM_000043	-0.961768	0.00892221
NONHSAT251538.1	NM_002294	-0.951463	0.0127425
NONHSAT251538.1	NM_032328	-0.966877	0.00720046
NONHSAT251538.1	NM_002000	-0.982002	0.00289053
NONHSAT251538.1	NM_001162893	-0.951129	0.0128738
NONHSAT251538.1	NM_016606	-0.956478	0.010828
NONHSAT251538.1	NM_201563	-0.900824	0.0369297
NONHSAT251538.1	NM_020895	-0.983776	0.00247471
NONHSAT251538.1	NM_006455	0.906938	0.0335999
NONHSAT251538.1	NM_001462	-0.966498	0.00732387
NONHSAT251538.1	NM_001767	0.965331	0.00770873
NONHSAT251538.1	NM_001736	-0.940057	0.017458
NONHSAT251538.1	NM_005084	-0.963937	0.00817647
NONHSAT251538.1	NM_002485	-0.961501	0.00901538
NONHSAT251538.1	NM_203330	-0.882936	0.0472269
NONHSAT251538.1	NM_002631	-0.889917	0.0431133
NONHSAT251538.1	NM_138711	-0.954193	0.0116877
NONHSAT251538.1	NM_001185096	-0.918439	0.0276166
NONHSAT251538.1	NM_022106	-0.935813	0.0193319
NONHSAT251538.1	NM_001007467	0.97638	0.00434212
NONHSAT251538.1	NM_019079	-0.903209	0.0356189
NONHSAT251538.1	NM_001712	-0.93111	0.0214797
NONHSAT251538.1	NM_019027	-0.955599	0.0111562
NONHSAT251538.1	NM_001025616	-0.952456	0.0123552
NONHSAT251538.1	NM_000094	-0.974836	0.00477379
NONHSAT251538.1	NM_198562	-0.896901	0.0391185
NONHSAT251538.1	NM_207111	0.975128	0.00469097
NONHSAT251538.1	NM_003807	-0.931036	0.0215139
NONHSAT251538.1	NM_032727	-0.950917	0.0129572
NONHSAT251538.1	NM_053282	0.946273	0.0148283
NONHSAT251538.1	NM_001257145	0.937205	0.0187105
NONHSAT251538.1	NM_001256530	-0.944501	0.0155637
NONHSAT251538.1	NM_016230	-0.903521	0.0354484
NONHSAT251538.1	NM_013243	-0.912601	0.030607
NONHSAT251538.1	NM_145686	-0.962296	0.00873849
NONHSAT251538.1	NM_001301228	-0.951778	0.0126194
NONHSAT251538.1	NM_004114	-0.889365	0.0434339
NONHSAT251538.1	NM_183416	-0.959524	0.00971581
NONHSAT251538.1	NM_004665	-0.969445	0.00638205
NONHSAT251538.1	NM_005239	-0.933584	0.0203406
NONHSAT251538.1	NM_144683	-0.912587	0.0306139
NONHSAT251538.1	NM_181801	-0.936757	0.0189099
NONHSAT251538.1	NM_004106	-0.961732	0.00893461
NONHSAT251538.1	NM_003268	-0.987002	0.00177551
NONHSAT251538.1	NM_019065	-0.938195	0.0182727
NONHSAT251538.1	NM_024897	-0.971743	0.00567786
NONHSAT251538.1	NM_020210	-0.919598	0.0270352
NONHSAT251538.1	NM_023036	0.947191	0.014452
NONHSAT251538.1	NM_012387	-0.940289	0.0173575
NONHSAT251538.1	NM_032558	-0.91971	0.0269791
NONHSAT251538.1	NM_002587	0.988444	0.00148862
NONHSAT251538.1	NM_000044	0.922607	0.0255434
NONHSAT251538.1	NM_207111	0.971293	0.00581348
NONHSAT251538.1	NM_005139	-0.985612	0.00206735
NONHSAT251538.1	NM_014625	-0.964515	0.00798121
NONHSAT251538.1	NM_001040196	-0.948436	0.0139467
NONHSAT251538.1	NM_139013	-0.930307	0.0218536
NONHSAT251538.1	NM_020747	-0.920362	0.0266535
NONHSAT251538.1	NM_172171	-0.975886	0.00447882
NONHSAT251538.1	NM_015035	0.974331	0.00491777
NONHSAT251538.1	NM_001190706	0.931571	0.0212662
NONHSAT251538.1	NM_001098845	-0.928486	0.0227095
NONHSAT251538.1	ENST00000576365	-0.902406	0.0360582
NONHSAT251538.1	NM_012282	-0.974776	0.00479077
NONHSAT251538.1	NM_014963	-0.912822	0.0304915
NONHSAT251538.1	NM_148959	0.918746	0.0274624
NONHSAT251538.1	NM_015085	-0.965121	0.00777861
NONHSAT251538.1	NM_021097	-0.963973	0.00816427
NONHSAT251538.1	NM_001287011	-0.950358	0.0131777
NONHSAT251538.1	NM_000891	-0.942138	0.0165622
NONHSAT251538.1	NM_001039083	0.965869	0.00753061
NONHSAT251538.1	NM_024693	-0.898341	0.0383103
NONHSAT251538.1	NM_000578	-0.932878	0.0206636
NONHSAT251538.1	NM_001098811	0.968467	0.00668986
NONHSAT251538.1	NM_019599	-0.975318	0.00463762
NONHSAT251538.1	NM_032412	-0.947323	0.0143979
NONHSAT251538.1	NM_054014	-0.940399	0.01731
NONHSAT251538.1	NM_004177	-0.91173	0.031061
NONHSAT251538.1	NM_003764	-0.943366	0.0160409
NONHSAT251538.1	NM_005621	-0.95646	0.0108345
NONHSAT251538.1	NM_006242	-0.971736	0.00567972
NONHSAT251538.1	NM_024645	0.936174	0.0191705
NONHSAT251538.1	NM_005099	0.90096	0.0368543
NONHSAT251538.1	NM_024534	-0.955183	0.0113123
NONHSAT251538.1	NM_004633	-0.992224	0.000822099
NONHSAT251538.1	NM_001271605	0.960579	0.00933996
NONHSAT251538.1	NM_005620	-0.993312	0.000655906
NONHSAT251538.1	NM_001282714	-0.881509	0.0480829
NONHSAT251538.1	NM_001201329	-0.905766	0.0342301
NONHSAT251538.1	NM_001258320	-0.954096	0.0117246
NONHSAT251538.1	NM_000927	0.976664	0.00426419
NONHSAT251538.1	NM_014695	-0.91348	0.0301502
NONHSAT251538.1	NM_001145472	-0.928845	0.0225397
NONHSAT251538.1	NM_002637	0.984421	0.00232875
NONHSAT251538.1	NM_000905	-0.932644	0.0207711
NONHSAT251538.1	NM_145762	-0.904491	0.0349201
NONHSAT251538.1	NM_199367	0.929289	0.0223305
NONHSAT251538.1	NM_032582	-0.925032	0.0243616
NONHSAT251538.1	NM_006054	-0.942465	0.0164228
NONHSAT251538.1	NM_017852	0.963924	0.00818087
NONHSAT251538.1	NM_152271	-0.946074	0.0149102
NONHSAT251538.1	NM_001719	-0.980385	0.00328813
NONHSAT251538.1	NM_052961	-0.908248	0.0328997
NONHSAT251538.1	NM_024954	-0.915852	0.0289294
NONHSAT251538.1	NM_032423	0.878528	0.0498853
NONHSAT251538.1	NM_033025	-0.949435	0.0135454
NONHSAT251538.1	NM_152429	0.941337	0.0169052
NONHSAT251538.1	NM_020343	-0.945559	0.0151231
NONHSAT251538.1	NM_018699	-0.948516	0.0139144
NONHSAT251538.1	NM_000256	-0.931859	0.0211326
NONHSAT251538.1	NM_022479	-0.953862	0.0118138
NONHSAT251538.1	NM_001172658	0.941185	0.0169707
NONHSAT251538.1	NM_001289	-0.888675	0.0438365
NONHSAT251538.1	NM_003613	0.977867	0.00393947
NONHSAT251538.1	NM_014790	0.935407	0.0195147
NONHSAT251538.1	NM_199040	-0.921555	0.0260619
NONHSAT251538.1	NM_006983	0.980739	0.00319958
NONHSAT251538.1	NM_005082	-0.944756	0.0154572
NONHSAT251538.1	NM_013448	-0.967088	0.00713209
NONHSAT251538.1	NM_017831	0.94396	0.0157906
NONHSAT251538.1	NM_001244438	-0.947217	0.0144415
NONHSAT251538.1	NM_018584	0.938675	0.0180615
NONHSAT251538.1	NM_080387	-0.938358	0.0182011
NONHSAT251538.1	NM_002108	-0.91544	0.0291404
NONHSAT251538.1	NM_000499	-0.974123	0.0049774
NONHSAT251538.1	NM_024807	-0.942778	0.0162898
NONHSAT251538.1	NM_002233	0.974155	0.0049684
NONHSAT251538.1	NM_001017986	-0.88431	0.0464081
NONHSAT251538.1	NM_006433	0.97277	0.00537172
NONHSAT251538.1	NM_024717	-0.937475	0.0185907
NONHSAT251538.1	NM_198460	-0.938699	0.018051
NONHSAT251538.1	NM_014219	0.914592	0.0295759
NONHSAT251538.1	NM_001291823	0.954619	0.0115259
NONHSAT035731.2	NM_030657	0.947107	0.0144861
NONHSAT035731.2	NM_001733	-0.996692	0.00022829
NONHSAT035731.2	NM_032883	0.96653	0.00731341
NONHSAT035731.2	NM_012312	0.950467	0.0131347
NONHSAT035731.2	NM_002758	-0.975411	0.00461139
NONHSAT035731.2	NM_033428	0.98225	0.0028311
NONHSAT035731.2	NM_001242629	0.946238	0.0148427
NONHSAT035731.2	NM_182647	-0.950575	0.0130921
NONHSAT035731.2	NM_022136	-0.960721	0.00928949
NONHSAT035731.2	NM_003558	-0.978082	0.0038825
NONHSAT035731.2	NM_017817	-0.946479	0.0147437
NONHSAT035731.2	NM_004475	-0.970104	0.00617737
NONHSAT035731.2	NM_207511	-0.976103	0.00441862
NONHSAT035731.2	NM_173855	0.951988	0.0125374
NONHSAT035731.2	NM_017637	0.914689	0.0295259
NONHSAT035731.2	NM_181657	-0.994164	0.000534765
NONHSAT035731.2	NM_032546	-0.964583	0.00795838
NONHSAT035731.2	NM_000280	-0.990598	0.00109276
NONHSAT035731.2	NM_207366	-0.949446	0.013541
NONHSAT035731.2	NM_016056	-0.942834	0.016266
NONHSAT035731.2	NM_001243740	0.935791	0.019342
NONHSAT035731.2	NM_001039570	-0.94101	0.0170458
NONHSAT035731.2	NM_004566	-0.968803	0.00658355
NONHSAT035731.2	NM_194282	-0.992405	0.000793581
NONHSAT035731.2	NM_000405	-0.956806	0.0107061
NONHSAT035731.2	NM_178510	0.925247	0.0242575
NONHSAT035731.2	NM_016523	0.944985	0.0153618
NONHSAT035731.2	NM_001080497	-0.980998	0.00313545
NONHSAT035731.2	NM_021805	0.921929	0.0258772
NONHSAT035731.2	NM_001001555	-0.985662	0.00205651
NONHSAT035731.2	NM_001130404	0.935062	0.0196699
NONHSAT035731.2	NM_130385	-0.988237	0.00152879
NONHSAT035731.2	NM_006260	-0.9805	0.00325922
NONHSAT035731.2	NM_176894	-0.980264	0.00331838
NONHSAT035731.2	NM_032943	0.926198	0.0237996
NONHSAT035731.2	NM_001166208	-0.918452	0.0276102
NONHSAT035731.2	NM_014695	-0.970041	0.00619668
NONHSAT035731.2	NM_001291218	-0.969297	0.00642819
NONHSAT035731.2	NM_016134	-0.979639	0.0034769
NONHSAT035731.2	NM_001207008	-0.999791	3.62516e-06
NONHSAT035731.2	AK090485	0.922255	0.0257165
NONHSAT035731.2	NM_005906	-0.982565	0.00275623
NONHSAT035731.2	NM_001995	-0.976619	0.00427668
NONHSAT035731.2	NM_001162530	-0.943217	0.0161039
NONHSAT035731.2	NM_014624	-0.986953	0.00178535
NONHSAT035731.2	NM_000990	0.946819	0.0146042
NONHSAT035731.2	ENST00000569962	-0.995851	0.000320561
NONHSAT035731.2	NM_000576	-0.950656	0.0130602
NONHSAT035731.2	NM_024021	-0.974493	0.00487133
NONHSAT035731.2	NM_006502	0.997529	0.000147372
NONHSAT035731.2	NM_001007232	-0.994797	0.00045016
NONHSAT035731.2	NM_004651	0.976691	0.00425693
NONHSAT035731.2	NM_014720	-0.981287	0.00306432
NONHSAT035731.2	NM_001113490	0.984697	0.00226727
NONHSAT035731.2	NM_003183	-0.963921	0.0081817
NONHSAT035731.2	NM_007173	0.928269	0.0228119
NONHSAT035731.2	NM_004130	-0.916914	0.0283883
NONHSAT035731.2	NM_001195	0.953561	0.0119292
NONHSAT035731.2	NM_006056	0.976238	0.00438125
NONHSAT035731.2	NM_000260	-0.970856	0.00594649
NONHSAT035731.2	NM_207366	-0.91274	0.0305341
NONHSAT035731.2	NM_001205315	-0.972317	0.00550605
NONHSAT035731.2	NM_001122962	-0.923754	0.0249821
NONHSAT035731.2	NM_030647	-0.985906	0.0020043
NONHSAT035731.2	NM_001205019	-0.964813	0.00788141
NONHSAT035731.2	NM_001002032	-0.987725	0.00162946
NONHSAT035731.2	NM_181790	-0.896663	0.0392525
NONHSAT035731.2	NM_022763	-0.963389	0.00836273
NONHSAT035731.2	NM_006573	-0.990504	0.0011093
NONHSAT035731.2	NM_001276	-0.980457	0.00327009
NONHSAT035731.2	NM_174918	-0.992801	0.000732417
NONHSAT035731.2	NM_001144952	0.98957	0.00127673
NONHSAT035731.2	NM_017839	-0.980226	0.00332807
NONHSAT035731.2	NM_005598	-0.972731	0.00538334
NONHSAT035731.2	NM_030915	0.951731	0.0126375
NONHSAT035731.2	NM_001162895	-0.920699	0.0264862
NONHSAT035731.2	NM_014790	0.918237	0.0277186
NONHSAT035731.2	NM_000189	-0.981044	0.00312409
NONHSAT035731.2	NM_152336	-0.933486	0.0203857
NONHSAT035731.2	NM_001144875	-0.961012	0.00918701
NONHSAT035731.2	NM_001242607	0.899117	0.0378769
NONHSAT035731.2	NM_002881	-0.987938	0.00158734
NONHSAT035731.2	NM_018420	-0.955753	0.0110982
NONHSAT035731.2	NM_032109	-0.957256	0.0105402
NONHSAT035731.2	NM_021097	-0.99757	0.000143737
NONHSAT035731.2	NM_017905	-0.940952	0.017071
NONHSAT035731.2	NM_016332	-0.988643	0.00145048
NONHSAT035731.2	NM_014643	-0.974095	0.00498551
NONHSAT035731.2	NM_001205315	-0.956857	0.0106874
NONHSAT035731.2	NM_001347	0.987838	0.00160711
NONHSAT035731.2	NM_014911	0.98038	0.00328933
NONHSAT035731.2	NM_144575	-0.904508	0.0349111
NONHSAT035731.2	NM_003265	0.948648	0.0138612
NONHSAT035731.2	NM_001256798	0.990218	0.0011596
NONHSAT035731.2	NM_001243467	0.972614	0.00541804
NONHSAT035731.2	NM_003059	-0.994786	0.000451571
NONHSAT035731.2	NM_001288819	0.949763	0.0134144
NONHSAT035731.2	NM_021197	-0.952363	0.0123916
NONHSAT035731.2	ENST00000417456	0.924388	0.0246734
NONHSAT035731.2	NM_182755	-0.98032	0.00330445
NONHSAT035731.2	lnc-AC040934.1-3:1	-0.998767	5.19804e-05
NONHSAT035731.2	NM_001144936	-0.936385	0.0190757
NONHSAT035731.2	NM_005293	0.980742	0.00319876
NONHSAT035731.2	NM_013943	-0.981853	0.00292654
NONHSAT035731.2	NM_018484	-0.888676	0.0438356
NONHSAT035731.2	NM_015364	-0.99132	0.000969499
NONHSAT035731.2	NM_001130845	-0.986094	0.00196441
NONHSAT035731.2	AJ011409	-0.895181	0.0400908
NONHSAT035731.2	NM_003681	-0.988581	0.00146236
NONHSAT035731.2	NM_001297760	0.909754	0.0321
NONHSAT035731.2	NM_001042422	-0.947677	0.0142538
NONHSAT035731.2	NM_001200050	-0.984219	0.00237417
NONHSAT035731.2	NM_001721	-0.984365	0.00234138
NONHSAT035731.2	NM_004536	-0.970973	0.00591055
NONHSAT035731.2	NM_005451	-0.8929	0.0413916
NONHSAT035731.2	NM_001270458	-0.955356	0.0112472
NONHSAT035731.2	NM_017425	-0.900831	0.036926
NONHSAT035731.2	NM_000043	-0.993815	0.000583302
NONHSAT035731.2	NM_001278655	-0.890286	0.042899
NONHSAT035731.2	NM_001145717	-0.895717	0.0397868
NONHSAT035731.2	NM_001002029	-0.980207	0.00333285
NONHSAT035731.2	NM_015077	0.930809	0.0216197
NONHSAT035731.2	NM_183416	-0.985641	0.00206092
NONHSAT035731.2	NM_005534	-0.986623	0.00185342
NONHSAT035731.2	NM_032467	-0.980028	0.00337808
NONHSAT035731.2	NM_001017390	-0.886906	0.0448732
NONHSAT035731.2	NM_020995	-0.943034	0.0161811
NONHSAT035731.2	NM_031916	-0.991443	0.000948925
NONHSAT035731.2	NM_012298	0.914066	0.0298472
NONHSAT035731.2	NM_001291964	-0.990088	0.00118291
NONHSAT035731.2	NM_144618	0.993685	0.000601879
NONHSAT035731.2	NM_145798	0.951924	0.0125623
NONHSAT035731.2	NM_001072	-0.963087	0.00846624
NONHSAT035731.2	NM_013447	-0.947395	0.0143687
NONHSAT035731.2	NM_152892	-0.902891	0.0357928
NONHSAT035731.2	NM_012413	-0.986572	0.00186406
NONHSAT035731.2	NM_005817	-0.935162	0.019625
NONHSAT035731.2	NM_001293626	-0.948281	0.014009
NONHSAT035731.2	NM_000629	-0.988413	0.00149461
NONHSAT035731.2	NM_181879	-0.947622	0.0142763
NONHSAT035731.2	NM_057749	-0.921093	0.0262907
NONHSAT035731.2	NM_000020	-0.888314	0.0440475
NONHSAT035731.2	NM_012482	-0.902303	0.0361148
NONHSAT035731.2	NM_002863	-0.986854	0.00180574
NONHSAT035731.2	NM_001145206	0.897087	0.0390141
NONHSAT035731.2	NM_001184816	-0.975057	0.00471125
NONHSAT035731.2	NM_006113	-0.880504	0.0486882
NONHSAT035731.2	NM_015916	0.953	0.0121448
NONHSAT035731.2	NM_002977	-0.892839	0.0414271
NONHSAT035731.2	NM_178172	-0.972179	0.00554728
NONHSAT035731.2	NM_004479	-0.929708	0.0221342
NONHSAT035731.2	NM_006715	0.899003	0.0379408
NONHSAT035731.2	NM_001003799	0.971272	0.00581991
NONHSAT035731.2	NM_001177599	0.928514	0.0226964
NONHSAT035731.2	NM_001012446	0.905495	0.0343764
NONHSAT035731.2	NM_000355	-0.946577	0.0147032
NONHSAT035731.2	NM_007115	-0.90738	0.0333627
NONHSAT035731.2	NM_080739	0.902222	0.0361592
NONHSAT035731.2	NM_001258320	-0.891677	0.0420949
NONHSAT035731.2	NM_004758	0.928608	0.0226516
NONHSAT035731.2	NM_033663	-0.978569	0.00375404
NONHSAT035731.2	NM_013389	-0.925641	0.0240676
NONHSAT035731.2	NM_004334	-0.985867	0.00201269
NONHSAT035731.2	NM_145177	-0.988572	0.00146403
NONHSAT035731.2	NM_003151	0.944141	0.0157144
NONHSAT035731.2	NM_022143	-0.971735	0.00567999
NONHSAT035731.2	NM_020535	0.968442	0.00669776
NONHSAT035731.2	NM_138799	-0.990587	0.00109467
NONHSAT035731.2	NM_001202519	-0.974632	0.00483186
NONHSAT035731.2	BC020879	0.901616	0.0364924
NONHSAT035731.2	NM_006317	-0.987456	0.00168343
NONHSAT035731.2	NM_000631	-0.947294	0.0144099
NONHSAT035731.2	NM_005746	-0.982508	0.00276978
NONHSAT035731.2	NM_170736	-0.988767	0.00142667
NONHSAT035731.2	NM_003407	-0.920924	0.0263742
NONHSAT035731.2	NM_005686	0.971176	0.00584894
NONHSAT035731.2	NM_022475	-0.966346	0.00737379
NONHSAT035731.2	NM_016616	-0.896084	0.0395797
NONHSAT035731.2	NM_001145088	0.9129	0.0304512
NONHSAT035731.2	NM_145296	-0.991024	0.00101951
NONHSAT035731.2	NM_052880	0.973288	0.00521973
NONHSAT035731.2	NM_020759	0.964317	0.00804788
NONHSAT035731.2	NM_001562	-0.996742	0.000223087
NONHSAT035731.2	NM_001124	-0.969604	0.00633226
NONHSAT035731.2	NM_177478	-0.926228	0.0237853
NONHSAT035731.2	NM_004994	-0.902497	0.0360084
NONHSAT035731.2	NM_178829	-0.946559	0.0147106
NONHSAT035731.2	NM_002029	-0.954675	0.0115045
NONHSAT035731.2	NM_031301	-0.918829	0.0274207
NONHSAT035731.2	NM_015892	-0.970448	0.0060713
NONHSAT035731.2	NM_198040	-0.994945	0.000431123
NONHSAT035731.2	NM_000127	-0.879047	0.0495698
NONHSAT035731.2	NM_172140	0.987594	0.00165564
NONHSAT035731.2	NM_001979	0.96868	0.00662247
NONHSAT035731.2	NM_152367	-0.905697	0.0342672
NONHSAT035731.2	NM_002964	-0.962283	0.00874308
NONHSAT035731.2	NM_020531	-0.921988	0.025848
NONHSAT035731.2	NM_001004057	0.911357	0.0312564
NONHSAT035731.2	NM_002262	0.942664	0.016338
NONHSAT035731.2	NM_001004052	-0.98791	0.00159297
NONHSAT035731.2	NM_001257281	0.954535	0.0115574
NONHSAT035731.2	NM_001897	-0.881855	0.0478749
NONHSAT035731.2	NM_001202543	-0.94685	0.0145912
NONHSAT035731.2	NM_013432	-0.950133	0.0132673
NONHSAT035731.2	NM_016733	-0.89485	0.040279
NONHSAT035731.2	NM_003286	-0.993197	0.000672936
NONHSAT035731.2	NM_004726	-0.970278	0.00612363
NONHSAT035731.2	NM_006144	0.937922	0.0183932
NONHSAT035731.2	NM_024589	-0.937618	0.0185274
NONHSAT035731.2	NM_004329	0.928342	0.0227774
NONHSAT035731.2	NM_005907	-0.942309	0.0164894
NONHSAT035731.2	NM_004833	-0.894629	0.0404042
NONHSAT035731.2	NM_173683	0.928491	0.022707
NONHSAT035731.2	NM_004172	-0.93346	0.0203976
NONHSAT035731.2	NM_000655	-0.988134	0.00154895
NONHSAT035731.2	NM_001244910	-0.922942	0.0253792
NONHSAT035731.2	NM_021814	-0.969375	0.00640372
NONHSAT035731.2	NM_002965	-0.974331	0.00491778
NONHSAT035731.2	NM_005720	-0.959113	0.0098635
NONHSAT035731.2	NM_000717	-0.947079	0.0144976
NONHSAT035731.2	NM_175710	-0.883904	0.04665
NONHSAT035731.2	NM_002288	0.989303	0.00132605
NONHSAT035731.2	NM_006006	0.973555	0.0051417
NONHSAT035731.2	NM_152544	0.888228	0.0440973
NONHSAT035731.2	NM_003328	0.962441	0.0086886
NONHSAT035731.2	NM_032582	-0.969082	0.00649586
NONHSAT035731.2	NM_199046	0.889032	0.0436279
NONHSAT035731.2	NM_001039775	-0.951063	0.0128995
NONHSAT035731.2	NM_013943	-0.928401	0.0227496
NONHSAT035731.2	NM_002359	-0.91622	0.0287416
NONHSAT035731.2	NM_001800	-0.966959	0.00717381
NONHSAT035731.2	NM_032717	-0.98765	0.00164458
NONHSAT035731.2	NM_003137	-0.976396	0.00433773
NONHSAT035731.2	BC027954	0.90927	0.0323562
NONHSAT035731.2	NM_002262	0.947674	0.014255
NONHSAT035731.2	NM_018330	-0.992835	0.000727285
NONHSAT035731.2	NM_015120	0.946945	0.0145526
NONHSAT035731.2	NM_078483	-0.963748	0.00824069
NONHSAT035731.2	NM_020980	-0.983375	0.00256677
NONHSAT035731.2	NM_001135844	-0.903451	0.0354863
NONHSAT035731.2	NM_001282746	0.89489	0.0402562
NONHSAT035731.2	NM_001004459	-0.932856	0.0206738
NONHSAT035731.2	NM_170736	-0.955527	0.011183
NONHSAT035731.2	NM_001730	-0.887227	0.0446842
NONHSAT035731.2	NM_001012241	-0.960319	0.009432
NONHSAT035731.2	NM_182981	-0.920375	0.0266472
NONHSAT035731.2	NM_030962	-0.981654	0.00297481
NONHSAT035731.2	NM_032587	-0.893882	0.0408299
NONHSAT035731.2	NM_133625	-0.98051	0.00325667
NONHSAT035731.2	NM_003223	0.99672	0.000225389
NONHSAT035731.2	NM_005620	-0.985526	0.00208573
NONHSAT035731.2	NM_006521	-0.933121	0.0205526
NONHSAT035731.2	NM_001287426	-0.927001	0.0234151
NONHSAT035731.2	NM_001004705	-0.911086	0.0313987
NONHSAT035731.2	NM_001045556	-0.975416	0.00460998
NONHSAT035731.2	NM_003955	-0.949241	0.013623
NONHSAT035731.2	NM_016029	-0.970796	0.00596469
NONHSAT035731.2	NM_005621	-0.978081	0.00388271
NONHSAT035731.2	NM_000634	-0.957755	0.0103569
NONHSAT035731.2	NM_019032	-0.953704	0.0118742
NONHSAT035731.2	NM_005178	-0.967095	0.00712985
NONHSAT035731.2	NM_001002274	-0.98635	0.00191056
NONHSAT035731.2	NM_015345	-0.91233	0.0307478
NONHSAT035731.2	NM_175884	-0.919571	0.0270483
NONHSAT035731.2	NM_001002033	-0.976628	0.0042742
NONHSAT035731.2	NM_001244438	-0.963921	0.00818195
NONHSAT035731.2	NM_001001676	-0.885641	0.0456188
NONHSAT035731.2	NM_001017998	-0.971768	0.00567021
NONHSAT035731.2	NM_004482	-0.991561	0.000929468
NONHSAT035731.2	NM_015848	-0.893429	0.0410887
NONHSAT035731.2	NM_001004490	-0.913302	0.0302424
NONHSAT035731.2	NM_001076682	0.921019	0.0263272
NONHSAT035731.2	NM_001039570	-0.928415	0.022743
NONHSAT035731.2	NM_003064	-0.941501	0.0168348
NONHSAT035731.2	NM_005143	-0.941001	0.0170497
NONHSAT035731.2	NM_001256475	-0.969217	0.00645346
NONHSAT035731.2	NM_003543	0.958582	0.0100554
NONHSAT035731.2	NM_001297642	-0.938236	0.0182546
NONHSAT035731.2	NM_004055	0.992242	0.000819344
NONHSAT035731.2	NM_024312	0.947754	0.0142227
NONHSAT035731.2	NM_001145031	-0.945012	0.0153503
NONHSAT035731.2	NM_001017998	-0.997346	0.000164043
NONHSAT035731.2	NM_152862	-0.896578	0.0393004
NONHSAT035731.2	NM_001143854	0.922299	0.0256949
NONHSAT035731.2	NM_001083602	0.959128	0.00985806
NONHSAT035731.2	NM_178520	-0.979784	0.00343996
NONHSAT035731.2	NM_000698	-0.970414	0.00608176
NONHSAT035731.2	NM_004364	-0.935856	0.019313
NONHSAT035731.2	NM_014874	-0.939321	0.0177786
NONHSAT035731.2	NM_005310	-0.977233	0.0041097
NONHSAT035731.2	NM_153615	-0.942595	0.0163673
NONHSAT035731.2	NM_001286233	-0.919413	0.0271273
NONHSAT035731.2	NM_013313	0.94434	0.0156312
NONHSAT035731.2	NM_005810	0.999705	6.07295e-06
NONHSAT035731.2	NM_176820	-0.888617	0.04387
NONHSAT035731.2	NM_001035256	-0.91109	0.0313966
NONHSAT035731.2	NM_144669	-0.983121	0.00262583
NONHSAT035731.2	NM_033309	-0.986683	0.00184107
NONHSAT035731.2	XM_006710244	-0.882811	0.0473019
NONHSAT035731.2	NM_001080400	-0.917564	0.0280587
NONHSAT035731.2	NM_052864	-0.948933	0.0137465
NONHSAT035731.2	NM_001161444	0.962606	0.00863158
NONHSAT035731.2	NM_001018100	-0.945657	0.0150825
NONHSAT035731.2	NM_022304	-0.986164	0.00194968
NONHSAT035731.2	NM_022970	0.980626	0.00322779
NONHSAT035731.2	NM_018295	-0.939659	0.0176311
NONHSAT035731.2	NM_012413	-0.993103	0.000686933
NONHSAT035731.2	NM_002052	-0.913128	0.0303329
NONHSAT035731.2	NM_058172	-0.979443	0.00352721
NONHSAT035731.2	NM_206880	-0.932623	0.0207807
NONHSAT035731.2	NM_001129993	-0.967458	0.00701228
NONHSAT035731.2	NM_173165	0.95615	0.0109498
NONHSAT035731.2	NM_001001343	-0.916662	0.0285161
NONHSAT035731.2	NM_001040071	0.970077	0.0061855
NONHSAT035731.2	NM_032582	-0.999377	1.86538e-05
NONHSAT035731.2	NM_001024465	-0.97982	0.00343089
NONHSAT035731.2	NM_004655	0.936072	0.0192161
NONHSAT035731.2	NM_003268	-0.902255	0.0361411
NONHSAT035731.2	NM_001005743	-0.983183	0.00261124
NONHSAT035731.2	NM_021244	-0.986625	0.00185318
NONHSAT035731.2	NM_012377	-0.912956	0.0304222
NONHSAT035731.2	NM_001025579	-0.982671	0.00273119
NONHSAT035731.2	NM_138788	-0.976913	0.00419634
NONHSAT035731.2	NM_000715	-0.978073	0.00388493
NONHSAT035731.2	NM_020808	-0.964308	0.00805097
NONHSAT035731.2	NM_052972	-0.975706	0.00452886
NONHSAT035731.2	NM_002396	-0.93139	0.0213498
NONHSAT035731.2	NM_170776	-0.930649	0.0216942
NONHSAT035731.2	NM_005194	-0.997014	0.000195756
NONHSAT035731.2	NM_020940	-0.900297	0.0372212
NONHSAT035731.2	NM_007137	-0.919682	0.026993
NONHSAT035731.2	NM_001300	-0.98218	0.00284798
NONHSAT035731.2	NM_001184703	-0.916503	0.0285974
NONHSAT035731.2	NM_000021	-0.999874	1.69825e-06
NONHSAT035731.2	NM_006454	0.981424	0.00303076
NONHSAT035731.2	NM_001042368	-0.931514	0.0212922
NONHSAT035731.2	NM_003965	-0.954176	0.011694
NONHSAT035731.2	NM_016446	0.972379	0.00548752
NONHSAT035731.2	XM_003846283	0.936516	0.0190175
NONHSAT035731.2	NM_001039619	-0.973586	0.00513294
NONHSAT035731.2	NM_001162893	-0.98543	0.00210662
NONHSAT035731.2	NM_170776	-0.951899	0.0125719
NONHSAT035731.2	NM_001031716	-0.989325	0.00132182
NONHSAT035731.2	NM_001134363	-0.889157	0.0435551
NONHSAT035731.2	NM_001910	-0.949018	0.0137124
NONHSAT035731.2	NM_002852	-0.900704	0.0369961
NONHSAT035731.2	NM_198040	-0.933269	0.0204845
NONHSAT035731.2	NM_001193460	-0.930821	0.0216141
NONHSAT035731.2	NM_001102566	-0.951699	0.01265
NONHSAT035731.2	NM_138381	0.914666	0.0295377
NONHSAT035731.2	NM_021209	-0.98526	0.00214353
NONHSAT035731.2	NM_001304	-0.987316	0.0017116
NONHSAT035731.2	NM_021738	-0.983169	0.00261446
NONHSAT035731.2	NM_018050	-0.971116	0.00586714
NONHSAT035731.2	NM_001135086	0.928279	0.0228074
NONHSAT035731.2	NM_001001555	-0.985601	0.00206969
NONHSAT035731.2	XM_006710044	0.943377	0.0160361
NONHSAT035731.2	NM_001830	-0.92644	0.0236833
NONHSAT035731.2	NM_181506	-0.986855	0.00180551
NONHSAT035731.2	NM_021642	-0.985811	0.00202462
NONHSAT035731.2	NM_001670	0.929111	0.0224147
NONHSAT035731.2	NM_004566	-0.983068	0.00263798
NONHSAT035731.2	NM_001195135	-0.94121	0.0169599
NONHSAT035731.2	NM_004668	-0.950949	0.0129443
NONHSAT035731.2	NM_020738	-0.953391	0.0119945
NONHSAT035731.2	NM_183416	-0.959694	0.00965497
NONHSAT035731.2	NM_024829	-0.987777	0.00161915
NONHSAT035731.2	NM_130791	0.900969	0.0368498
NONHSAT035731.2	NM_014809	-0.975387	0.00461824
NONHSAT035731.2	NM_003933	-0.891533	0.0421782
NONHSAT035731.2	NM_025144	-0.929188	0.0223784
NONHSAT035731.2	NM_024419	-0.956032	0.010994
NONHSAT035731.2	lnc-ROPN1L-1:1	-0.990014	0.00119616
NONHSAT035731.2	NM_021199	-0.997391	0.000159898
NONHSAT035731.2	NM_171846	-0.939796	0.0175718
NONHSAT035731.2	NM_001164372	-0.946014	0.0149351
NONHSAT035731.2	NM_030956	-0.978499	0.00377243
NONHSAT035731.2	NM_003264	-0.971333	0.00580149
NONHSAT035731.2	NM_014991	-0.99216	0.000832356
NONHSAT035731.2	NM_025261	-0.900988	0.0368392
NONHSAT035731.2	NM_004475	-0.941681	0.0167576
NONHSAT035731.2	NM_000877	-0.982354	0.00280631
NONHSAT035731.2	NM_012186	-0.97477	0.00479237
NONHSAT035731.2	NM_133271	-0.951711	0.0126455
NONHSAT035731.2	NM_031220	0.900174	0.0372896
NONHSAT035731.2	NM_005955	-0.975473	0.00459411
NONHSAT035731.2	NM_001080414	0.955186	0.0113113
NONHSAT035731.2	NM_005803	-0.961465	0.00902811
NONHSAT035731.2	NM_014585	-0.997658	0.000136013
NONHSAT035731.2	NM_198236	-0.917958	0.0278592
NONHSAT035731.2	NM_001030288	0.989918	0.00121334
NONHSAT035731.2	NM_145731	0.882057	0.0477536
NONHSAT035731.2	NM_005091	-0.941389	0.0168829
NONHSAT035731.2	NM_198053	0.928325	0.0227855
NONHSAT035731.2	NM_024572	-0.974168	0.00496443
NONHSAT035731.2	NM_030918	-0.972515	0.00544717
NONHSAT035731.2	NM_001128215	-0.888714	0.0438138
NONHSAT035731.2	NM_001080547	-0.951021	0.0129161
NONHSAT035731.2	NM_138425	0.910062	0.0319374
NONHSAT035731.2	NM_002599	-0.926115	0.0238395
NONHSAT035731.2	lnc-SPATC1-1:2	-0.935692	0.0193863
NONHSAT035731.2	ENST00000412797	0.932121	0.0210119
NONHSAT035731.2	NM_004747	0.973861	0.00505321
NONHSAT035731.2	NM_001143778	-0.90146	0.0365784
NONHSAT035731.2	NM_006737	0.952703	0.0122596
NONHSAT035731.2	NM_006831	-0.958714	0.0100076
NONHSAT035731.2	NM_002569	-0.974957	0.00473932
NONHSAT035731.2	NM_014373	-0.955661	0.0111328
NONHSAT035731.2	NM_198578	-0.953438	0.0119763
NONHSAT035731.2	NM_017790	0.981152	0.00309743
NONHSAT035731.2	NM_001271948	0.965642	0.00760545
NONHSAT035731.2	NM_006931	-0.980146	0.00334805
NONHSAT035731.2	NM_000729	-0.923798	0.0249609
NONHSAT035731.2	NM_153320	-0.981141	0.00310021
NONHSAT035731.2	NM_004726	-0.96325	0.00841016
NONHSAT035731.2	NM_001025101	-0.937632	0.0185211
NONHSAT035731.2	NM_025190	0.968549	0.00666385
NONHSAT035731.2	NM_152996	-0.990133	0.00117479
NONHSAT035731.2	NM_003890	0.92618	0.023808
NONHSAT035731.2	NM_001008723	-0.965844	0.00753882
NONHSAT035731.2	NM_032452	-0.899873	0.0374563
NONHSAT035731.2	NM_001020818	-0.909227	0.032379
NONHSAT035731.2	NM_005933	0.947111	0.0144848
NONHSAT035731.2	NM_004588	-0.958659	0.0100274
NONHSAT035731.2	NM_017839	-0.98153	0.00300483
NONHSAT035731.2	NM_000043	-0.97805	0.00389081
NONHSAT035731.2	NM_002294	-0.977839	0.0039471
NONHSAT035731.2	NM_032328	-0.964991	0.0078219
NONHSAT035731.2	NM_002000	-0.967191	0.00709872
NONHSAT035731.2	NM_001162893	-0.886351	0.0451996
NONHSAT035731.2	NM_201563	-0.954407	0.0116062
NONHSAT035731.2	NM_020895	-0.968462	0.00669131
NONHSAT035731.2	NM_006455	0.971566	0.00573099
NONHSAT035731.2	NM_001462	-0.98865	0.00144907
NONHSAT035731.2	NM_001767	0.968069	0.00681659
NONHSAT035731.2	NM_001736	-0.930541	0.0217446
NONHSAT035731.2	NM_005084	-0.939336	0.0177722
NONHSAT035731.2	NM_002485	-0.971717	0.00568556
NONHSAT035731.2	NM_203330	-0.891127	0.0424122
NONHSAT035731.2	NM_002631	-0.944075	0.0157421
NONHSAT035731.2	NM_138711	-0.993064	0.000692709
NONHSAT035731.2	NM_001185096	-0.968972	0.00653024
NONHSAT035731.2	NM_022106	-0.930555	0.021738
NONHSAT035731.2	NM_001007467	0.976854	0.00421248
NONHSAT035731.2	NM_001712	-0.97225	0.005526
NONHSAT035731.2	NM_019027	-0.993242	0.000666291
NONHSAT035731.2	NM_020530	-0.885353	0.0457892
NONHSAT035731.2	NM_001025616	-0.984029	0.00241715
NONHSAT035731.2	NM_000094	-0.95285	0.0122029
NONHSAT035731.2	NM_198562	-0.944437	0.0155904
NONHSAT035731.2	NM_207111	0.994958	0.000429485
NONHSAT035731.2	NM_005810	0.935386	0.0195239
NONHSAT035731.2	NM_003807	-0.971724	0.00568334
NONHSAT035731.2	NM_017527	-0.915127	0.0293008
NONHSAT035731.2	NM_032727	-0.984336	0.00234779
NONHSAT035731.2	NM_053282	0.934631	0.0198648
NONHSAT035731.2	NM_001256530	-0.975622	0.00455237
NONHSAT035731.2	NM_016230	-0.974479	0.00487542
NONHSAT035731.2	NM_001018100	-0.893616	0.040982
NONHSAT035731.2	NM_145686	-0.970412	0.0060822
NONHSAT035731.2	NM_004114	-0.956386	0.010862
NONHSAT035731.2	NM_183416	-0.981806	0.00293786
NONHSAT035731.2	NM_004665	-0.993825	0.00058199
NONHSAT035731.2	NM_005239	-0.925508	0.0241316
NONHSAT035731.2	NM_144683	-0.954354	0.0116264
NONHSAT035731.2	NM_181801	-0.902813	0.0358355
NONHSAT035731.2	NM_004106	-0.927395	0.023227
NONHSAT035731.2	NM_003268	-0.972622	0.00541564
NONHSAT035731.2	NM_019065	-0.987638	0.00164686
NONHSAT035731.2	NM_024897	-0.956804	0.0107068
NONHSAT035731.2	NM_020210	-0.980085	0.00336354
NONHSAT035731.2	NM_023036	0.911476	0.0311942
NONHSAT035731.2	NM_012387	-0.967483	0.00700454
NONHSAT035731.2	NM_032558	-0.9306	0.0217171
NONHSAT035731.2	NM_002587	0.960597	0.00933366
NONHSAT035731.2	NM_000044	0.945831	0.0150105
NONHSAT035731.2	NM_207111	0.990502	0.00110967
NONHSAT035731.2	NM_005139	-0.961972	0.00885097
NONHSAT035731.2	NM_014625	-0.94009	0.0174437
NONHSAT035731.2	NM_001040196	-0.9852	0.00215646
NONHSAT035731.2	NM_139013	-0.974149	0.00496999
NONHSAT035731.2	NM_020747	-0.928712	0.0226026
NONHSAT035731.2	NM_172171	-0.939211	0.0178267
NONHSAT035731.2	NM_015035	0.933433	0.0204099
NONHSAT035731.2	ENST00000576365	-0.972173	0.0055489
NONHSAT035731.2	NM_012282	-0.949516	0.013513
NONHSAT035731.2	NM_014963	-0.965687	0.00759047
NONHSAT035731.2	NM_148959	0.892517	0.0416118
NONHSAT035731.2	NM_015085	-0.932412	0.020878
NONHSAT035731.2	NM_021097	-0.986214	0.00193915
NONHSAT035731.2	NM_001287011	-0.992567	0.000768459
NONHSAT035731.2	NM_000891	-0.97542	0.00460901
NONHSAT035731.2	NM_001039083	0.991877	0.00087779
NONHSAT035731.2	NM_024693	-0.895389	0.039973
NONHSAT035731.2	NM_000578	-0.980892	0.00316168
NONHSAT035731.2	NM_001098811	0.897492	0.0387862
NONHSAT035731.2	NM_019599	-0.94553	0.0151353
NONHSAT035731.2	NM_032412	-0.984517	0.00230736
NONHSAT035731.2	NM_054014	-0.903202	0.0356223
NONHSAT035731.2	NM_004177	-0.97868	0.00372494
NONHSAT035731.2	NM_003764	-0.967691	0.00693743
NONHSAT035731.2	NM_005621	-0.980299	0.00330972
NONHSAT035731.2	NM_006242	-0.990052	0.00118932
NONHSAT035731.2	NM_024645	0.987717	0.0016311
NONHSAT035731.2	NM_005099	0.954418	0.0116019
NONHSAT035731.2	NM_001040058	-0.935018	0.0196899
NONHSAT035731.2	NM_024534	-0.91654	0.0285786
NONHSAT035731.2	NM_004633	-0.986307	0.00191954
NONHSAT035731.2	NM_001271605	0.883278	0.0470231
NONHSAT035731.2	NM_005620	-0.985823	0.00202192
NONHSAT035731.2	NM_001201329	-0.974781	0.00478921
NONHSAT035731.2	NM_001258320	-0.982456	0.00278208
NONHSAT035731.2	NM_000927	0.997786	0.000125025
NONHSAT035731.2	NM_003970	0.891619	0.0421283
NONHSAT035731.2	NM_014695	-0.927412	0.0232193
NONHSAT035731.2	NM_001145472	-0.939552	0.0176777
NONHSAT035731.2	NM_002637	0.99166	0.000913188
NONHSAT035731.2	NM_000905	-0.972011	0.00559748
NONHSAT035731.2	NM_199367	0.940662	0.0171962
NONHSAT035731.2	NM_032582	-0.979166	0.00359863
NONHSAT035731.2	NM_006054	-0.991167	0.000995164
NONHSAT035731.2	NM_017852	0.916111	0.0287972
NONHSAT035731.2	NM_014695	-0.932913	0.0206477
NONHSAT035731.2	NM_032411	0.895804	0.0397379
NONHSAT035731.2	NM_152271	-0.979427	0.00353121
NONHSAT035731.2	NM_001719	-0.951082	0.0128922
NONHSAT035731.2	NM_052961	-0.975691	0.00453309
NONHSAT035731.2	NM_024954	-0.946047	0.0149215
NONHSAT035731.2	NM_032423	0.917997	0.0278394
NONHSAT035731.2	NM_033025	-0.944587	0.0155277
NONHSAT035731.2	NM_152429	0.92435	0.0246921
NONHSAT035731.2	NM_020343	-0.950482	0.0131287
NONHSAT035731.2	NM_018699	-0.916522	0.0285876
NONHSAT035731.2	NM_000256	-0.930313	0.0218509
NONHSAT035731.2	NM_022479	-0.943257	0.0160869
NONHSAT035731.2	NM_001172658	0.898892	0.0380026
NONHSAT035731.2	NM_001289	-0.894235	0.0406286
NONHSAT035731.2	NM_003613	0.940116	0.0174324
NONHSAT035731.2	NM_014790	0.937162	0.0187299
NONHSAT035731.2	NM_199040	-0.898199	0.0383901
NONHSAT035731.2	NM_006983	0.996032	0.000299904
NONHSAT035731.2	NM_001039508	-0.89312	0.0412659
NONHSAT035731.2	NM_005082	-0.98936	0.00131531
NONHSAT035731.2	NM_006065	-0.891395	0.0422577
NONHSAT035731.2	NM_013448	-0.986009	0.00198247
NONHSAT035731.2	NM_017831	0.969524	0.00635729
NONHSAT035731.2	NM_001244438	-0.982083	0.0028712
NONHSAT035731.2	NM_018584	0.984555	0.00229877
NONHSAT035731.2	NM_080387	-0.989074	0.00136862
NONHSAT035731.2	NM_002108	-0.973764	0.00508109
NONHSAT035731.2	NM_000499	-0.974513	0.00486557
NONHSAT035731.2	NM_024807	-0.969256	0.00644112
NONHSAT035731.2	NM_002233	0.937776	0.0184576
[truncated: 539,702+ more rows]
